# Supplementary material for: Genome-wide survey of tissue-specific microRNA and transcription factor regulatory networks in 12 tissues
Source: Sci Rep. 2014 Jun 3;4:5150. doi: 10.1038/srep05150 (PMC5381490; doi:10.1038/srep05150)
Supplement: Supplementary Information — Supplementary Table S1 [file srep05150-s2.xls]

## Sheet: bone
Genome-wide survey of tissue-specific microRNA and transcription factor regulatory networks in 12 tissues Zhiyun Guo1, Miranda Maki2, Ruofan Ding1, Yalan Yang1, Bao zhang1,and Lili Xiong1*
MiRNA	Pre-miRNA	Tissue	Chr	Chr_start	Chr_end	Strand	Type	Host gene	TSS_loacation	TSS_upstream_5kb	TSS_downstream_1kb	TF_name	Tissue-specific value (TSPV)	Tissue-specific value in a tissue (TSVT)	Score	ThickStart	ThickEnd	Distance from TSS_start	Distance from TSS_end	Length of TFBS	TSS source
hsa-mir-483	hsa-mir-483	bone/liver	11	2155364	2155439	-	intron	IGF2/INS	2160855	2165855	2159855	HEY1	-54.6559	-7.54362	107	2159987	2160113	742	868	126	Chien et al
												HEY1	-54.6559	-7.54362	786	2160321	2160722	133	534	401	Chien et al
												EGR1	-51.7987	-6.71337	159	2160417	2160633	222	438	216	Chien et al
												TBP	-45.1693	-3.91529	157	2160602	2160710	145	253	108	Chien et al
												CTCF	-44.6237	-3.7313	88	2161124	2161328	-473	-269	204	Chien et al
												SUZ12	-50.4644	-3.7373	587	2161255	2161628	-773	-400	373	Chien et al
												CTCF	-44.6237	-3.7313	75	2161643	2161833	-978	-788	190	Chien et al
												SUZ12	-50.4644	-3.7373	1000	2161867	2162353	-1498	-1012	486	Chien et al
												SUZ12	-50.4644	-3.7373	516	2162721	2163005	-2150	-1866	284	Chien et al
												SUZ12	-50.4644	-3.7373	441	2163956	2164240	-3385	-3101	284	Chien et al
												EBF1	-49.9281	-4.81993	98	2164104	2164340	-3485	-3249	236	Chien et al
												NFKB1	-44.8112	-3.59735	913	2164147	2164458	-3603	-3292	311	Chien et al
												STAT3	-44.7386	-3.87418	238	2164155	2164457	-3602	-3300	302	Chien et al
												BCL3	-45.854	-3.71402	1000	2164217	2164369	-3514	-3362	152	Chien et al
												BATF	-59.8325	-2.9047	200	2164225	2164441	-3586	-3370	216	Chien et al
												SUZ12	-50.4644	-3.7373	1000	2165020	2165304	-4449	-4165	284	Chien et al
												HDAC2	-49.1317	-3.73377	503	2165073	2165323	-4468	-4218	250	Chien et al
												CTCF	-44.6237	-3.7313	161	2165087	2165331	-4476	-4232	244	Chien et al
												CTCF	-44.6237	-3.7313	108	2165107	2165307	-4452	-4252	200	Chien et al
												CTCF	-44.6237	-3.7313	52	2165450	2165654	-4799	-4595	204	Chien et al
												SUZ12	-50.4644	-3.7373	592	2165454	2165738	-4883	-4599	284	Chien et al
												CTCF	-44.6237	-3.7313	117	2165517	2165721	-4866	-4662	204	Chien et al
miR-377	hsa-mir-377	bone/placenta	14	101528387	101528455	+	intergenic		101504783	101499783	101505783	TAF1	-47.1929	-3.84614	101	101504895	101505159	112	376	264	Chien et al
hsa-mir-92a	hsa-mir-92a-2	Bone/liver	x	133303568	133303642	-	intergenic		133307920	133312920	133306920	TAF1	-47.1929	-3.84614	209	133307962	133308232	-312	-42	270	Chien et al
												USF1	-44.7986	-4.22593	264	133308085	133308181	-261	-165	96	Chien et al
												USF1	-44.7986	-4.22593	281	133308947	133309080	-1160	-1027	133	Chien et al
												SP1	-45.7997	-4.31626	181	133308973	133309237	-1317	-1053	264	Chien et al
	hsa-mir-92a-1	Bone/liver	13	92003568	92003645	+	intron	MIRHG1	92001283	91996283	92002283	NFKB1	-44.8112	-3.59735	310	91998333	91998643	-2950	-2640	310	Chien et al
												NFKB1	-44.8112	-3.59735	353	91998946	91999305	-2337	-1978	359	Chien et al
												MAX	-44.6199	-3.18348	455	91999192	91999468	-2091	-1815	276	Chien et al
												E2F6	-48.872	-6.22889	237	91999376	91999706	-1907	-1577	330	Chien et al
												HEY1	-54.6559	-7.54362	106	91999466	91999696	-1817	-1587	230	Chien et al
												JUND	-45.1512	-4.87724	232	91999512	91999688	-1771	-1595	176	Chien et al
												E2F1	-52.2059	-1.42513	1000	91999532	92000079	-1751	-1204	547	Chien et al
												SIN3A	-46.8657	-4.11421	525	91999558	91999764	-1725	-1519	206	Chien et al
												MYC	-47.2941	-3.16146	419	91999561	91999751	-1722	-1532	190	Chien et al
												ELF1	-47.0007	-3.80092	142	91999565	91999841	-1718	-1442	276	Chien et al
												E2F1	-52.2059	-1.42513	856	91999599	92000074	-1684	-1209	475	Chien et al
												NRF1	-44.4041	-3.21379	121	91999636	91999866	-1647	-1417	230	Chien et al
												ELK4	-51.2181	-5.36388	269	91999690	92000054	-1593	-1229	364	Chien et al
												EP300	-47.2982	-3.65704	110	91999755	92000079	-1528	-1204	324	Chien et al
												PBX3	-48.8957	-4.41993	323	91999756	91999928	-1527	-1355	172	Chien et al
												TBP	-45.1693	-3.91529	484	91999761	92000075	-1522	-1208	314	Chien et al
												TCF4	-52.7376	-5.30495	128	91999764	92000074	-1519	-1209	310	Chien et al
												FOXA1	-115.439	-17.6288	251	91999765	92000025	-1518	-1258	260	Chien et al
												POU2F2	-55.5126	-2.70845	517	91999773	92000013	-1510	-1270	240	Chien et al
												POU2F2	-55.5126	-2.70845	519	91999773	92000013	-1510	-1270	240	Chien et al
												FOXA2	-125.393	-18.2087	141	91999795	92000019	-1488	-1264	224	Chien et al
												E2F6	-48.872	-6.22889	247	91999798	92000128	-1485	-1155	330	Chien et al
												TAF1	-47.1929	-3.84614	1000	91999807	92000140	-1476	-1143	333	Chien et al
												TFAP2C	-89.6837	-12.415	549	91999832	92000202	-1451	-1081	370	Chien et al
												TFAP2A	-106.287	-13.7738	516	91999833	92000217	-1450	-1066	384	Chien et al
												MYC	-47.2941	-3.16146	1000	91999837	92000090	-1446	-1193	253	Chien et al
												HEY1	-54.6559	-7.54362	776	91999841	92000085	-1442	-1198	244	Chien et al
												MAX	-44.6199	-3.18348	593	91999847	92000083	-1436	-1200	236	Chien et al
												FOXA1	-115.439	-17.6288	337	91999847	91999924	-1436	-1359	77	Chien et al
												NFKB1	-44.8112	-3.59735	351	91999860	92000136	-1423	-1147	276	Chien et al
												SIN3A	-46.8657	-4.11421	959	91999891	92000130	-1392	-1153	239	Chien et al
												JUND	-45.1512	-4.87724	264	91999942	92000118	-1341	-1165	176	Chien et al
												TAF7	-48.0355	-4.48714	368	91999999	92000087	-1284	-1196	88	Chien et al
												CTCF	-44.6237	-3.7313	138	92000555	92000897	-728	-386	342	Chien et al
												CTCF	-44.6237	-3.7313	85	92000616	92000816	-667	-467	200	Chien et al
												E2F1	-52.2059	-1.42513	352	92000631	92000915	-652	-368	284	Chien et al
												EGR1	-51.7987	-6.71337	1000	92000646	92000932	-637	-351	286	Chien et al
												PAX5	-86.5718	-5.61328	260	92000781	92000965	-502	-318	184	Chien et al
												ETS1	-53.3923	-4.69336	297	92000786	92000970	-497	-313	184	Chien et al
												SIN3A	-46.8657	-4.11421	566	92000800	92001039	-483	-244	239	Chien et al
												TAF1	-47.1929	-3.84614	530	92000860	92001135	-423	-148	275	Chien et al
												YY1	-44.611	-3.39723	713	92000883	92001187	-400	-96	304	Chien et al
												TAF7	-48.0355	-4.48714	195	92000885	92001089	-398	-194	204	Chien et al
												YY1	-44.611	-3.39723	433	92000909	92001180	-374	-103	271	Chien et al
												HEY1	-54.6559	-7.54362	173	92000969	92001090	-314	-193	121	Chien et al
												E2F4	-45.3425	-2.21645	143	92001066	92001406	-217	123	340	Chien et al
												E2F1	-52.2059	-1.42513	676	92001071	92001347	-212	64	276	Chien et al
												E2F1	-52.2059	-1.42513	982	92001115	92001346	-168	63	231	Chien et al
												E2F6	-48.872	-6.22889	199	92001139	92001469	-144	186	330	Chien et al
												NFKB1	-44.8112	-3.59735	466	92001193	92001614	-90	331	421	Chien et al
												TAF1	-47.1929	-3.84614	668	92001197	92001508	-86	225	311	Chien et al
												CTCF	-44.6237	-3.7313	1000	92001198	92001718	-85	435	520	Chien et al
												PAX5	-86.5718	-5.61328	264	92001202	92001462	-81	179	260	Chien et al
												TBP	-45.1693	-3.91529	92	92001211	92001501	-72	218	290	Chien et al
												SIN3A	-46.8657	-4.11421	1000	92001221	92001593	-62	310	372	Chien et al
												ZNF143	-45.7825	-3.09228	279	92001225	92001429	-58	146	204	Chien et al
												CTCF	-44.6237	-3.7313	417	92001230	92001446	-53	163	216	Chien et al
												PAX5	-86.5718	-5.61328	583	92001230	92001454	-53	171	224	Chien et al
												KAP1	-44.1684	-3.79071	653	92001238	92001662	-45	379	424	Chien et al
												ETS1	-53.3923	-4.69336	365	92001238	92001422	-45	139	184	Chien et al
												YY1	-44.611	-3.39723	136	92001242	92001408	-41	125	166	Chien et al
												TCF12	-47.5734	-5.3839	226	92001242	92001458	-41	175	216	Chien et al
												CTCF	-44.6237	-3.7313	1000	92001243	92001434	-40	151	191	Chien et al
												NANOG	-52.8343	-3.69355	183	92001243	92001453	-40	170	210	Chien et al
												MYC	-47.2941	-3.16146	1000	92001244	92001495	-39	212	251	Chien et al
												USF1	-44.7986	-4.22593	43	92001244	92001464	-39	181	220	Chien et al
												JUND	-45.1512	-4.87724	231	92001244	92001420	-39	137	176	Chien et al
												RXRA	-46.4114	-3.94358	664	92001245	92001415	-38	132	170	Chien et al
												MXI1	-49.4302	-2.30901	479	92001249	92001499	-34	216	250	Chien et al
												MAX	-44.6199	-3.18348	1000	92001265	92001684	-18	401	419	Chien et al
												ELF1	-47.0007	-3.80092	164	92001271	92001366	-12	83	95	Chien et al
												TAF7	-48.0355	-4.48714	181	92001310	92001514	27	231	204	Chien et al
												E2F1	-52.2059	-1.42513	366	92001393	92001525	110	242	132	Chien et al
												GATA2	-65.5915	-5.6115	196	92001428	92001772	145	489	344	Chien et al

## Sheet: brain
MiRNA	Pre-miRNA	Tissue	Chr	Chr_start	Chr_end	Strand	Type	Host gene	TSS_loacation	TSS_upstream_5kb	TSS_downstream_1kb	TF_name	Tissue-specific value (TSPV)	Tissue-specific value in a tissue (TSVT)	Score	ThickStart	ThickEnd	Distance from TSS_start	Distance from TSS_end	Length of TFBS	TSS source
hsa-miR-199a	hsa-mir-199a-1	brain	19	10928102	10928172	-	intergenic		10930651	10935651	10929651	CTCF	-44.6237	-3.5166	468	10930894	10931296	-645	-243	402	Chien et al
												CTCF	-44.6237	-3.5166	169	10930948	10931148	-497	-297	200	Chien et al
												CTCF	-44.6237	-3.5166	149	10930955	10931159	-508	-304	204	Chien et al
												GATA1	-101.382	-12.9686	684	10931823	10932139	-1488	-1172	316	Chien et al
												GATA2	-65.5915	-7.65964	363	10931831	10932215	-1564	-1180	384	Chien et al
												REST	-50.5727	-5.88517	34	10931837	10932021	-1370	-1186	184	Chien et al
												GATA2	-65.5915	-7.65964	156	10931907	10932137	-1486	-1256	230	Chien et al
												TAL1	-71.0479	-6.71098	364	10931955	10932104	-1453	-1304	149	Chien et al
	hsa-mir-199a-2		1	172113675	172113784	-	intron	DNM3/RP5-1116C7.1	172114521	172119521	172113521	JUN	-47.3407	-4.37282	242	172113865	172114141	380	656	276	Chien et al
												YY1	-44.611	-3.04357	86	172113929	172114193	328	592	264	Chien et al
												EP300	-47.2982	-3.7053	408	172113993	172114263	258	528	270	Chien et al
												EP300	-47.2982	-3.7053	947	172114505	172114742	-221	16	237	Chien et al
												STAT3	-44.7386	-5.19398	1000	172115568	172115841	-1320	-1047	273	Chien et al
												STAT3	-44.7386	-5.19398	293	172116771	172117094	-2573	-2250	323	Chien et al
hsa-mir-199b	hsa-mir-199b	brain	9	131007000	131007109	-	intergenic		131038313	131043313	131037313	TCF4	-52.7376	-2.10562	217	131037451	131037761	552	862	310	Chien et al
												JUND	-45.1512	-2.65709	309	131037461	131037757	556	852	296	Chien et al
												BRCA1	-50.5937	-5.23189	187	131037478	131037738	575	835	260	Chien et al
												JUN	-47.3407	-4.37282	293	131037484	131037754	559	829	270	Chien et al
												JUND	-45.1512	-2.65709	453	131037485	131037745	568	828	260	Chien et al
												TFAP2C	-89.6837	-6.58483	235	131037543	131037913	400	770	370	Chien et al
												CHD2	-47.0677	-3.66835	46	131037543	131037827	486	770	284	Chien et al
												NANOG	-52.8343	-2.07462	159	131037585	131037795	518	728	210	Chien et al
												ZNF263	-44.3481	-3.69149	218	131037596	131038046	267	717	450	Chien et al
												EGR1	-51.7987	-5.4782	346	131037892	131038068	245	421	176	Chien et al
												TAF1	-47.1929	-4.09675	184	131038001	131038265	48	312	264	Chien et al
												REST	-50.5727	-5.88517	73	131038012	131038232	81	301	220	Chien et al
												SIN3A	-46.8657	-3.72447	424	131038023	131038183	130	290	160	Chien et al
												HEY1	-54.6559	-2.52397	169	131038074	131038344	-31	239	270	Chien et al
												BCL3	-45.854	-5.80831	459	131038076	131038256	57	237	180	Chien et al
												ELF1	-47.0007	-5.59789	1000	131038077	131038628	-315	236	551	Chien et al
												YY1	-44.611	-3.04357	97	131038156	131038360	-47	157	204	Chien et al
												SPI1	-57.3361	-7.81886	528	131038183	131038413	-100	130	230	Chien et al
												ELK4	-51.2181	-4.78435	481	131038193	131038557	-244	120	364	Chien et al
												ZNF143	-45.7825	-3.39979	250	131038193	131038397	-84	120	204	Chien et al
												TCF12	-47.5734	-3.33868	243	131038193	131038409	-96	120	216	Chien et al
												GABPA	-51.6842	-4.79885	46	131038225	131038590	-277	88	365	Chien et al
												MXI1	-49.4302	-2.60448	900	131038227	131038568	-255	86	341	Chien et al
												IRF3	-44.4904	-4.07491	168	131038237	131038513	-200	76	276	Chien et al
												USF2	-45.2905	-3.14605	315	131038240	131038520	-207	73	280	Chien et al
												IRF1	-49.4001	-6.86608	1000	131038241	131038564	-251	72	323	Chien et al
												USF1	-44.7986	-4.04863	129	131038254	131038474	-161	59	220	Chien et al
												USF1	-44.7986	-4.04863	171	131038255	131038593	-280	58	338	Chien et al
												SP1	-45.7997	-3.64078	602	131038258	131038567	-254	55	309	Chien et al
												RFX5	-46.1939	-3.97859	65	131038275	131038577	-264	38	302	Chien et al
												MAX	-44.6199	-2.58452	211	131038275	131038511	-198	38	236	Chien et al
												MYC	-47.2941	-7.24189	654	131038280	131038522	-209	33	242	Chien et al
												PAX5	-86.5718	-9.90926	225	131038290	131038514	-201	23	224	Chien et al
												BRCA1	-50.5937	-5.23189	111	131038315	131038575	-262	-2	260	Chien et al
												CEBPB	-54.1722	-6.31009	193	131038341	131038715	-402	-28	374	Chien et al
												NRF1	-44.4041	-3.60739	1000	131038359	131038613	-300	-46	254	Chien et al
												TBP	-45.1693	-3.7861	158	131038402	131038713	-400	-89	311	Chien et al
												NR2C2	-46.1661	-3.00867	107	131038421	131038735	-422	-108	314	Chien et al
												E2F4	-45.3425	-4.64164	365	131038426	131038686	-373	-113	260	Chien et al
												GTF2F1	-43.9734	-2.81253	472	131038432	131038728	-415	-119	296	Chien et al
												NFKB1	-44.8112	-4.60505	793	131038439	131038750	-437	-126	311	Chien et al
												BAF155	-45.1806	-3.86143	668	131038449	131038899	-586	-136	450	Chien et al
												TAF1	-47.1929	-4.09675	1000	131038464	131038721	-408	-151	257	Chien et al
												HEY1	-54.6559	-2.52397	1000	131038469	131038733	-420	-156	264	Chien et al
												YY1	-44.611	-3.04357	127	131038470	131038759	-446	-157	289	Chien et al
												POU2F2	-55.5126	-3.44135	369	131038475	131038718	-405	-162	243	Chien et al
												POU2F2	-55.5126	-3.44135	371	131038475	131038718	-405	-162	243	Chien et al
												SIN3A	-46.8657	-3.72447	576	131038479	131038761	-448	-166	282	Chien et al
												HNF4A	-140.828	-10.588	452	131038480	131038736	-423	-167	256	Chien et al
												TCF12	-47.5734	-3.33868	223	131038480	131038696	-383	-167	216	Chien et al
												HNF4G	-99.2914	-5.9248	436	131038492	131038742	-429	-179	250	Chien et al
												HNF4A	-140.828	-10.588	363	131038497	131038737	-424	-184	240	Chien et al
												TAF7	-48.0355	-3.42551	176	131038500	131038704	-391	-187	204	Chien et al
												E2F6	-48.872	-3.62846	118	131038508	131038812	-499	-195	304	Chien et al
												E2F6	-48.872	-3.62846	173	131038511	131038604	-291	-198	93	Chien et al
												YY1	-44.611	-3.04357	136	131038515	131038719	-406	-202	204	Chien et al
												JUND	-45.1512	-2.65709	259	131038517	131038693	-380	-204	176	Chien et al
												ZEB1	-54.8828	-3.98149	286	131038523	131038747	-434	-210	224	Chien et al
												STAT1	-48.5418	-4.63657	290	131038658	131038748	-435	-345	90	Chien et al
												ZNF263	-44.3481	-3.69149	831	131038723	131039077	-764	-410	354	Chien et al
												GATA2	-65.5915	-7.65964	419	131041568	131041952	-3639	-3255	384	Chien et al
												GATA1	-101.382	-12.9686	423	131041569	131041845	-3532	-3256	276	Chien et al
												GATA2	-65.5915	-7.65964	614	131041588	131042118	-3805	-3275	530	Chien et al
												MAFK	-52.5865	-4.23041	881	131041754	131041890	-3577	-3441	136	Chien et al
												CEBPB	-54.1722	-6.31009	134	131042563	131042819	-4506	-4250	256	Chien et al
hsa-mir-214	hsa-mir-214	brain	1	172107938	172108047	-	intergenic		172109194	172114194	172108194	EP300	-47.2982	-3.7053	359	172112554	172112824	-3630	-3360	270	Chien et al
												JUN	-47.3407	-4.37282	242	172113865	172114141	-4947	-4671	276	Chien et al
												YY1	-44.611	-3.04357	86	172113929	172114193	-4999	-4735	264	Chien et al
miR-153	miR-153-1	brain	2	220158833	220158922	-	intron	PTPRN	220167763	220172763	220166763	JUND	-45.1512	-2.65709	182	220168958	220169248	-1485	-1195	290	Chien et al
												MAFF	-62.3268	-6.06541	252	220170851	220171121	-3358	-3088	270	Chien et al
												MAFK	-52.5865	-4.23041	422	220170852	220171096	-3333	-3089	244	Chien et al
												MAFK	-52.5865	-4.23041	444	220170918	220171028	-3265	-3155	110	Chien et al
	miR-153-2	brain	7	157367028	157367114	-	intron	PTPRN2	157406023	157411023	157405023	GABPA	-51.6842	-4.79885	21	157405574	157405844	179	449	270	Chien et al
												MAX	-44.6199	-2.58452	261	157406053	157406289	-266	-30	236	Chien et al
												MAX	-44.6199	-2.58452	175	157406539	157406775	-752	-516	236	Chien et al
												ZNF263	-44.3481	-3.69149	177	157406580	157406940	-917	-557	360	Chien et al
hsa-mir-137	hsa-mir-137	Endocrine glands	1	98511626	98511727	-	exon		98515427	98520427	98514427	GATA2	-65.5915	-7.65964	366	98515009	98515353	74	418	344	Chien et al
												CTCF	-44.6237	-3.5166	89	98515021	98515211	216	406	190	Chien et al
												YY1	-44.611	-3.04357	194	98515392	98515656	-229	35	264	Chien et al
												CTCF	-44.6237	-3.5166	1000	98516627	98517040	-1613	-1200	413	Chien et al
												RFX5	-46.1939	-3.97859	39	98516701	98516957	-1530	-1274	256	Chien et al
												CTCF	-44.6237	-3.5166	404	98516702	98516918	-1491	-1275	216	Chien et al
												CTCF	-44.6237	-3.5166	1000	98516719	98516915	-1488	-1292	196	Chien et al
												ZNF143	-45.7825	-3.39979	101	98516721	98516925	-1498	-1294	204	Chien et al
												JUN	-47.3407	-4.37282	524	98518480	98518756	-3329	-3053	276	Chien et al
												EP300	-47.2982	-3.7053	264	98518516	98518786	-3359	-3089	270	Chien et al
												GATA2	-65.5915	-7.65964	205	98518527	98518907	-3480	-3100	380	Chien et al
												FOS	-52.3427	-6.6062	1000	98518560	98518727	-3300	-3133	167	Chien et al
												ZZZ3	-48.4191	-4.02838	92	98518635	98518899	-3472	-3208	264	Chien et al
												CTCF	-44.6237	-3.5166	180	98518636	98518840	-3413	-3209	204	Chien et al
												EGR1	-51.7987	-5.4782	351	98519344	98519560	-4133	-3917	216	Chien et al
												ZNF263	-44.3481	-3.69149	1000	98519425	98520035	-4608	-3998	610	Chien et al
												CTCF	-44.6237	-3.5166	1000	98519678	98520071	-4644	-4251	393	Chien et al
												YY1	-44.611	-3.04357	72	98519747	98519997	-4570	-4320	250	Chien et al
												ZNF143	-45.7825	-3.39979	89	98519765	98519969	-4542	-4338	204	Chien et al
												CTCF	-44.6237	-3.5166	622	98519795	98519938	-4511	-4368	143	Chien et al
												CTCFL	-107.283	-15.0447	176	98519797	98519957	-4530	-4370	160	Chien et al
												EBF1	-49.9281	-3.28438	98	98519821	98520057	-4630	-4394	236	Chien et al
												CTCF	-44.6237	-3.5166	483	98519844	98519955	-4528	-4417	111	Chien et al
hsa-mir-7	hsa-mir-7-1	brain	9	86584663	86584772	-	intron	HNRNPK	86586445	86591445	86585445	MYC	-47.2941	-7.24189	203	86590367	86590577	-4132	-3922	210	Chien et al
	hsa-mir-7-2	brain	15	89155056	89155165	+	intergenic		89147934	89142934	89148934	CTCF	-44.6237	-3.5166	292	89147112	89147388	-822	-546	276	Landgraf et al
												CTCFL	-107.283	-15.0447	194	89147194	89147354	-740	-580	160	Chien et al
												SUZ12	-50.4644	-4.20778	784	89147612	89147896	-322	-38	284	Chien et al
												REST	-50.5727	-5.88517	90	89147655	89147885	-279	-49	230	Chien et al
												JUND	-45.1512	-2.65709	398	89147692	89147952	-242	18	260	Chien et al
												REST	-50.5727	-5.88517	36	89148369	89148573	435	639	204	Chien et al
												REST	-50.5727	-5.88517	16	89148578	89148774	644	840	196	Chien et al
	hsa-mir-7-3	brain	19	4770682	4770791	+	intron	C19orf30	4722929	4717929	4723929	EBF1	-49.9281	-3.28438	82	4720078	4720342	-2851	-2587	264	Chien et al
												IRF4	-91.0662	-12.8304	311	4720282	4720552	-2647	-2377	270	Chien et al
												BATF	-59.8325	-9.69659	287	4720309	4720525	-2620	-2404	216	Chien et al
												EBF1	-49.9281	-3.28438	170	4720311	4720547	-2618	-2382	236	Chien et al
												SPI1	-57.3361	-7.81886	262	4720369	4720481	-2560	-2448	112	Chien et al
												EBF1	-49.9281	-3.28438	228	4720888	4721124	-2041	-1805	236	Chien et al
												EBF1	-49.9281	-3.28438	1000	4720908	4721149	-2021	-1780	241	Chien et al
												EBF1	-49.9281	-3.28438	319	4722646	4722910	-283	-19	264	Chien et al
												EBF1	-49.9281	-3.28438	153	4722656	4722892	-273	-37	236	Chien et al
												NFKB1	-44.8112	-4.60505	392	4723027	4723303	98	374	276	Chien et al
												SPI1	-57.3361	-7.81886	86	4723120	4723336	191	407	216	Chien et al
												POU2F2	-55.5126	-3.44135	437	4723138	4723390	209	461	252	Chien et al
												POU2F2	-55.5126	-3.44135	437	4723138	4723390	209	461	252	Chien et al
												HEY1	-54.6559	-2.52397	180	4723663	4723893	734	964	230	Chien et al
												SIN3A	-46.8657	-3.72447	1000	4723675	4723889	746	960	214	Chien et al
												SRF	-48.9429	-4.48427	153	4723697	4723877	768	948	180	Chien et al
												YY1	-44.611	-3.04357	93	4723729	4723792	800	863	63	Chien et al
hsa-mir-143	hsa-mir-143	brain	5	148808481	148808586	+	intergenic		148786413	148781413	148787413	ZNF263	-44.3481	-3.69149	292	148781606	148782056	-4807	-4357	450	Chien et al
												FOXA1	-115.439	-10.9991	136	148783992	148784262	-2421	-2151	270	Chien et al
												FOXA1	-115.439	-10.9991	116	148784009	148784269	-2404	-2144	260	Chien et al
												JUND	-45.1512	-2.65709	195	148784318	148784578	-2095	-1835	260	Chien et al
												FOS	-52.3427	-6.6062	322	148784339	148784589	-2074	-1824	250	Chien et al
												FOSL1	-50.2018	-3.50895	197	148784353	148784569	-2060	-1844	216	Chien et al
												CTCF	-44.6237	-3.5166	147	148784387	148784743	-2026	-1670	356	Chien et al
												FOSL2	-46.9858	-4.72902	481	148784407	148784530	-2006	-1883	123	Chien et al
												EBF1	-49.9281	-3.28438	82	148785105	148785369	-1308	-1044	264	Chien et al
												USF1	-44.7986	-4.04863	134	148785208	148785388	-1205	-1025	180	Chien et al
												TCF12	-47.5734	-3.33868	408	148785650	148785866	-763	-547	216	Chien et al
												RXRA	-46.4114	-4.24503	532	148785670	148785866	-743	-547	196	Chien et al
												CTCF	-44.6237	-3.5166	249	148785748	148786096	-665	-317	348	Chien et al
												ZNF263	-44.3481	-3.69149	193	148785866	148786316	-547	-97	450	Chien et al
												EP300	-47.2982	-3.7053	368	148786043	148786313	-370	-100	270	Chien et al
												USF1	-44.7986	-4.04863	391	148786189	148786439	-224	26	250	Chien et al
												USF1	-44.7986	-4.04863	1000	148786207	148786455	-206	42	248	Chien et al
												USF2	-45.2905	-3.14605	128	148786211	148786467	-202	54	256	Chien et al
												NFYB	-50.2499	-2.29738	115	148786314	148786454	-99	41	140	Chien et al
hsa-mir-99b	hsa-mir-99b	brain	19	52195865	52195934	+	intergenic		52191897	52186897	52192897	ZNF263	-44.3481	-3.69149	155	52191426	52191786	-471	-111	360	Chien et al
												ZNF263	-44.3481	-3.69149	1000	52191920	52192556	23	659	636	Chien et al
												HDAC2	-49.1317	-3.75254	387	52192042	52192246	145	349	204	Chien et al
												SIN3A	-46.8657	-3.72447	352	52192060	52192260	163	363	200	Chien et al
												TCF4	-52.7376	-2.10562	130	52192088	52192398	191	501	310	Chien et al
												E2F1	-52.2059	-3.3765	384	52192094	52192544	197	647	450	Chien et al
												CTCF	-44.6237	-3.5166	275	52192099	52192322	202	425	223	Chien et al
												YY1	-44.611	-3.04357	120	52192109	52192373	212	476	264	Chien et al
												GR	-47.5136	-2.50897	113	52192119	52192389	222	492	270	Chien et al
												TAF1	-47.1929	-4.09675	161	52192130	52192380	233	483	250	Chien et al
												TBP	-45.1693	-3.7861	31	52192139	52192409	242	512	270	Chien et al
												IRF1	-49.4001	-6.86608	133	52192148	52192432	251	535	284	Chien et al
												MYC	-47.2941	-7.24189	429	52192157	52192367	260	470	210	Chien et al
												HMGN3	-46.1479	-3.97969	457	52192206	52192510	309	613	304	Chien et al
												E2F4	-45.3425	-4.64164	226	52192221	52192481	324	584	260	Chien et al
												REST	-50.5727	-5.88517	23	52192285	52192469	388	572	184	Chien et al
												EP300	-47.2982	-3.7053	414	52192327	52192611	430	714	284	Chien et al
												ZBTB7A	-45.3674	-2.05758	343	52192652	52192862	755	965	210	Chien et al
hsa-mir-125a	hsa-mir-125a	brain	19	52196507	52196592	+	intergenic		52192085	52187085	52193085	ZNF263	-44.3481	-3.69149	155	52191426	52191786	-659	-299	360	Chien et al
												ZNF263	-44.3481	-3.69149	1000	52191920	52192556	-165	471	636	Chien et al
												HDAC2	-49.1317	-3.75254	387	52192042	52192246	-43	161	204	Chien et al
												SIN3A	-46.8657	-3.72447	352	52192060	52192260	-25	175	200	Chien et al
												TCF4	-52.7376	-2.10562	130	52192088	52192398	3	313	310	Chien et al
												E2F1	-52.2059	-3.3765	384	52192094	52192544	9	459	450	Chien et al
												CTCF	-44.6237	-3.5166	275	52192099	52192322	14	237	223	Chien et al
												YY1	-44.611	-3.04357	120	52192109	52192373	24	288	264	Chien et al
												GR	-47.5136	-2.50897	113	52192119	52192389	34	304	270	Chien et al
												TAF1	-47.1929	-4.09675	161	52192130	52192380	45	295	250	Chien et al
												TBP	-45.1693	-3.7861	31	52192139	52192409	54	324	270	Chien et al
												IRF1	-49.4001	-6.86608	133	52192148	52192432	63	347	284	Chien et al
												MYC	-47.2941	-7.24189	429	52192157	52192367	72	282	210	Chien et al
												HMGN3	-46.1479	-3.97969	457	52192206	52192510	121	425	304	Chien et al
												E2F4	-45.3425	-4.64164	226	52192221	52192481	136	396	260	Chien et al
												REST	-50.5727	-5.88517	23	52192285	52192469	200	384	184	Chien et al
												EP300	-47.2982	-3.7053	414	52192327	52192611	242	526	284	Chien et al
												ZBTB7A	-45.3674	-2.05758	343	52192652	52192862	567	777	210	Chien et al
hsa-mir-125b	hsa-mir-125b-1	brain	11	121970465	121970552	-	intergenic		121971156	121976156	121970156	USF1	-44.7986	-4.04863	98	121970225	121970455	701	931	230	Chien et al
												USF1	-44.7986	-4.04863	78	121970259	121970479	677	897	220	Chien et al
												YY1	-44.611	-3.04357	60	121972347	121972611	-1455	-1191	264	Chien et al
												CTCF	-44.6237	-3.5166	1000	121972392	121972728	-1572	-1236	336	Chien et al
												CTCF	-44.6237	-3.5166	233	121972430	121972634	-1478	-1274	204	Chien et al
												EP300	-47.2982	-3.7053	200	121972763	121973033	-1877	-1607	270	Chien et al
												CTCF	-44.6237	-3.5166	127	121972780	121972960	-1804	-1624	180	Chien et al
												STAT3	-44.7386	-5.19398	891	121974213	121974498	-3342	-3057	285	Chien et al
												EBF1	-49.9281	-3.28438	83	121974568	121974832	-3676	-3412	264	Chien et al
	hsa-mir-125b-2	brain	21	17962557	17962645	+	intron	C21orf34	17958899	17953899	17959899	CEBPB	-54.1722	-6.31009	210	17958361	17958446	-538	-453	85	Chien et al
												GATA3	-76.4072	-12.0477	275	17959369	17959629	470	730	260	Chien et al
												TBP	-45.1693	-3.7861	160	17959392	17959692	493	793	300	Chien et al
												RFX5	-46.1939	-3.97859	70	17959415	17959671	516	772	256	Chien et al
												TAF1	-47.1929	-4.09675	516	17959470	17959690	571	791	220	Chien et al
hsa-mir-31	hsa-mir-31	brain	9	21512114	21512184	-	intron	RP11-354P17.1	21559851	21564851	21558851	E2F1	-52.2059	-3.3765	188	21559207	21559491	360	644	284	Chien et al
												CTCF	-44.6237	-3.5166	206	21559589	21559838	13	262	249	Chien et al
												CTCF	-44.6237	-3.5166	98	21559611	21559815	36	240	204	Chien et al
												TAF1	-47.1929	-4.09675	613	21559615	21559929	-78	236	314	Chien et al
												E2F1	-52.2059	-3.3765	354	21559670	21559946	-95	181	276	Chien et al
												E2F4	-45.3425	-4.64164	152	21559691	21560031	-180	160	340	Chien et al
												TFAP2A	-106.287	-7.33932	396	21559727	21560111	-260	124	384	Chien et al
												TFAP2C	-89.6837	-6.58483	522	21559729	21560099	-248	122	370	Chien et al
												E2F1	-52.2059	-3.3765	528	21559772	21559852	-1	79	80	Chien et al
hsa-mir-124	hsa-mir-124-1	brain	8	9760898	9760982	-	intergenic		9776596	9781596	9775596	MAFF	-62.3268	-6.06541	1000	9776635	9776870	-274	-39	235	Chien et al
												MAFK	-52.5865	-4.23041	1000	9776639	9776870	-274	-43	231	Chien et al
												MAFK	-52.5865	-4.23041	1000	9776661	9776847	-251	-65	186	Chien et al
												USF1	-44.7986	-4.04863	456	9779589	9779839	-3243	-2993	250	Chien et al
	hsa-mir-124-2	brain	8	65291706	65291814	+	intergenic		65285788	65280788	65286788	SUZ12	-50.4644	-4.20778	640	65280818	65281102	-4970	-4686	284	Chien et al
												TBP	-45.1693	-3.7861	52	65281435	65281725	-4353	-4063	290	Chien et al
												TAF1	-47.1929	-4.09675	135	65281835	65282105	-3953	-3683	270	Chien et al
												SUZ12	-50.4644	-4.20778	713	65281931	65282215	-3857	-3573	284	Chien et al
												SUZ12	-50.4644	-4.20778	451	65282400	65282684	-3388	-3104	284	Chien et al
												SP1	-45.7997	-3.64078	217	65282970	65283234	-2818	-2554	264	Chien et al
												POU5F1	-48.2154	-4.19636	589	65283018	65283218	-2770	-2570	200	Chien et al
												NANOG	-52.8343	-2.07462	504	65283098	65283193	-2690	-2595	95	Chien et al
												SUZ12	-50.4644	-4.20778	1000	65283807	65284091	-1981	-1697	284	Chien et al
												SUZ12	-50.4644	-4.20778	764	65284772	65285056	-1016	-732	284	Chien et al
												MAFK	-52.5865	-4.23041	424	65285028	65285268	-760	-520	240	Chien et al
												MAFK	-52.5865	-4.23041	269	65285032	65285276	-756	-512	244	Chien et al
												SP1	-45.7997	-3.64078	231	65285628	65285892	-160	104	264	Chien et al
												SUZ12	-50.4644	-4.20778	650	65285699	65285983	-89	195	284	Chien et al
												TAF1	-47.1929	-4.09675	267	65285732	65286002	-56	214	270	Chien et al
	hsa-mir-124-3	brain	20	61809852	61809938	+	intergenic		61808955	61803955	61809955	CTCF	-44.6237	-3.5166	925	61804083	61804453	-4872	-4502	370	Chien et al
												CTCF	-44.6237	-3.5166	225	61804167	61804367	-4788	-4588	200	Chien et al
												CTCF	-44.6237	-3.5166	443	61804194	61804267	-4761	-4688	73	Chien et al
												CTCFL	-107.283	-15.0447	379	61804199	61804359	-4756	-4596	160	Chien et al
												USF1	-44.7986	-4.04863	104	61806318	61806548	-2637	-2407	230	Chien et al
												SUZ12	-50.4644	-4.20778	481	61806812	61807096	-2143	-1859	284	Chien et al
												REST	-50.5727	-5.88517	8	61807071	61807255	-1884	-1700	184	Chien et al
												REST	-50.5727	-5.88517	1000	61807338	61807647	-1617	-1308	309	Chien et al
												REST	-50.5727	-5.88517	74	61807814	61808018	-1141	-937	204	Chien et al
												REST	-50.5727	-5.88517	22	61808308	61808512	-647	-443	204	Chien et al
												CTCF	-44.6237	-3.5166	241	61808724	61808943	-231	-12	219	Chien et al
												JUND	-45.1512	-2.65709	430	61808741	61809001	-214	46	260	Chien et al
												REST	-50.5727	-5.88517	17	61809321	61809525	366	570	204	Chien et al
												SUZ12	-50.4644	-4.20778	1000	61809339	61809623	384	668	284	Chien et al
												REST	-50.5727	-5.88517	20	61809741	61809945	786	990	204	Chien et al
hsa-mir-129	hsa-mir-129-1	brain	7	127847925	127847996	+	intergenic		127846868	127841868	127847868	GATA2	-65.5915	-7.65964	313	127844478	127844862	-2390	-2006	384	Chien et al
												GATA2	-65.5915	-7.65964	539	127844569	127844839	-2299	-2029	270	Chien et al
												TAL1	-71.0479	-6.71098	755	127844576	127844819	-2292	-2049	243	Chien et al
												GABPA	-51.6842	-4.79885	30	127844580	127844850	-2288	-2018	270	Chien et al
												GATA2	-65.5915	-7.65964	532	127844594	127844824	-2274	-2044	230	Chien et al
												EGR1	-51.7987	-5.4782	239	127844598	127844814	-2270	-2054	216	Chien et al
												YY1	-44.611	-3.04357	62	127844750	127844954	-2118	-1914	204	Chien et al
												CTCF	-44.6237	-3.5166	391	127846439	127846689	-429	-179	250	Chien et al
												CTCF	-44.6237	-3.5166	245	127846462	127846666	-406	-202	204	Chien et al
	hsa-mir-129-2	brain	11	43602944	43603033	+	intergenic		43600647	43595647	43601647	EGR1	-51.7987	-5.4782	105	43596679	43596895	-3968	-3752	216	Chien et al
												SUZ12	-50.4644	-4.20778	872	43596967	43597251	-3680	-3396	284	Chien et al
												CTCF	-44.6237	-3.5166	120	43597059	43597294	-3588	-3353	235	Chien et al
												REST	-50.5727	-5.88517	16	43597079	43597335	-3568	-3312	256	Chien et al
												USF2	-45.2905	-3.14605	89	43597135	43597385	-3512	-3262	250	Chien et al
												USF1	-44.7986	-4.04863	170	43597153	43597383	-3494	-3264	230	Chien et al
												USF1	-44.7986	-4.04863	193	43597219	43597336	-3428	-3311	117	Chien et al
												CTCF	-44.6237	-3.5166	384	43598320	43598556	-2327	-2091	236	Chien et al
												CTCF	-44.6237	-3.5166	189	43598329	43598533	-2318	-2114	204	Chien et al
												REST	-50.5727	-5.88517	1000	43598528	43598889	-2119	-1758	361	Chien et al
												CTCF	-44.6237	-3.5166	385	43598568	43598938	-2079	-1709	370	Chien et al
												E2F1	-52.2059	-3.3765	310	43598604	43599054	-2043	-1593	450	Chien et al
												SIN3A	-46.8657	-3.72447	684	43598605	43598829	-2042	-1818	224	Chien et al
												CTCF	-44.6237	-3.5166	183	43598641	43598866	-2006	-1781	225	Chien et al
												TCF12	-47.5734	-3.33868	349	43598646	43598862	-2001	-1785	216	Chien et al
												YY1	-44.611	-3.04357	141	43598650	43598914	-1997	-1733	264	Chien et al
												CTCF	-44.6237	-3.5166	107	43598651	43598851	-1996	-1796	200	Chien et al
												NANOG	-52.8343	-2.07462	200	43598666	43598876	-1981	-1771	210	Chien et al
												SUZ12	-50.4644	-4.20778	564	43598695	43598979	-1952	-1668	284	Chien et al
												CTCFL	-107.283	-15.0447	418	43598713	43598873	-1934	-1774	160	Chien et al
												SUZ12	-50.4644	-4.20778	594	43599549	43599833	-1098	-814	284	Chien et al
												SUZ12	-50.4644	-4.20778	552	43600021	43600305	-626	-342	284	Chien et al
												CTCF	-44.6237	-3.5166	472	43600589	43600995	-58	348	406	Chien et al
												REST	-50.5727	-5.88517	16	43600656	43600912	9	265	256	Chien et al
												CTCF	-44.6237	-3.5166	103	43600668	43600872	21	225	204	Chien et al
												CTCF	-44.6237	-3.5166	107	43600671	43600871	24	224	200	Chien et al
												TAF1	-47.1929	-4.09675	257	43601088	43601156	441	509	68	Chien et al
												SUZ12	-50.4644	-4.20778	497	43601122	43601406	475	759	284	Chien et al
												CTCF	-44.6237	-3.5166	76	43601265	43601455	618	808	190	Chien et al
hsa-mir-138	hsa-mir-138-1	brain	3	44155704	44155802	+	intergenic		44150716	44145716	44151716	JUN	-47.3407	-4.37282	296	44146385	44146743	-4331	-3973	358	Landgraf et al
												ZEB1	-54.8828	-3.98149	281	44146478	44146702	-4238	-4014	224	Chien et al
												EBF1	-49.9281	-3.28438	108	44146482	44146718	-4234	-3998	236	Chien et al
												FOS	-52.3427	-6.6062	216	44146484	44146734	-4232	-3982	250	Chien et al
												JUND	-45.1512	-2.65709	481	44146490	44146750	-4226	-3966	260	Chien et al
												IRF4	-91.0662	-12.8304	363	44146493	44146763	-4223	-3953	270	Chien et al
												BATF	-59.8325	-9.69659	262	44146510	44146726	-4206	-3990	216	Chien et al
												EBF1	-49.9281	-3.28438	96	44146511	44146775	-4205	-3941	264	Chien et al
												STAT3	-44.7386	-5.19398	876	44146519	44146769	-4197	-3947	250	Chien et al
												EP300	-47.2982	-3.7053	473	44146540	44146627	-4176	-4089	87	Chien et al
												FOSL2	-46.9858	-4.72902	351	44146551	44146622	-4165	-4094	71	Chien et al
												SPI1	-57.3361	-7.81886	596	44147153	44147359	-3563	-3357	206	Chien et al
												EBF1	-49.9281	-3.28438	311	44147212	44147373	-3504	-3343	161	Chien et al
												EBF1	-49.9281	-3.28438	209	44147219	44147483	-3497	-3233	264	Chien et al
	hsa-mir-138-2	brain	16	56892430	56892513	+	intergenic		56882708	56877708	56883708	GATA2	-65.5915	-7.65964	266	56881075	56881419	-1633	-1289	344	Chien et al
												EBF1	-49.9281	-3.28438	143	56881524	56881760	-1184	-948	236	Chien et al
												FOS	-52.3427	-6.6062	450	56881920	56882264	-788	-444	344	Chien et al
												MAX	-44.6199	-2.58452	330	56881983	56882247	-725	-461	264	Chien et al
												MAFF	-62.3268	-6.06541	241	56882006	56882276	-702	-432	270	Chien et al
												MAFK	-52.5865	-4.23041	351	56882009	56882253	-699	-455	244	Chien et al
												MAFK	-52.5865	-4.23041	280	56882012	56882288	-696	-420	276	Chien et al
												GATA2	-65.5915	-7.65964	527	56882747	56883127	39	419	380	Chien et al
												USF1	-44.7986	-4.04863	116	56882882	56883183	174	475	301	Chien et al
												FOS	-52.3427	-6.6062	255	56882890	56883234	182	526	344	Chien et al
												MYC	-47.2941	-7.24189	420	56882899	56883159	191	451	260	Chien et al
												USF2	-45.2905	-3.14605	294	56882909	56883173	201	465	264	Chien et al
												MXI1	-49.4302	-2.60448	338	56882926	56883176	218	468	250	Chien et al
												MAX	-44.6199	-2.58452	820	56882936	56883146	228	438	210	Chien et al
												USF1	-44.7986	-4.04863	217	56882964	56883098	256	390	134	Chien et al
												GR	-47.5136	-2.50897	123	56883167	56883437	459	729	270	Chien et al
												HNF4A	-140.828	-10.588	210	56883233	56883473	525	765	240	Chien et al
												ELF1	-47.0007	-5.59789	146	56883293	56883533	585	825	240	Chien et al
hsa-mir-708	hsa-mir-708	brain	11	79113066	79113153	-	intron	ODZ4	79152003	79157003	79151003	CTCF	-44.6237	-3.5166	74	79151406	79151596	407	597	190	Chien et al
												E2F1	-52.2059	-3.3765	143	79151856	79152306	-303	147	450	Chien et al
												CTCF	-44.6237	-3.5166	770	79151964	79152392	-389	39	428	Chien et al
												MYC	-47.2941	-7.24189	406	79151970	79152180	-177	33	210	Chien et al
												CTCF	-44.6237	-3.5166	149	79152046	79152250	-247	-43	204	Chien et al
												SPI1	-57.3361	-7.81886	158	79152162	79152453	-450	-159	291	Chien et al
												CTCF	-44.6237	-3.5166	134	79152783	79153096	-1093	-780	313	Chien et al
hsa-mir-9	hsa-mir-9-1	brain	1	156390133	156390221	-	intron	C1orf61	156391685	156396685	156390685	NFKB1	-44.8112	-4.60505	319	156390712	156391032	653	973	320	Chien et al
												SPI1	-57.3361	-7.81886	474	156390750	156390942	743	935	192	Chien et al
												E2F6	-48.872	-3.62846	568	156391192	156391676	9	493	484	Chien et al
												E2F6	-48.872	-3.62846	412	156391224	156391460	225	461	236	Chien et al
												ZNF263	-44.3481	-3.69149	649	156391241	156391603	82	444	362	Chien et al
												E2F1	-52.2059	-3.3765	141	156391345	156391795	-110	340	450	Chien et al
												HEY1	-54.6559	-2.52397	128	156391381	156391621	64	304	240	Chien et al
												TAF7	-48.0355	-3.42551	98	156391402	156391606	79	283	204	Chien et al
												TAF1	-47.1929	-4.09675	871	156391417	156391674	11	268	257	Chien et al
												YY1	-44.611	-3.04357	163	156391422	156391712	-27	263	290	Chien et al
												TBP	-45.1693	-3.7861	197	156391426	156391696	-11	259	270	Chien et al
												NFYA	-47.7124	-3.52727	124	156391435	156391739	-54	250	304	Chien et al
												IRF1	-49.4001	-6.86608	153	156391441	156391725	-40	244	284	Chien et al
												SP1	-45.7997	-3.64078	837	156391457	156391697	-12	228	240	Chien et al
												E2F6	-48.872	-3.62846	202	156391465	156391638	47	220	173	Chien et al
												JUND	-45.1512	-2.65709	1000	156391471	156391680	5	214	209	Chien et al
												CHD2	-47.0677	-3.66835	37	156391507	156391791	-106	178	284	Chien et al
												FOS	-52.3427	-6.6062	99	156391507	156391757	-72	178	250	Chien et al
												NFYB	-50.2499	-2.29738	67	156391556	156391627	58	129	71	Chien et al
												SP1	-45.7997	-3.64078	450	156391938	156392202	-517	-253	264	Chien et al
												REST	-50.5727	-5.88517	21	156392031	156392227	-542	-346	196	Chien et al
												CEBPB	-54.1722	-6.31009	115	156392705	156392961	-1276	-1020	256	Chien et al
												TAL1	-71.0479	-6.71098	66	156393793	156394043	-2358	-2108	250	Chien et al
												GATA2	-65.5915	-7.65964	200	156393831	156394061	-2376	-2146	230	Chien et al
												NFYA	-47.7124	-3.52727	87	156393858	156394162	-2477	-2173	304	Chien et al
												NFYB	-50.2499	-2.29738	120	156393966	156394085	-2400	-2281	119	Chien et al
												BCL3	-45.854	-5.80831	577	156395900	156396140	-4455	-4215	240	Chien et al
												PBX3	-48.8957	-4.4604	74	156395913	156396109	-4424	-4228	196	Chien et al
												SUZ12	-50.4644	-4.20778	879	156395916	156396166	-4481	-4231	250	Chien et al
	hsa-mir-9-2		5	87962671	87962757	-	intergenic		87980642	87985642	87979642	ZNF263	-44.3481	-3.69149	1000	87980069	87981013	-371	573	944	Chien et al
												SUZ12	-50.4644	-4.20778	686	87980403	87980687	-45	239	284	Chien et al
												EBF1	-49.9281	-3.28438	104	87980820	87981056	-414	-178	236	Chien et al
												SUZ12	-50.4644	-4.20778	608	87981367	87981651	-1009	-725	284	Chien et al
												USF1	-44.7986	-4.04863	315	87983312	87983562	-2920	-2670	250	Chien et al
												YY1	-44.611	-3.04357	128	87984829	87985093	-4451	-4187	264	Chien et al
												SUZ12	-50.4644	-4.20778	650	87985186	87985470	-4828	-4544	284	Chien et al
	hsa-mir-9-3		15	89911248	89911337	+	intergenic		89905739	89900739	89906739	E2F1	-52.2059	-3.3765	189	89901693	89902143	-4046	-3596	450	Chien et al
												CTCF	-44.6237	-3.5166	1000	89901758	89902436	-3981	-3303	678	Chien et al
												MYC	-47.2941	-7.24189	221	89901893	89902103	-3846	-3636	210	Chien et al
												ZNF143	-54.8828	-3.39979	139	89901895	89902099	-3844	-3640	204	Chien et al
												ELF1	-47.0007	-5.59789	298	89901896	89902136	-3843	-3603	240	Chien et al
												REST	-50.5727	-5.88517	58	89901897	89902104	-3842	-3635	207	Chien et al
												ZNF263	-44.3481	-3.69149	955	89901901	89902351	-3838	-3388	450	Chien et al
												CTCF	-44.6237	-3.5166	1000	89901903	89902099	-3836	-3640	196	Chien et al
												CTCF	-44.6237	-3.5166	968	89901914	89902091	-3825	-3648	177	Chien et al
												HMGN3	-46.1479	-3.97969	316	89901940	89902244	-3799	-3495	304	Chien et al
												CTCFL	-107.283	-15.0447	208	89901944	89902104	-3795	-3635	160	Chien et al
												E2F6	-48.872	-3.62846	160	89901990	89902088	-3749	-3651	98	Chien et al
												REST	-50.5727	-5.88517	50	89902151	89902407	-3588	-3332	256	Chien et al
												CTCF	-44.6237	-3.5166	598	89902181	89902372	-3558	-3367	191	Chien et al
												CTCF	-44.6237	-3.5166	389	89902191	89902407	-3548	-3332	216	Chien et al
												E2F6	-48.872	-3.62846	447	89902192	89902410	-3547	-3329	218	Chien et al
												ZNF143	-54.8828	-3.39979	99	89902198	89902402	-3541	-3337	204	Chien et al
												SUZ12	-50.4644	-4.20778	453	89902208	89902492	-3531	-3247	284	Chien et al
												CTCFL	-107.283	-15.0447	521	89902216	89902376	-3523	-3363	160	Chien et al
												E2F6	-48.872	-3.62846	308	89902223	89902373	-3516	-3366	150	Chien et al
												Ini1	-44.6303	-3.30775	596	89902248	89902568	-3491	-3171	320	Chien et al
												CTCF	-44.6237	-3.5166	99	89902709	89902899	-3030	-2840	190	Chien et al
												SUZ12	-50.4644	-4.20778	661	89902868	89903152	-2871	-2587	284	Chien et al
												SUZ12	-50.4644	-4.20778	613	89903571	89903855	-2168	-1884	284	Chien et al
												NANOG	-52.8343	-2.07462	601	89903635	89903801	-2104	-1938	166	Chien et al
												REST	-50.5727	-5.88517	19	89903935	89904230	-1804	-1509	295	Chien et al
												ZNF263	-44.3481	-3.69149	254	89904886	89905336	-853	-403	450	Chien et al
												REST	-50.5727	-5.88517	1000	89904896	89905279	-843	-460	383	Chien et al
												TFAP2C	-89.6837	-6.58483	420	89904937	89905307	-802	-432	370	Chien et al
												TFAP2A	-106.287	-7.33932	401	89904962	89905346	-777	-393	384	Chien et al
												SUZ12	-50.4644	-4.20778	1000	89904963	89905247	-776	-492	284	Chien et al
												SIN3A	-46.8657	-3.72447	667	89904975	89905225	-764	-514	250	Chien et al
												YY1	-44.611	-3.04357	163	89904977	89905241	-762	-498	264	Chien et al
												TAF7	-48.0355	-3.42551	140	89904981	89905185	-758	-554	204	Chien et al
												GABPA	-51.6842	-4.79885	188	89904984	89905240	-755	-499	256	Chien et al
												HDAC2	-49.1317	-3.75254	703	89904988	89905178	-751	-561	190	Chien et al
												MYC	-47.2941	-7.24189	334	89904996	89905206	-743	-533	210	Chien et al
												MAX	-44.6199	-2.58452	207	89904999	89905235	-740	-504	236	Chien et al
												NANOG	-52.8343	-2.07462	154	89905002	89905212	-737	-527	210	Chien et al
												BCL3	-45.854	-5.80831	737	89905007	89905187	-732	-552	180	Chien et al
												E2F6	-48.872	-3.62846	132	89905030	89905230	-709	-509	200	Chien et al
												REST	-50.5727	-5.88517	71	89905415	89905619	-324	-120	204	Chien et al
												YY1	-44.611	-3.04357	63	89905514	89905778	-225	39	264	Chien et al
												SUZ12	-50.4644	-4.20778	1000	89905709	89905993	-30	254	284	Chien et al
												REST	-50.5727	-5.88517	37	89906067	89906271	328	532	204	Chien et al
hsa-mir-128a	hsa-mir-128-1	brain/skeletal muscle	2	136422967	136423048	+	intron		136419971	136414971	136420971	EBF1	-49.9281	-3.28438	133	136415756	136415992	-4215	-3979	236	Chien et al
												ELF1	-47.0007	-5.59789	203	136415779	136415877	-4192	-4094	98	Chien et al
												EP300	-47.2982	-3.7053	1000	136420757	136420965	786	994	208	Chien et al
hsa-mir-128b	hsa-mir-128-2	brain	3	35785968	35786051	+	intron	ARPP-21	35754750	35749750	35755750	SPI1	-57.3361	-7.81886	650	35749962	35750177	-4788	-4573	215	Chien et al
hsa-mir-186	hsa-mir-186	brain	1	71533314	71533399	-	intron	ZRANB2	71536333	71541333	71535333	MAFK	-52.5865	-4.23041	655	71538021	71538285	-1952	-1688	264	Chien et al
												MAFK	-52.5865	-4.23041	393	71538028	71538272	-1939	-1695	244	Chien et al
												MAFF	-62.3268	-6.06541	400	71538137	71538205	-1872	-1804	68	Chien et al
												FOS	-52.3427	-6.6062	222	71540323	71540667	-4334	-3990	344	Chien et al
												SPI1	-57.3361	-7.81886	128	71540518	71540734	-4401	-4185	216	Chien et al
hsa-mir-149	hsa-mir-149	brain	2	241395418	241395506	+	intron	AC110619.1 /GPC1	241388727	241383727	241389727	REST	-50.5727	-5.88517	215	241385601	241385923	-3126	-2804	322	Chien et al
hsa-mir-323	hsa-mir-323	brain	14	101492069	101492154	+	intergenic		101457982	101452982	101458982	USF1	-44.7986	-4.04863	49	101453848	101454028	-4134	-3954	180	Chien et al
												FOS	-52.3427	-6.6062	552	101454336	101454680	-3646	-3302	344	Chien et al
												GR	-47.5136	-2.50897	111	101454417	101454687	-3565	-3295	270	Chien et al
												FOS	-52.3427	-6.6062	396	101454821	101455165	-3161	-2817	344	Chien et al
												GR	-47.5136	-2.50897	322	101454915	101455203	-3067	-2779	288	Chien et al
												JUND	-45.1512	-2.65709	179	101454929	101455189	-3053	-2793	260	Chien et al
												USF1	-44.7986	-4.04863	266	101454940	101455203	-3042	-2779	263	Chien et al
												USF1	-44.7986	-4.04863	74	101455968	101456212	-2014	-1770	244	Chien et al
												JUN	-47.3407	-4.37282	302	101456283	101456582	-1699	-1400	299	Chien et al
												JUND	-45.1512	-2.65709	255	101456287	101456577	-1695	-1405	290	Chien et al
												FOS	-52.3427	-6.6062	338	101456295	101456639	-1687	-1343	344	Chien et al
hsa-mir-330	hsa-mir-330	brain	19	46142252	46142345	-	intron	EML2	46145457	46150457	46144457	SPI1	-57.3361	-7.81886	591	46144559	46144730	727	898	171	Chien et al
												TFAP2C	-89.6837	-6.58483	209	46144562	46144932	525	895	370	Chien et al
												ELF1	-47.0007	-5.59789	155	46144577	46144661	796	880	84	Chien et al
												FOXA1	-115.439	-10.9991	171	46144620	46144844	613	837	224	Chien et al
												TCF4	-52.7376	-2.10562	151	46144629	46144939	518	828	310	Chien et al
												EBF1	-49.9281	-3.28438	379	46144686	46144860	597	771	174	Chien et al
												MAX	-44.6199	-2.58452	360	46144687	46145008	449	770	321	Chien et al
												E2F6	-48.872	-3.62846	323	46144689	46144914	543	768	225	Chien et al
												NFKB1	-44.8112	-4.60505	449	46144691	46145019	438	766	328	Chien et al
												MXI1	-49.4302	-2.60448	340	46144697	46144947	510	760	250	Chien et al
												E2F6	-48.872	-3.62846	328	46144714	46145048	409	743	334	Chien et al
												TAF1	-47.1929	-4.09675	157	46144747	46144997	460	710	250	Chien et al
												GABPA	-51.6842	-4.79885	22	46144804	46145074	383	653	270	Chien et al
												ZBTB7A	-45.3674	-2.05758	296	46144820	46145030	427	637	210	Chien et al
												PAX5	-86.5718	-9.90926	299	46144891	46145075	382	566	184	Chien et al
												ZBTB7A	-45.3674	-2.05758	365	46145163	46145373	84	294	210	Chien et al
												EGR1	-51.7987	-5.4782	201	46145166	46145342	115	291	176	Chien et al
												E2F1	-52.2059	-3.3765	421	46145325	46145775	-318	132	450	Chien et al
												USF2	-45.2905	-3.14605	88	46145325	46145581	-124	132	256	Chien et al
												TCF4	-52.7376	-2.10562	142	46145349	46145659	-202	108	310	Chien et al
												ZNF263	-44.3481	-3.69149	206	46145351	46145801	-344	106	450	Chien et al
												STAT1	-48.5418	-4.63657	96	46145353	46145713	-256	104	360	Chien et al
												HMGN3	-46.1479	-3.97969	461	46145357	46145661	-204	100	304	Chien et al
												TFAP2C	-89.6837	-6.58483	1000	46145357	46145619	-162	100	262	Chien et al
												CTCF	-44.6237	-3.5166	1000	46145363	46145927	-470	94	564	Chien et al
												E2F6	-48.872	-3.62846	552	46145365	46145639	-182	92	274	Chien et al
												YY1	-44.611	-3.04357	126	46145379	46145668	-211	78	289	Chien et al
												PAX5	-86.5718	-9.90926	328	46145396	46145580	-123	61	184	Chien et al
												E2F6	-48.872	-3.62846	349	46145397	46145591	-134	60	194	Chien et al
												YY1	-44.611	-3.04357	76	46145400	46145604	-147	57	204	Chien et al
												MXI1	-49.4302	-2.60448	405	46145405	46145655	-198	52	250	Chien et al
												TFAP2A	-106.287	-7.33932	1000	46145409	46145601	-144	48	192	Chien et al
												TAF1	-47.1929	-4.09675	159	46145409	46145659	-202	48	250	Chien et al
												MAX	-44.6199	-2.58452	361	46145418	46145694	-237	39	276	Chien et al
												ELF1	-47.0007	-5.59789	446	46145418	46145667	-210	39	249	Chien et al
												CTCF	-44.6237	-3.5166	1000	46145426	46145636	-179	31	210	Chien et al
												CTCF	-44.6237	-3.5166	1000	46145432	46145648	-191	25	216	Chien et al
												HDAC2	-49.1317	-3.75254	454	46145432	46145636	-179	25	204	Chien et al
												MYC	-47.2941	-7.24189	556	46145433	46145681	-224	24	248	Chien et al
												SIN3A	-46.8657	-3.72447	360	46145441	46145691	-234	16	250	Chien et al
												ZNF143	-45.7825	-3.39979	110	46145442	46145646	-189	15	204	Chien et al
												CTCFL	-107.283	-15.0447	919	46145442	46145602	-145	15	160	Chien et al
												IRF1	-49.4001	-6.86608	131	46145453	46145737	-280	4	284	Chien et al
												EBF1	-49.9281	-3.28438	152	46145455	46145545	-88	2	90	Chien et al
												REST	-50.5727	-5.88517	19	46145512	46145887	-430	-55	375	Chien et al
												NFKB1	-44.8112	-4.60505	1000	46145652	46145986	-529	-195	334	Chien et al
												EBF1	-49.9281	-3.28438	130	46145693	46145957	-500	-236	264	Chien et al
												USF2	-45.2905	-3.14605	113	46145710	46145966	-509	-253	256	Chien et al
												BCL3	-45.854	-5.80831	340	46145717	46145957	-500	-260	240	Chien et al
												USF1	-44.7986	-4.04863	83	46145719	46145949	-492	-262	230	Chien et al
												SPI1	-57.3361	-7.81886	128	46145734	46145934	-477	-277	200	Chien et al
												TBP	-45.1693	-3.7861	184	46145748	46146058	-601	-291	310	Chien et al
												FOS	-52.3427	-6.6062	217	46146136	46146480	-1023	-679	344	Chien et al
												RPC155	-44.3403	-2.66998	14	46146209	46146453	-996	-752	244	Chien et al
												IRF4	-91.0662	-12.8304	346	46146230	46146500	-1043	-773	270	Chien et al
												BCL11A	-58.3877	-3.65806	342	46146251	46146487	-1030	-794	236	Chien et al
												CTCF	-44.6237	-3.5166	1000	46146283	46146737	-1280	-826	454	Chien et al
												BATF	-59.8325	-9.69659	580	46146297	46146442	-985	-840	145	Chien et al
												JUNB	-47.5056	-5.0856	350	46146360	46146650	-1193	-903	290	Chien et al
												JUND	-45.1512	-2.65709	290	46146371	46146667	-1210	-914	296	Chien et al
												NFKB1	-44.8112	-4.60505	441	46146374	46146741	-1284	-917	367	Chien et al
												MYC	-47.2941	-7.24189	211	46146410	46146620	-1163	-953	210	Chien et al
												YY1	-44.611	-3.04357	96	46146413	46146657	-1200	-956	244	Chien et al
												ELF1	-47.0007	-5.59789	183	46146417	46146681	-1224	-960	264	Chien et al
												YY1	-44.611	-3.04357	122	46146423	46146673	-1216	-966	250	Chien et al
												ZBTB7A	-45.3674	-2.05758	842	46146433	46146643	-1186	-976	210	Chien et al
												ZEB1	-54.8828	-3.98149	332	46146435	46146659	-1202	-978	224	Chien et al
												TCF12	-47.5734	-3.33868	301	46146436	46146652	-1195	-979	216	Chien et al
												PAX5	-86.5718	-9.90926	253	46146438	46146662	-1205	-981	224	Chien et al
												CTCF	-44.6237	-3.5166	946	46146442	46146658	-1201	-985	216	Chien et al
												E2F6	-48.872	-3.62846	84	46146443	46146643	-1186	-986	200	Chien et al
												CTCF	-44.6237	-3.5166	1000	46146444	46146665	-1208	-987	221	Chien et al
												EBF1	-49.9281	-3.28438	475	46146448	46146712	-1255	-991	264	Chien et al
												ZNF143	-45.7825	-3.39979	186	46146462	46146666	-1209	-1005	204	Chien et al
												EBF1	-49.9281	-3.28438	658	46146472	46146702	-1245	-1015	230	Chien et al
												GABPA	-51.6842	-4.79885	153	46146869	46147125	-1668	-1412	256	Chien et al
												TAF1	-47.1929	-4.09675	136	46146918	46147188	-1731	-1461	270	Chien et al
												SP1	-45.7997	-3.64078	174	46146934	46147198	-1741	-1477	264	Chien et al
												CHD2	-47.0677	-3.66835	130	46148788	46149104	-3647	-3331	316	Chien et al
												NFYB	-50.2499	-2.29738	1000	46148793	46149153	-3696	-3336	360	Chien et al
												IRF1	-49.4001	-6.86608	273	46148809	46149093	-3636	-3352	284	Chien et al
												RFX5	-46.1939	-3.97859	289	46148812	46149088	-3631	-3355	276	Chien et al
												NFYA	-47.7124	-3.52727	1000	46148814	46149148	-3691	-3357	334	Chien et al
												FOS	-52.3427	-6.6062	1000	46148836	46149062	-3605	-3379	226	Chien et al
												SP1	-45.7997	-3.64078	1000	46148838	46149085	-3628	-3381	247	Chien et al
												ELF1	-47.0007	-5.59789	141	46148844	46149120	-3663	-3387	276	Chien et al
												SP2	-43.9684	-3.76683	500	46148854	46149028	-3571	-3397	174	Chien et al
												ZBTB7A	-45.3674	-2.05758	257	46148918	46149128	-3671	-3461	210	Chien et al
												KAP1	-44.1684	-3.91464	650	46149227	46149737	-4280	-3770	510	Chien et al
												E2F1	-52.2059	-3.3765	127	46149307	46149757	-4300	-3850	450	Chien et al
												IRF1	-49.4001	-6.86608	285	46149311	46149595	-4138	-3854	284	Chien et al
												IRF4	-91.0662	-12.8304	339	46149320	46149590	-4133	-3863	270	Chien et al
												BCLAF1	-55.7255	-5.01189	316	46149325	46149575	-4118	-3868	250	Chien et al
												MYC	-47.2941	-7.24189	335	46149337	46149607	-4150	-3880	270	Chien et al
												EP300	-47.2982	-3.7053	206	46149344	46149614	-4157	-3887	270	Chien et al
												REST	-50.5727	-5.88517	112	46149345	46149575	-4118	-3888	230	Chien et al
												YY1	-44.611	-3.04357	184	46149348	46149639	-4182	-3891	291	Chien et al
												YY1	-44.611	-3.04357	110	46149349	46149593	-4136	-3892	244	Chien et al
												POU2F2	-55.5126	-3.44135	438	46149350	46149592	-4135	-3893	242	Chien et al
												POU2F2	-55.5126	-3.44135	438	46149350	46149592	-4135	-3893	242	Chien et al
												E2F6	-48.872	-3.62846	129	46149351	46149655	-4198	-3894	304	Chien et al
												TBP	-45.1693	-3.7861	62	46149352	46149622	-4165	-3895	270	Chien et al
												USF1	-44.7986	-4.04863	81	46149357	46149601	-4144	-3900	244	Chien et al
												JUND	-45.1512	-2.65709	1000	46149360	46149613	-4156	-3903	253	Chien et al
												TAL1	-71.0479	-6.71098	53	46149363	46149613	-4156	-3906	250	Chien et al
												JUN	-47.3407	-4.37282	443	46149363	46149686	-4229	-3906	323	Chien et al
												HDAC2	-49.1317	-3.75254	520	46149363	46149567	-4110	-3906	204	Chien et al
												SP1	-45.7997	-3.64078	1000	46149366	46149630	-4173	-3909	264	Chien et al
												EGR1	-51.7987	-5.4782	418	46149369	46149613	-4156	-3912	244	Chien et al
												SRF	-48.9429	-4.48427	122	46149378	46149614	-4157	-3921	236	Chien et al
												TAF1	-47.1929	-4.09675	223	46149383	46149633	-4176	-3926	250	Chien et al
												GABPA	-51.6842	-4.79885	154	46149407	46149663	-4206	-3950	256	Chien et al
												RFX5	-46.1939	-3.97859	43	46149410	46149680	-4223	-3953	270	Chien et al
												ELF1	-47.0007	-5.59789	250	46149414	46149527	-4070	-3957	113	Chien et al
												E2F6	-48.872	-3.62846	393	46149419	46149571	-4114	-3962	152	Chien et al
												NFYB	-50.2499	-2.29738	138	46149436	46149584	-4127	-3979	148	Chien et al
												SPI1	-57.3361	-7.81886	684	46149672	46149867	-4410	-4215	195	Chien et al
												ELF1	-47.0007	-5.59789	162	46149721	46149837	-4380	-4264	116	Chien et al
												REST	-50.5727	-5.88517	228	46149736	46149992	-4535	-4279	256	Chien et al
hsa-mir-346	hsa-mir-346	brain	10	88024451	88024545	-	intron	GRID1	88069814	88074814	88068814	GATA2	-65.5915	-7.65964	270	88070466	88070810	-996	-652	344	Chien et al
												MAFK	-52.5865	-4.23041	1000	88071723	88071987	-2173	-1909	264	Chien et al
												MAFK	-52.5865	-4.23041	696	88071728	88071972	-2158	-1914	244	Chien et al
												MAFF	-62.3268	-6.06541	542	88071790	88071939	-2125	-1976	149	Chien et al
												GATA2	-65.5915	-7.65964	215	88072900	88073244	-3430	-3086	344	Chien et al
hsa-mir-93	hsa-mir-93	brain	7	99691391	99691470	-	intron	MCM7	99699660	99704660	99698660	HEY1	-54.6559	-2.52397	743	99698788	99699108	552	872	320	Chien et al
												SIN3A	-46.8657	-3.72447	1000	99698803	99699123	537	857	320	Chien et al
												NFKB1	-44.8112	-4.60505	519	99698806	99699082	578	854	276	Chien et al
												TAF1	-47.1929	-4.09675	1000	99698807	99699151	509	853	344	Chien et al
												E2F6	-48.872	-3.62846	1000	99698821	99699289	371	839	468	Chien et al
												TAF7	-48.0355	-3.42551	287	99698835	99699039	621	825	204	Chien et al
												E2F1	-52.2059	-3.3765	1000	99698836	99699404	256	824	568	Chien et al
												E2F6	-48.872	-3.62846	1000	99698850	99699301	359	810	451	Chien et al
												TBP	-45.1693	-3.7861	208	99698854	99699154	506	806	300	Chien et al
												ELK4	-51.2181	-4.78435	243	99698859	99699223	437	801	364	Chien et al
												E2F4	-45.3425	-4.64164	1000	99698869	99699409	251	791	540	Chien et al
												MYC	-47.2941	-7.24189	549	99698882	99699140	520	778	258	Chien et al
												MAX	-44.6199	-2.58452	1000	99698889	99699202	458	771	313	Chien et al
												PAX5	-86.5718	-9.90926	403	99698893	99699117	543	767	224	Chien et al
												HMGN3	-46.1479	-3.97969	521	99698904	99699208	452	756	304	Chien et al
												USF1	-44.7986	-4.04863	1000	99698909	99699205	455	751	296	Chien et al
												SREBP1	-45.9471	-3.59835	141	99698913	99699217	443	747	304	Chien et al
												GTF2F1	-43.9734	-2.81253	226	99698916	99699192	468	744	276	Chien et al
												NFE2	-78.0727	-9.87372	121	99698916	99699152	508	744	236	Chien et al
												USF1	-44.7986	-4.04863	1000	99698916	99699177	483	744	261	Chien et al
												MXI1	-49.4302	-2.60448	434	99698918	99699168	492	742	250	Chien et al
												NFYB	-50.2499	-2.29738	1000	99698920	99699261	399	740	341	Chien et al
												ATF3	-48.8252	-5.31565	438	99698922	99699164	496	738	242	Chien et al
												Ini1	-44.6303	-3.30775	806	99698932	99699252	408	728	320	Chien et al
												NFYA	-47.7124	-3.52727	1000	99698945	99699240	420	715	295	Chien et al
												SP1	-45.7997	-3.64078	782	99698953	99699238	422	707	285	Chien et al
												CHD2	-47.0677	-3.66835	113	99698960	99699280	380	700	320	Chien et al
												USF2	-45.2905	-3.14605	1000	99698961	99699149	511	699	188	Chien et al
												IRF1	-49.4001	-6.86608	380	99698966	99699250	410	694	284	Chien et al
												GABPA	-51.6842	-4.79885	56	99698967	99699263	397	693	296	Chien et al
												FOS	-52.3427	-6.6062	638	99698976	99699226	434	684	250	Chien et al
												RFX5	-46.1939	-3.97859	44	99698998	99699254	406	662	256	Chien et al
												SP2	-43.9684	-3.76683	246	99699005	99699199	461	655	194	Chien et al
												PBX3	-48.8957	-4.4604	1000	99699019	99699254	406	641	235	Chien et al
												E2F1	-52.2059	-3.3765	814	99699029	99699305	355	631	276	Chien et al
												TCF4	-52.7376	-2.10562	202	99699053	99699363	297	607	310	Chien et al
												ELF1	-47.0007	-5.59789	246	99699057	99699310	350	603	253	Chien et al
												EGR1	-51.7987	-5.4782	568	99699084	99699302	358	576	218	Chien et al
												YY1	-44.611	-3.04357	124	99699160	99699429	231	500	269	Chien et al
												CEBPB	-54.1722	-6.31009	98	99699194	99699466	194	466	272	Chien et al
												YY1	-44.611	-3.04357	110	99699303	99699383	277	357	80	Chien et al
												TAF1	-47.1929	-4.09675	448	99699378	99699657	3	282	279	Chien et al
												SREBP1	-45.9471	-3.59835	130	99699425	99699729	-69	235	304	Chien et al
												GABPA	-51.6842	-4.79885	286	99699427	99699684	-24	233	257	Chien et al
												TAF7	-48.0355	-3.42551	101	99699430	99699634	26	230	204	Chien et al
												RFX5	-46.1939	-3.97859	32	99699436	99699696	-36	224	260	Chien et al
												ELF1	-47.0007	-5.59789	304	99699437	99699677	-17	223	240	Chien et al
												MXI1	-49.4302	-2.60448	411	99699445	99699721	-61	215	276	Chien et al
												HEY1	-54.6559	-2.52397	221	99699451	99699590	70	209	139	Chien et al
												SIN3A	-46.8657	-3.72447	753	99699455	99699676	-16	205	221	Chien et al
												ETS1	-53.3923	-5.97007	383	99699476	99699716	-56	184	240	Chien et al
												E2F1	-52.2059	-3.3765	213	99699488	99700116	-456	172	628	Chien et al
												ZBTB7A	-45.3674	-2.05758	663	99699524	99699734	-74	136	210	Chien et al
												FOSL1	-50.2018	-3.50895	244	99700840	99701056	-1396	-1180	216	Chien et al
hsa-mir-212	hsa-mir-212	brain	17	1953565	1953674	-	intergenic		1960152	1965152	1959152	EBF1	-49.9281	-3.28438	430	1959163	1959353	799	989	190	Chien et al
												SPI1	-57.3361	-7.81886	126	1959771	1960024	128	381	253	Chien et al
												SUZ12	-50.4644	-4.20778	940	1959904	1960154	-2	248	250	Chien et al
												CTCF	-44.6237	-3.5166	208	1959927	1960438	-286	225	511	Chien et al
												CTCF	-44.6237	-3.5166	189	1960010	1960210	-58	142	200	Chien et al
												MYC	-47.2941	-7.24189	439	1960082	1960272	-120	70	190	Chien et al
												CTCF	-44.6237	-3.5166	135	1960308	1960508	-356	-156	200	Chien et al
												USF2	-45.2905	-3.14605	139	1961175	1961431	-1279	-1023	256	Chien et al
												USF1	-44.7986	-4.04863	65	1961192	1961422	-1270	-1040	230	Chien et al
												PAX5	-86.5718	-9.90926	241	1961510	1961734	-1582	-1358	224	Chien et al
												PAX5	-86.5718	-9.90926	430	1961511	1961771	-1619	-1359	260	Chien et al
												TCF12	-47.5734	-3.33868	260	1961515	1961731	-1579	-1363	216	Chien et al
												MYC	-47.2941	-7.24189	705	1961567	1961757	-1605	-1415	190	Chien et al
												SUZ12	-50.4644	-4.20778	654	1961588	1961838	-1686	-1436	250	Chien et al
												CTCF	-44.6237	-3.5166	1000	1961800	1962188	-2036	-1648	388	Chien et al
												YY1	-44.611	-3.04357	115	1961874	1962124	-1972	-1722	250	Chien et al
												ZNF143	-45.7825	-3.39979	114	1961881	1962085	-1933	-1729	204	Chien et al
												CTCF	-44.6237	-3.5166	1000	1961881	1962081	-1929	-1729	200	Chien et al
												TCF12	-47.5734	-3.33868	382	1961888	1962104	-1952	-1736	216	Chien et al
												CTCF	-44.6237	-3.5166	604	1961927	1962077	-1925	-1775	150	Chien et al
												ELF1	-47.0007	-5.59789	159	1961929	1962053	-1901	-1777	124	Chien et al
												POU2F2	-55.5126	-3.44135	247	1963990	1964230	-4078	-3838	240	Chien et al
												POU2F2	-55.5126	-3.44135	246	1963990	1964230	-4078	-3838	240	Chien et al

## Sheet: heart
MiRNA	Pre-miRNA	Tissue	Chr	Chr_start	Chr_end	Strand	Type	Host gene	TSS_loacation	TSS_upstream_5kb	TSS_downstream_1kb	TF_name	Tissue-specific value (TSPV)	Tissue-specific value in a tissue (TSVT)	Score	ThickStart	ThickEnd	Distance from TSS_start	Distance from TSS_end	Length of TFBS	TSS source
miR-1	hsa-mir-1-2	Heart/skeletal muscle	18	19408965	19409049	-	Intergenic		19411367	19416367	19410367	MAFF	-62.3268	-5.25876	1000	19410549	19410821	546	818	272	Chien et al
												MAFK	-52.5865	-3.67953	1000	19410560	19410816	551	807	256	Chien et al
												MAFK	-52.5865	-3.67953	1000	19410585	19410789	578	782	204	Chien et al
												SRF	-48.9429	-2.72239	82	19411437	19411617	-250	-70	180	Chien et al
												GATA2	-65.5915	-5.53011	137	19413708	19414052	-2685	-2341	344	Chien et al
												FOS	-52.3427	-4.19784	227	19414242	19414586	-3219	-2875	344	Chien et al
												GATA2	-65.5915	-5.53011	190	19414270	19414650	-3283	-2903	380	Chien et al
miR-126	hsa-mir-126	heart/lung	9	139565054	139565138	+	intron	EGFL7	139563713	139558713	139564713	CTCF	-44.6237	-3.54819	212	139559721	139560110	-3992	-3603	389	Chien et al
												CTCFL	-107.283	-10.0469	599	139559748	139559908	-3965	-3805	160	Chien et al
												ZBTB7A	-45.3674	-3.97557	340	139559830	139560040	-3883	-3673	210	Chien et al
												CTCF	-44.6237	-3.54819	72	139559853	139560053	-3860	-3660	200	Chien et al
												CTCF	-44.6237	-3.54819	109	139559856	139560060	-3857	-3653	204	Chien et al
												ETS1	-53.3923	-3.91462	340	139559867	139560107	-3846	-3606	240	Chien et al
												SIN3A	-46.8657	-3.87802	298	139559896	139560066	-3817	-3647	170	Chien et al
												ZBTB7A	-45.3674	-3.97557	504	139560237	139560447	-3476	-3266	210	Chien et al
												EGR1	-51.7987	-3.58572	240	139560291	139560507	-3422	-3206	216	Chien et al
												CTCFL	-107.283	-10.0469	191	139560404	139560564	-3309	-3149	160	Chien et al
												CTCF	-44.6237	-3.54819	110	139560419	139560685	-3294	-3028	266	Chien et al
												E2F6	-48.872	-3.14383	76	139560530	139560730	-3183	-2983	200	Chien et al
												ZBTB7A	-45.3674	-3.97557	607	139560558	139560768	-3155	-2945	210	Chien et al
												EGR1	-51.7987	-3.58572	115	139560652	139560868	-3061	-2845	216	Chien et al
												GABPA	-51.6842	-2.63312	21	139561861	139562077	-1852	-1636	216	Chien et al
												CTCF	-44.6237	-3.54819	124	139562780	139562990	-933	-723	210	Chien et al
												ZBTB7A	-45.3674	-3.97557	605	139562810	139563020	-903	-693	210	Chien et al
												ZNF263	-44.3481	-4.06793	190	139563356	139563806	-357	93	450	Chien et al
												EGR1	-51.7987	-3.58572	98	139564442	139564658	729	945	216	Chien et al
hsa-mir-208a	hsa-mir-208a	heart/skeletal muscle	14	23857805	23857875	-	intron	MYH6	23861976	23866976	23860976	ELF1	-47.0007	-3.6916	136	23861975	23862042	-66	1	67	Chien et al
												CEBPB	-54.1722	-4.63506	213	23866307	23866523	-4547	-4331	216	Chien et al
hsa-mir-302a	hsa-mir-302a	heart	4	113569339	113569407	-	intergenic		113569030	113574030	113568030	BCL3	-45.854	-4.63439	730	113568375	113568555	475	655	180	putative TSS
												TAF1	-47.1929	-3.41672	250	113568403	113568673	357	627	270	putative TSS
												JUND	-45.1512	-3.97464	559	113568482	113568658	372	548	176	Chien et al
												TAF7	-48.0355	-2.64755	1000	113568917	113569939	-909	113	1022	Chien et al
												TAF1	-47.1929	-3.41672	355	113569012	113569282	-252	18	270	Chien et al
												YY1	-44.611	-3.62948	114	113569014	113569278	-248	16	264	Chien et al
												EGR1	-51.7987	-3.58572	577	113569027	113569243	-213	3	216	Chien et al
												SIN3A	-46.8657	-3.87802	343	113569028	113569228	-198	2	200	Chien et al
												JUND	-45.1512	-3.97464	1000	113569052	113569228	-198	-22	176	Chien et al
												JUN	-47.3407	-3.24841	402	113569115	113569339	-309	-85	224	Chien et al
												POU5F1	-48.2154	-4.67262	394	113569429	113569629	-599	-399	200	Chien et al
												JUND	-45.1512	-3.97464	274	113569474	113569650	-620	-444	176	Chien et al
												BCL3	-45.854	-4.63439	760	113569706	113569886	-856	-676	180	Chien et al
												SP1	-45.7997	-3.87859	190	113569716	113569980	-950	-686	264	Chien et al
												TBP	-45.1693	-3.74202	1000	113569733	113570011	-981	-703	278	Chien et al
												NRF1	-44.4041	-3.88285	136	113569760	113569990	-960	-730	230	Chien et al
												TAF1	-47.1929	-3.41672	361	113569775	113569943	-913	-745	168	Chien et al
												POU5F1	-48.2154	-4.67262	414	113570059	113570259	-1229	-1029	200	Chien et al
												NANOG	-52.8343	-4.96586	620	113570115	113570226	-1196	-1085	111	Chien et al
												TAF7	-48.0355	-2.64755	112	113570647	113570851	-1821	-1617	204	Chien et al
												TAF7	-48.0355	-2.64755	142	113571040	113571244	-2214	-2010	204	Chien et al
												TBP	-45.1693	-3.74202	115	113571532	113571822	-2792	-2502	290	Chien et al
												TAF7	-48.0355	-2.64755	250	113571542	113571746	-2716	-2512	204	Chien et al
												TAF1	-47.1929	-3.41672	147	113571542	113571812	-2782	-2512	270	Chien et al
												TAF7	-48.0355	-2.64755	109	113572440	113572644	-3614	-3410	204	Chien et al
												USF1	-44.7986	-4.60281	165	113572762	113572992	-3962	-3732	230	Chien et al
												SIX5	-47.7808	-2.84494	132	113573340	113573564	-4534	-4310	224	Chien et al
												TAF7	-48.0355	-2.64755	127	113573424	113573628	-4598	-4394	204	Chien et al
												NANOG	-52.8343	-4.96586	433	113573432	113573642	-4612	-4402	210	Chien et al
												HDAC2	-49.1317	-3.62547	1000	113573457	113573647	-4617	-4427	190	Chien et al
												TCF12	-47.5734	-3.02219	669	113573459	113573675	-4645	-4429	216	Chien et al
												SP1	-45.7997	-3.87859	1000	113573470	113573661	-4631	-4440	191	Chien et al
												BCL3	-45.854	-4.63439	1000	113573492	113573672	-4642	-4462	180	Chien et al
												TBP	-45.1693	-3.74202	82	113573497	113573787	-4757	-4467	290	Chien et al
												POU5F1	-48.2154	-4.67262	1000	113573498	113573649	-4619	-4468	151	Chien et al
												BCL11A	-58.3877	-3.18651	1000	113573500	113573675	-4645	-4470	175	Chien et al
												EP300	-47.2982	-4.07235	1000	113573513	113573637	-4607	-4483	124	Chien et al
												JUND	-45.1512	-3.97464	254	113573515	113573691	-4661	-4485	176	Chien et al
hsa-mir-302b	hsa-mir-302b	heart	4	113569641	113569713	-	intergenic		113569030	113574030	113568030	BCL3	-45.854	-4.63439	730	113568375	113568555	475	655	180	Chien et al
												TAF1	-47.1929	-3.41672	250	113568403	113568673	357	627	270	Chien et al
												JUND	-45.1512	-3.97464	559	113568482	113568658	372	548	176	Chien et al
												TAF7	-48.0355	-2.64755	1000	113568917	113569939	-909	113	1022	Chien et al
												TAF1	-47.1929	-3.41672	355	113569012	113569282	-252	18	270	Chien et al
												YY1	-44.611	-3.62948	114	113569014	113569278	-248	16	264	Chien et al
												EGR1	-51.7987	-3.58572	577	113569027	113569243	-213	3	216	Chien et al
												SIN3A	-46.8657	-3.87802	343	113569028	113569228	-198	2	200	Chien et al
												JUND	-45.1512	-3.97464	1000	113569052	113569228	-198	-22	176	Chien et al
												JUN	-47.3407	-3.24841	402	113569115	113569339	-309	-85	224	Chien et al
												POU5F1	-48.2154	-4.67262	394	113569429	113569629	-599	-399	200	Chien et al
												JUND	-45.1512	-3.97464	274	113569474	113569650	-620	-444	176	Chien et al
												BCL3	-45.854	-4.63439	760	113569706	113569886	-856	-676	180	Chien et al
												SP1	-45.7997	-3.87859	190	113569716	113569980	-950	-686	264	Chien et al
												TBP	-45.1693	-3.74202	1000	113569733	113570011	-981	-703	278	Chien et al
												NRF1	-44.4041	-3.88285	136	113569760	113569990	-960	-730	230	Chien et al
												TAF1	-47.1929	-3.41672	361	113569775	113569943	-913	-745	168	Chien et al
												POU5F1	-48.2154	-4.67262	414	113570059	113570259	-1229	-1029	200	Chien et al
												NANOG	-52.8343	-4.96586	620	113570115	113570226	-1196	-1085	111	Chien et al
												TAF7	-48.0355	-2.64755	112	113570647	113570851	-1821	-1617	204	Chien et al
												TAF7	-48.0355	-2.64755	142	113571040	113571244	-2214	-2010	204	Chien et al
												TBP	-45.1693	-3.74202	115	113571532	113571822	-2792	-2502	290	Chien et al
												TAF7	-48.0355	-2.64755	250	113571542	113571746	-2716	-2512	204	Chien et al
												TAF1	-47.1929	-3.41672	147	113571542	113571812	-2782	-2512	270	Chien et al
												TAF7	-48.0355	-2.64755	109	113572440	113572644	-3614	-3410	204	Chien et al
												USF1	-44.7986	-4.60281	165	113572762	113572992	-3962	-3732	230	Chien et al
												SIX5	-47.7808	-2.84494	132	113573340	113573564	-4534	-4310	224	Chien et al
												TAF7	-48.0355	-2.64755	127	113573424	113573628	-4598	-4394	204	Chien et al
												NANOG	-52.8343	-4.96586	433	113573432	113573642	-4612	-4402	210	Chien et al
												HDAC2	-49.1317	-3.62547	1000	113573457	113573647	-4617	-4427	190	Chien et al
												TCF12	-47.5734	-3.02219	669	113573459	113573675	-4645	-4429	216	Chien et al
												SP1	-45.7997	-3.87859	1000	113573470	113573661	-4631	-4440	191	Chien et al
												BCL3	-45.854	-4.63439	1000	113573492	113573672	-4642	-4462	180	Chien et al
												TBP	-45.1693	-3.74202	82	113573497	113573787	-4757	-4467	290	Chien et al
												POU5F1	-48.2154	-4.67262	1000	113573498	113573649	-4619	-4468	151	Chien et al
												BCL11A	-58.3877	-3.18651	1000	113573500	113573675	-4645	-4470	175	Chien et al
												EP300	-47.2982	-4.07235	1000	113573513	113573637	-4607	-4483	124	Chien et al
												JUND	-45.1512	-3.97464	254	113573515	113573691	-4661	-4485	176	Chien et al
hsa-mir-302c	hsa-mir-302c	heart	4	113569519	113569586	-	intergenic		113569030	113574030	113568030	BCL3	-45.854	-4.63439	730	113568375	113568555	475	655	180	Chien et al
												TAF1	-47.1929	-3.41672	250	113568403	113568673	357	627	270	Chien et al
												JUND	-45.1512	-3.97464	559	113568482	113568658	372	548	176	Chien et al
												TAF7	-48.0355	-2.64755	1000	113568917	113569939	-909	113	1022	Chien et al
												TAF1	-47.1929	-3.41672	355	113569012	113569282	-252	18	270	Chien et al
												YY1	-44.611	-3.62948	114	113569014	113569278	-248	16	264	Chien et al
												EGR1	-51.7987	-3.58572	577	113569027	113569243	-213	3	216	Chien et al
												SIN3A	-46.8657	-3.87802	343	113569028	113569228	-198	2	200	Chien et al
												JUND	-45.1512	-3.97464	1000	113569052	113569228	-198	-22	176	Chien et al
												JUN	-47.3407	-3.24841	402	113569115	113569339	-309	-85	224	Chien et al
												POU5F1	-48.2154	-4.67262	394	113569429	113569629	-599	-399	200	Chien et al
												JUND	-45.1512	-3.97464	274	113569474	113569650	-620	-444	176	Chien et al
												BCL3	-45.854	-4.63439	760	113569706	113569886	-856	-676	180	Chien et al
												SP1	-45.7997	-3.87859	190	113569716	113569980	-950	-686	264	Chien et al
												TBP	-45.1693	-3.74202	1000	113569733	113570011	-981	-703	278	Chien et al
												NRF1	-44.4041	-3.88285	136	113569760	113569990	-960	-730	230	Chien et al
												TAF1	-47.1929	-3.41672	361	113569775	113569943	-913	-745	168	Chien et al
												POU5F1	-48.2154	-4.67262	414	113570059	113570259	-1229	-1029	200	Chien et al
												NANOG	-52.8343	-4.96586	620	113570115	113570226	-1196	-1085	111	Chien et al
												TAF7	-48.0355	-2.64755	112	113570647	113570851	-1821	-1617	204	Chien et al
												TAF7	-48.0355	-2.64755	142	113571040	113571244	-2214	-2010	204	Chien et al
												TBP	-45.1693	-3.74202	115	113571532	113571822	-2792	-2502	290	Chien et al
												TAF7	-48.0355	-2.64755	250	113571542	113571746	-2716	-2512	204	Chien et al
												TAF1	-47.1929	-3.41672	147	113571542	113571812	-2782	-2512	270	Chien et al
												TAF7	-48.0355	-2.64755	109	113572440	113572644	-3614	-3410	204	Chien et al
												USF1	-44.7986	-4.60281	165	113572762	113572992	-3962	-3732	230	Chien et al
												SIX5	-47.7808	-2.84494	132	113573340	113573564	-4534	-4310	224	Chien et al
												TAF7	-48.0355	-2.64755	127	113573424	113573628	-4598	-4394	204	Chien et al
												NANOG	-52.8343	-4.96586	433	113573432	113573642	-4612	-4402	210	Chien et al
												HDAC2	-49.1317	-3.62547	1000	113573457	113573647	-4617	-4427	190	Chien et al
												TCF12	-47.5734	-3.02219	669	113573459	113573675	-4645	-4429	216	Chien et al
												SP1	-45.7997	-3.87859	1000	113573470	113573661	-4631	-4440	191	Chien et al
												BCL3	-45.854	-4.63439	1000	113573492	113573672	-4642	-4462	180	Chien et al
												TBP	-45.1693	-3.74202	82	113573497	113573787	-4757	-4467	290	Chien et al
												POU5F1	-48.2154	-4.67262	1000	113573498	113573649	-4619	-4468	151	Chien et al
												BCL11A	-58.3877	-3.18651	1000	113573500	113573675	-4645	-4470	175	Chien et al
												EP300	-47.2982	-4.07235	1000	113573513	113573637	-4607	-4483	124	Chien et al
												JUND	-45.1512	-3.97464	254	113573515	113573691	-4661	-4485	176	Chien et al
hsa-mir-302d	hsa-mir-302d	heart	4	113569160	113569227	-	intergenic		113569030	113574030	113568030	BCL3	-45.854	-4.63439	730	113568375	113568555	475	655	180	Chien et al
												TAF1	-47.1929	-3.41672	250	113568403	113568673	357	627	270	Chien et al
												JUND	-45.1512	-3.97464	559	113568482	113568658	372	548	176	Chien et al
												TAF7	-48.0355	-2.64755	1000	113568917	113569939	-909	113	1022	Chien et al
												TAF1	-47.1929	-3.41672	355	113569012	113569282	-252	18	270	Chien et al
												YY1	-44.611	-3.62948	114	113569014	113569278	-248	16	264	Chien et al
												EGR1	-51.7987	-3.58572	577	113569027	113569243	-213	3	216	Chien et al
												SIN3A	-46.8657	-3.87802	343	113569028	113569228	-198	2	200	Chien et al
												JUND	-45.1512	-3.97464	1000	113569052	113569228	-198	-22	176	Chien et al
												JUN	-47.3407	-3.24841	402	113569115	113569339	-309	-85	224	Chien et al
												POU5F1	-48.2154	-4.67262	394	113569429	113569629	-599	-399	200	Chien et al
												JUND	-45.1512	-3.97464	274	113569474	113569650	-620	-444	176	Chien et al
												BCL3	-45.854	-4.63439	760	113569706	113569886	-856	-676	180	Chien et al
												SP1	-45.7997	-3.87859	190	113569716	113569980	-950	-686	264	Chien et al
												TBP	-45.1693	-3.74202	1000	113569733	113570011	-981	-703	278	Chien et al
												NRF1	-44.4041	-3.88285	136	113569760	113569990	-960	-730	230	Chien et al
												TAF1	-47.1929	-3.41672	361	113569775	113569943	-913	-745	168	Chien et al
												POU5F1	-48.2154	-4.67262	414	113570059	113570259	-1229	-1029	200	Chien et al
												NANOG	-52.8343	-4.96586	620	113570115	113570226	-1196	-1085	111	Chien et al
												TAF7	-48.0355	-2.64755	112	113570647	113570851	-1821	-1617	204	Chien et al
												TAF7	-48.0355	-2.64755	142	113571040	113571244	-2214	-2010	204	Chien et al
												TBP	-45.1693	-3.74202	115	113571532	113571822	-2792	-2502	290	Chien et al
												TAF7	-48.0355	-2.64755	250	113571542	113571746	-2716	-2512	204	Chien et al
												TAF1	-47.1929	-3.41672	147	113571542	113571812	-2782	-2512	270	Chien et al
												TAF7	-48.0355	-2.64755	109	113572440	113572644	-3614	-3410	204	Chien et al
												USF1	-44.7986	-4.60281	165	113572762	113572992	-3962	-3732	230	Chien et al
												SIX5	-47.7808	-2.84494	132	113573340	113573564	-4534	-4310	224	Chien et al
												TAF7	-48.0355	-2.64755	127	113573424	113573628	-4598	-4394	204	Chien et al
												NANOG	-52.8343	-4.96586	433	113573432	113573642	-4612	-4402	210	Chien et al
												HDAC2	-49.1317	-3.62547	1000	113573457	113573647	-4617	-4427	190	Chien et al
												TCF12	-47.5734	-3.02219	669	113573459	113573675	-4645	-4429	216	Chien et al
												SP1	-45.7997	-3.87859	1000	113573470	113573661	-4631	-4440	191	Chien et al
												BCL3	-45.854	-4.63439	1000	113573492	113573672	-4642	-4462	180	Chien et al
												TBP	-45.1693	-3.74202	82	113573497	113573787	-4757	-4467	290	Chien et al
												POU5F1	-48.2154	-4.67262	1000	113573498	113573649	-4619	-4468	151	Chien et al
												BCL11A	-58.3877	-3.18651	1000	113573500	113573675	-4645	-4470	175	Chien et al
												EP300	-47.2982	-4.07235	1000	113573513	113573637	-4607	-4483	124	Chien et al
												JUND	-45.1512	-3.97464	254	113573515	113573691	-4661	-4485	176	Chien et al
hsa-mir-367	hsa-mir-367	heart	4	113569030	113569097	-	intergenic		113569030	113574030	113568030	BCL3	-45.854	-4.63439	730	113568375	113568555	475	655	180	Chien et al
												TAF1	-47.1929	-3.41672	250	113568403	113568673	357	627	270	Chien et al
												JUND	-45.1512	-3.97464	559	113568482	113568658	372	548	176	Chien et al
												TAF7	-48.0355	-2.64755	1000	113568917	113569939	-909	113	1022	Chien et al
												TAF1	-47.1929	-3.41672	355	113569012	113569282	-252	18	270	Chien et al
												YY1	-44.611	-3.62948	114	113569014	113569278	-248	16	264	Chien et al
												EGR1	-51.7987	-3.58572	577	113569027	113569243	-213	3	216	Chien et al
												SIN3A	-46.8657	-3.87802	343	113569028	113569228	-198	2	200	Chien et al
												JUND	-45.1512	-3.97464	1000	113569052	113569228	-198	-22	176	Chien et al
												JUN	-47.3407	-3.24841	402	113569115	113569339	-309	-85	224	Chien et al
												POU5F1	-48.2154	-4.67262	394	113569429	113569629	-599	-399	200	Chien et al
												JUND	-45.1512	-3.97464	274	113569474	113569650	-620	-444	176	Chien et al
												BCL3	-45.854	-4.63439	760	113569706	113569886	-856	-676	180	Chien et al
												SP1	-45.7997	-3.87859	190	113569716	113569980	-950	-686	264	Chien et al
												TBP	-45.1693	-3.74202	1000	113569733	113570011	-981	-703	278	Chien et al
												NRF1	-44.4041	-3.88285	136	113569760	113569990	-960	-730	230	Chien et al
												TAF1	-47.1929	-3.41672	361	113569775	113569943	-913	-745	168	Chien et al
												POU5F1	-48.2154	-4.67262	414	113570059	113570259	-1229	-1029	200	Chien et al
												NANOG	-52.8343	-4.96586	620	113570115	113570226	-1196	-1085	111	Chien et al
												TAF7	-48.0355	-2.64755	112	113570647	113570851	-1821	-1617	204	Chien et al
												TAF7	-48.0355	-2.64755	142	113571040	113571244	-2214	-2010	204	Chien et al
												TBP	-45.1693	-3.74202	115	113571532	113571822	-2792	-2502	290	Chien et al
												TAF7	-48.0355	-2.64755	250	113571542	113571746	-2716	-2512	204	Chien et al
												TAF1	-47.1929	-3.41672	147	113571542	113571812	-2782	-2512	270	Chien et al
												TAF7	-48.0355	-2.64755	109	113572440	113572644	-3614	-3410	204	Chien et al
												USF1	-44.7986	-4.60281	165	113572762	113572992	-3962	-3732	230	Chien et al
												SIX5	-47.7808	-2.84494	132	113573340	113573564	-4534	-4310	224	Chien et al
												TAF7	-48.0355	-2.64755	127	113573424	113573628	-4598	-4394	204	Chien et al
												NANOG	-52.8343	-4.96586	433	113573432	113573642	-4612	-4402	210	Chien et al
												HDAC2	-49.1317	-3.62547	1000	113573457	113573647	-4617	-4427	190	Chien et al
												TCF12	-47.5734	-3.02219	669	113573459	113573675	-4645	-4429	216	Chien et al
												SP1	-45.7997	-3.87859	1000	113573470	113573661	-4631	-4440	191	Chien et al
												BCL3	-45.854	-4.63439	1000	113573492	113573672	-4642	-4462	180	Chien et al
												TBP	-45.1693	-3.74202	82	113573497	113573787	-4757	-4467	290	Chien et al
												POU5F1	-48.2154	-4.67262	1000	113573498	113573649	-4619	-4468	151	Chien et al
												BCL11A	-58.3877	-3.18651	1000	113573500	113573675	-4645	-4470	175	Chien et al
												EP300	-47.2982	-4.07235	1000	113573513	113573637	-4607	-4483	124	Chien et al
												JUND	-45.1512	-3.97464	254	113573515	113573691	-4661	-4485	176	Chien et al
hsa-mir-133a	hsa-mir-133a-1	Heart/skeletal muscle	18	19405659	19405746	-	intergenic		19411367	19416367	19410367	MAFF	-62.3268	-5.25876	1000	19410549	19410821	546	818	272	Chien et al
												MAFK	-52.5865	-3.67953	1000	19410560	19410816	551	807	256	Chien et al
												MAFK	-52.5865	-3.67953	1000	19410585	19410789	578	782	204	Chien et al
												SRF	-48.9429	-2.72239	82	19411437	19411617	-250	-70	180	Chien et al
												GATA2	-65.5915	-5.53011	137	19413708	19414052	-2685	-2341	344	Chien et al
												FOS	-52.3427	-4.19784	227	19414242	19414586	-3219	-2875	344	Chien et al
												GATA2	-65.5915	-5.53011	190	19414270	19414650	-3283	-2903	380	Chien et al
hsa-mir-133b	hsa-mir-133b	Heart/skeletal muscle	6	52013721	52013839	+	intergenic		52001071	51996071	52002071	CTCF	-44.6237	-3.54819	347	52000118	52000383	-953	-688	265	Chien et al

## Sheet: kidney
MiRNA	Pre-miRNA	Tissue	Chr	Chr_start	Chr_end	Strand	Type	Host gene	TSS_loacation	TSS_upstream_5kb	TSS_downstream_1kb	TF_name	Tissue-specific value (TSPV)	Tissue-specific value in a tissue (TSVT)	Score	ThickStart	ThickEnd	Distance from TSS_start	Distance from TSS_end	Length of TFBS	TSS source
hsa-mir-200a	hsa-mir-200a	Kidney	1	1103243	1103332	+	intergenic		1098321	1093321	1099321	HEY1	-54.6559	-5.66803	83	1093354	1093594	-4967	-4727	240	Chien et al
												HMGN3	-46.1479	-2.70568	442	1093420	1093724	-4901	-4597	304	Chien et al
												BCL3	-45.854	-4.00503	405	1094610	1094850	-3711	-3471	240	Chien et al
												ESR1	-52.226	-3.90209	685	1098296	1098544	-25	223	248	Chien et al
hsa-miR-196a	hsa-mir-196a-1	Kidney	17	46709852	46709921	-	intron	HOXB7/RP11-357H14.1	46684596	46689596	46683596	SUZ12	-50.4644	-3.66488	1000	46684118	46684368	228	478	250	Landgraf et al
												MAFK	-52.5865	-4.53981	128	46686556	46686820	-2224	-1960	264	Chien et al
												ZBTB7A	-45.3674	-3.94494	314	46687535	46687745	-3149	-2939	210	Chien et al
												EGR1	-51.7987	-4.28485	307	46687593	46687809	-3213	-2997	216	Chien et al
												ZNF263	-44.3481	-3.48619	943	46687626	46688053	-3457	-3030	427	Chien et al
												PAX5	-86.5718	-10.3601	338	46687647	46687831	-3235	-3051	184	Chien et al
												SUZ12	-50.4644	-3.66488	774	46687681	46688071	-3475	-3085	390	Chien et al
												ESR1	-52.226	-3.90209	67	46687689	46687965	-3369	-3093	276	Chien et al
												ELF1	-47.0007	-3.89485	228	46687812	46688062	-3466	-3216	250	Chien et al
												E2F1	-52.2059	-7.17481	988	46687816	46688092	-3496	-3220	276	Chien et al
												E2F6	-48.872	-3.65222	153	46687827	46688131	-3535	-3231	304	Chien et al
												E2F1	-52.2059	-7.17481	1000	46687834	46688219	-3623	-3238	385	Chien et al
												E2F6	-48.872	-3.65222	227	46687952	46688136	-3540	-3356	184	Chien et al
												YY1	-44.611	-3.76769	118	46687984	46688234	-3638	-3388	250	Chien et al
												BAF170	-45.3605	-3.74487	701	46688080	46688530	-3934	-3484	450	Chien et al
												TBP	-45.1693	-3.36316	132	46688163	46688463	-3867	-3567	300	Chien et al
												USF2	-45.2905	-4.50938	1000	46688252	46688531	-3935	-3656	279	Chien et al
												GTF2F1	-43.9734	-3.19493	395	46688265	46688561	-3965	-3669	296	Chien et al
												MAX	-44.6199	-4.05895	1000	46688270	46688560	-3964	-3674	290	Chien et al
												USF1	-44.7986	-3.65884	1000	46688275	46688544	-3948	-3679	269	Chien et al
												NFYA	-47.7124	-3.57138	177	46688283	46688587	-3991	-3687	304	Chien et al
												NFKB1	-44.8112	-3.69532	381	46688286	46688562	-3966	-3690	276	Chien et al
												USF1	-44.7986	-3.65884	1000	46688289	46688539	-3943	-3693	250	Chien et al
												ATF3	-48.8252	-2.62483	1000	46688297	46688519	-3923	-3701	222	Chien et al
												EGR1	-51.7987	-4.28485	228	46688306	46688522	-3926	-3710	216	Chien et al
												FOS	-52.3427	-4.6759	410	46688308	46688558	-3962	-3712	250	Chien et al
												TAF1	-47.1929	-3.79402	179	46688310	46688560	-3964	-3714	250	Chien et al
												YY1	-44.611	-3.76769	69	46688315	46688565	-3969	-3719	250	Chien et al
												NFE2	-78.0727	-9.49573	698	46688319	46688523	-3927	-3723	204	Chien et al
												NFE2	-78.0727	-9.49573	1000	46688322	46688504	-3908	-3726	182	Chien et al
												YY1	-44.611	-3.76769	71	46688330	46688534	-3938	-3734	204	Chien et al
												NFYB	-50.2499	-4.27025	270	46688339	46688508	-3912	-3743	169	Chien et al
												E2F6	-48.872	-3.65222	135	46688377	46688460	-3864	-3781	83	Chien et al
												TFAP2C	-89.6837	-5.73257	201	46688458	46688828	-4232	-3862	370	Chien et al
												FOXA1	-115.439	-8.43848	217	46688533	46688757	-4161	-3937	224	Chien et al
												SUZ12	-50.4644	-3.66488	507	46688631	46688915	-4319	-4035	284	Chien et al
												ESR1	-52.226	-3.90209	72	46688967	46689243	-4647	-4371	276	Chien et al
												PAX5	-86.5718	-10.3601	209	46689051	46689275	-4679	-4455	224	Chien et al
												ZNF263	-44.3481	-3.48619	324	46689098	46689548	-4952	-4502	450	Chien et al
												SUZ12	-50.4644	-3.66488	918	46689239	46689523	-4927	-4643	284	Chien et al
	hsa-mir-196a-2	Kidney	12	54385522	54385631	+	intergenic		54380426	54375426	54381426	TBP	-45.1693	-3.36316	69	54375429	54375729	-4997	-4697	300	Chien et al
												SUZ12	-50.4644	-3.66488	519	54375450	54375734	-4976	-4692	284	Chien et al
												BAF155	-45.1806	-3.16774	583	54375651	54376101	-4775	-4325	450	Chien et al
												SUZ12	-50.4644	-3.66488	561	54375836	54376086	-4590	-4340	250	Chien et al
												CTCF	-44.6237	-3.70961	124	54375929	54376125	-4497	-4301	196	Chien et al
												CEBPB	-54.1722	-6.81139	229	54376217	54376309	-4209	-4117	92	Chien et al
												TBP	-45.1693	-3.36316	91	54376956	54377256	-3470	-3170	300	Chien et al
												BAF155	-45.1806	-3.16774	638	54377008	54377458	-3418	-2968	450	Chien et al
												GTF2F1	-43.9734	-3.19493	390	54377030	54377326	-3396	-3100	296	Chien et al
												BRCA1	-50.5937	-5.41362	133	54377049	54377309	-3377	-3117	260	Chien et al
												ESR1	-52.226	-3.90209	396	54377183	54377427	-3243	-2999	244	Chien et al
												E2F1	-52.2059	-7.17481	269	54377268	54377925	-3158	-2501	657	Chien et al
												EP300	-47.2982	-3.83831	366	54377465	54377749	-2961	-2677	284	Chien et al
												GATA3	-76.4072	-2.70095	293	54377486	54377746	-2940	-2680	260	Chien et al
												FOXA1	-115.439	-8.43848	173	54377502	54377726	-2924	-2700	224	Chien et al
												TAF1	-47.1929	-3.79402	213	54377518	54377738	-2908	-2688	220	Chien et al
												TBP	-45.1693	-3.36316	145	54377597	54377677	-2829	-2749	80	Chien et al
												CTCF	-44.6237	-3.70961	1000	54378623	54378945	-1803	-1481	322	Chien et al
												ZBTB7A	-45.3674	-3.94494	865	54378637	54378847	-1789	-1579	210	Chien et al
												CTCF	-44.6237	-3.70961	608	54378646	54378865	-1780	-1561	219	Chien et al
												JUN	-47.3407	-4.4079	1000	54378649	54378977	-1777	-1449	328	Chien et al
												FOS	-52.3427	-4.6759	417	54378662	54379006	-1764	-1420	344	Chien et al
												JUND	-45.1512	-4.16725	934	54378664	54378928	-1762	-1498	264	Chien et al
												CTCF	-44.6237	-3.70961	1000	54378671	54378877	-1755	-1549	206	Chien et al
												JUNB	-47.5056	-5.29684	477	54378676	54378966	-1750	-1460	290	Chien et al
												RFX5	-46.1939	-3.38105	107	54378680	54378956	-1746	-1470	276	Chien et al
												MXI1	-49.4302	-4.38772	374	54378687	54378937	-1739	-1489	250	Chien et al
												ZNF143	-45.7825	-3.63935	96	54378687	54378891	-1739	-1535	204	Chien et al
												PAX5	-86.5718	-10.3601	183	54378689	54378913	-1737	-1513	224	Chien et al
												FOS	-52.3427	-4.6759	654	54378691	54378941	-1735	-1485	250	Chien et al
												ATF3	-48.8252	-2.62483	226	54378697	54378921	-1729	-1505	224	Chien et al
												FOXA1	-115.439	-8.43848	367	54378706	54378930	-1720	-1496	224	Chien et al
												MYC	-47.2941	-5.32505	234	54378709	54378919	-1717	-1507	210	Chien et al
												JUND	-45.1512	-4.16725	1000	54378717	54378915	-1709	-1511	198	Chien et al
												FOSL1	-50.2018	-3.2454	483	54378724	54378940	-1702	-1486	216	Chien et al
												CEBPB	-54.1722	-6.81139	115	54378729	54378973	-1697	-1453	244	Chien et al
												USF2	-45.2905	-4.50938	1000	54378736	54378995	-1690	-1431	259	Chien et al
												GTF2F1	-43.9734	-3.19493	444	54378742	54379038	-1684	-1388	296	Chien et al
												USF1	-44.7986	-3.65884	930	54378743	54378973	-1683	-1453	230	Chien et al
												MAX	-44.6199	-4.05895	412	54378755	54378991	-1671	-1435	236	Chien et al
												FOSL2	-46.9858	-3.50573	488	54378755	54378870	-1671	-1556	115	Chien et al
												BRCA1	-50.5937	-5.41362	445	54378757	54378909	-1669	-1517	152	Chien et al
												USF1	-44.7986	-3.65884	700	54378761	54378971	-1665	-1455	210	Chien et al
												E2F6	-48.872	-3.65222	130	54378801	54378891	-1625	-1535	90	Chien et al
												E2F6	-48.872	-3.65222	160	54378811	54378912	-1615	-1514	101	Chien et al
												TBP	-45.1693	-3.36316	108	54378835	54378916	-1591	-1510	81	Chien et al
												Ini1	-44.6303	-3.75817	722	54379120	54379440	-1306	-986	320	Chien et al
												CTCF	-44.6237	-3.70961	244	54379155	54379542	-1271	-884	387	Chien et al
												Ini1	-44.6303	-3.75817	1000	54379884	54380204	-542	-222	320	Chien et al
												ZBTB33	-48.9392	-3.57982	86	54379902	54380122	-524	-304	220	Chien et al
												EGR1	-51.7987	-4.28485	521	54379918	54380134	-508	-292	216	Chien et al
												SUZ12	-50.4644	-3.66488	1000	54379955	54380205	-471	-221	250	Chien et al
												MAX	-44.6199	-4.05895	404	54379972	54380208	-454	-218	236	Chien et al
												E2F6	-48.872	-3.65222	97	54379978	54380178	-448	-248	200	Chien et al
												MYC	-47.2941	-5.32505	544	54379981	54380211	-445	-215	230	Chien et al
												CTCF	-44.6237	-3.70961	79	54379981	54380241	-445	-185	260	Chien et al
												TBP	-45.1693	-3.36316	49	54380066	54380366	-360	-60	300	Chien et al
												TBP	-45.1693	-3.36316	59	54380658	54380958	232	532	300	Chien et al
												MXI1	-49.4302	-4.38772	406	54380879	54381129	453	703	250	Chien et al
												CEBPB	-54.1722	-6.81139	125	54380915	54381159	489	733	244	Chien et al
												Ini1	-44.6303	-3.75817	596	54380937	54381257	511	831	320	Chien et al
												SUZ12	-50.4644	-3.66488	799	54380998	54381248	572	822	250	Chien et al
hsa-mir-196b	hsa-mir-196b	Kidney	7	27209099	27209182	-	exon	HOXA9/MIR196B	27209631	27214631	27208631	ESR1	-52.226	-3.90209	103	27208712	27208994	637	919	282	Chien et al
												CEBPB	-54.1722	-6.81139	100	27209219	27209463	168	412	244	Chien et al
												SUZ12	-50.4644	-3.66488	1000	27209243	27209573	58	388	330	Chien et al
												TCF4	-52.7376	-4.82757	152	27209571	27209881	-250	60	310	Chien et al
												SUZ12	-50.4644	-3.66488	943	27209899	27210183	-552	-268	284	Chien et al
												TCF4	-52.7376	-4.82757	1000	27210913	27211297	-1666	-1282	384	Chien et al
												CTCF	-44.6237	-3.70961	128	27211431	27211811	-2180	-1800	380	Chien et al
												SUZ12	-50.4644	-3.66488	817	27211492	27211910	-2279	-1861	418	Chien et al
												SUZ12	-50.4644	-3.66488	495	27211950	27212234	-2603	-2319	284	Chien et al
												CEBPB	-54.1722	-6.81139	229	27212200	27212280	-2649	-2569	80	Chien et al
												TCF4	-52.7376	-4.82757	126	27212484	27212794	-3163	-2853	310	Chien et al
												SUZ12	-50.4644	-3.66488	696	27212593	27212978	-3347	-2962	385	Chien et al
												SUZ12	-50.4644	-3.66488	818	27213125	27213409	-3778	-3494	284	Chien et al
												TCF4	-52.7376	-4.82757	233	27213208	27213518	-3887	-3577	310	Chien et al
												SUZ12	-50.4644	-3.66488	1000	27214343	27214627	-4996	-4712	284	Chien et al
hsa-mir-10a	hsa-mir-10a	Kidney	17	46657200	46657309	-	intron	HOXB3/RP11-357H14.4	46668552	46673552	46667552	USF1	-44.7986	-3.65884	56	46667557	46667777	775	995	220	Chien et al
												USF1	-44.7986	-3.65884	188	46667566	46667816	736	986	250	Chien et al
												ESR1	-52.226	-3.90209	139	46667568	46667877	675	984	309	Chien et al
												SUZ12	-50.4644	-3.66488	493	46668716	46669000	-448	-164	284	Chien et al
												SUZ12	-50.4644	-3.66488	826	46669415	46669745	-1193	-863	330	Chien et al
												EGR1	-51.7987	-4.28485	341	46669574	46669795	-1243	-1022	221	Chien et al
												SUZ12	-50.4644	-3.66488	827	46669937	46670221	-1669	-1385	284	Chien et al
												SUZ12	-50.4644	-3.66488	1000	46670483	46670861	-2309	-1931	378	Chien et al
												ESR1	-52.226	-3.90209	75	46670938	46671214	-2662	-2386	276	Chien et al
												USF1	-44.7986	-3.65884	49	46671182	46671402	-2850	-2630	220	Chien et al
												USF1	-44.7986	-3.65884	117	46671204	46671454	-2902	-2652	250	Chien et al
												CTCF	-44.6237	-3.70961	1000	46671236	46671571	-3019	-2684	335	Chien et al
												ZNF263	-44.3481	-3.48619	197	46671239	46671689	-3137	-2687	450	Chien et al
												NFKB1	-44.8112	-3.69532	353	46671245	46671591	-3039	-2693	346	Chien et al
												SPI1	-57.3361	-7.67213	295	46671255	46671490	-2938	-2703	235	Chien et al
												ELF1	-47.0007	-3.89485	121	46671259	46671535	-2983	-2707	276	Chien et al
												IRF4	-91.0662	-7.87699	291	46671260	46671530	-2978	-2708	270	Chien et al
												HMGN3	-46.1479	-2.70568	347	46671281	46671585	-3033	-2729	304	Chien et al
												PAX5	-86.5718	-10.3601	366	46671291	46671550	-2998	-2739	259	Chien et al
												FOXA1	-115.439	-8.43848	159	46671292	46671516	-2964	-2740	224	Chien et al
												ZEB1	-54.8828	-4.57568	384	46671294	46671518	-2966	-2742	224	Chien et al
												YY1	-44.611	-3.76769	710	46671295	46671591	-3039	-2743	296	Chien et al
												SUZ12	-50.4644	-3.66488	1000	46671299	46671583	-3031	-2747	284	Chien et al
												CTCF	-44.6237	-3.70961	1000	46671305	46671509	-2957	-2753	204	Chien et al
												KAP1	-44.1684	-3.9064	731	46671314	46671965	-3413	-2762	651	Chien et al
												ZNF143	-45.7825	-3.63935	139	46671316	46671520	-2968	-2764	204	Chien et al
												E2F6	-48.872	-3.65222	76	46671316	46671516	-2964	-2764	200	Chien et al
												YY1	-44.611	-3.76769	954	46671323	46671547	-2995	-2771	224	Chien et al
												CTCF	-44.6237	-3.70961	799	46671338	46671464	-2912	-2786	126	Chien et al
												ETS1	-53.3923	-4.25683	336	46671363	46671603	-3051	-2811	240	Chien et al
												SUZ12	-50.4644	-3.66488	787	46671870	46672154	-3602	-3318	284	Chien et al
												SUZ12	-50.4644	-3.66488	737	46672715	46672999	-4447	-4163	284	Chien et al
hsa-mir-10b	hsa-mir-10b	Kidney	2	177015031	177015140	+	exon	HOXD3	177000951	176995951	177001951	SUZ12	-50.4644	-3.66488	572	176996128	176996412	-4823	-4539	284	Chien et al
												SUZ12	-50.4644	-3.66488	661	176997111	176997395	-3840	-3556	284	Chien et al
												YY1	-44.611	-3.76769	75	176999691	176999955	-1260	-996	264	Chien et al
												CTCF	-44.6237	-3.70961	203	176999717	177000006	-1234	-945	289	Chien et al
												EP300	-47.2982	-3.83831	401	176999726	176999996	-1225	-955	270	Chien et al
												ZNF263	-44.3481	-3.48619	1000	177000572	177001173	-379	222	601	Chien et al
												REST	-50.5727	-3.27666	73	177000645	177000875	-306	-76	230	Chien et al
												YY1	-44.611	-3.76769	199	177001094	177001188	143	237	94	Chien et al
												USF1	-44.7986	-3.65884	407	177001107	177001362	156	411	255	Chien et al
												USF2	-45.2905	-4.50938	111	177001122	177001372	171	421	250	Chien et al
												MAX	-44.6199	-4.05895	359	177001129	177001339	178	388	210	Chien et al
												USF1	-44.7986	-3.65884	523	177001134	177001332	183	381	198	Chien et al
												SUZ12	-50.4644	-3.66488	1000	177001391	177001718	440	767	327	Chien et al
hsa-mir-146a	hsa-mir-146a	Kidney/spleen	5	159912359	159912457	+	intergenic		159895244	159890244	159896244	MAFK	-52.5865	-4.53981	290	159890287	159890557	-4957	-4687	270	Chien et al
												MafF	-62.3268	-5.18512	211	159890290	159890560	-4954	-4684	270	Chien et al
												MAFK	-52.5865	-4.53981	252	159890313	159890557	-4931	-4687	244	Chien et al
												KAP1	-44.1684	-3.9064	567	159890645	159891069	-4599	-4175	424	Chien et al
												FOXA1	-115.439	-8.43848	177	159890754	159891024	-4490	-4220	270	Chien et al
												GTF2F1	-43.9734	-3.19493	383	159890758	159891054	-4486	-4190	296	Chien et al
												FOXA1	-115.439	-8.43848	173	159890763	159891023	-4481	-4221	260	Chien et al
												CEBPB	-54.1722	-6.81139	1000	159890780	159891052	-4464	-4192	272	Chien et al
												EP300	-47.2982	-3.83831	837	159890796	159891090	-4448	-4154	294	Chien et al
												USF1	-44.7986	-3.65884	51	159890803	159891023	-4441	-4221	220	Chien et al
												STAT3	-44.7386	-3.52169	671	159890805	159891148	-4439	-4096	343	Chien et al
												RFX5	-46.1939	-3.38105	54	159890814	159891070	-4430	-4174	256	Chien et al
												JUN	-47.3407	-4.4079	678	159890820	159891143	-4424	-4101	323	Chien et al
												USF2	-45.2905	-4.50938	108	159890824	159891088	-4420	-4156	264	Chien et al
												FOS	-52.3427	-4.6759	751	159890836	159891180	-4408	-4064	344	Chien et al
												EP300	-47.2982	-3.83831	979	159890866	159890961	-4378	-4283	95	Chien et al
												JUND	-45.1512	-4.16725	415	159890873	159891163	-4371	-4081	290	Chien et al
												GATA2	-65.5915	-3.96894	575	159890885	159890984	-4359	-4260	99	Chien et al
												TAF1	-47.1929	-3.79402	183	159891332	159891572	-3912	-3672	240	Chien et al
												TCF4	-52.7376	-4.82757	112	159893837	159894221	-1407	-1023	384	Chien et al
												FOXA1	-115.439	-8.43848	157	159893891	159894161	-1353	-1083	270	Chien et al
												EP300	-47.2982	-3.83831	293	159893936	159894220	-1308	-1024	284	Chien et al
												FOXA1	-115.439	-8.43848	282	159893969	159894071	-1275	-1173	102	Chien et al
												GATA2	-65.5915	-3.96894	134	159893979	159894359	-1265	-885	380	Chien et al
												FOXA2	-125.393	-9.39916	216	159893993	159894049	-1251	-1195	56	Chien et al
												USF2	-45.2905	-4.50938	158	159894016	159894274	-1228	-970	258	Chien et al
												USF1	-44.7986	-3.65884	737	159894038	159894241	-1206	-1003	203	Chien et al
												USF1	-44.7986	-3.65884	46	159894057	159894277	-1187	-967	220	Chien et al
												HEY1	-54.6559	-5.66803	91	159894390	159894620	-854	-624	230	Chien et al
												HDAC2	-49.1317	-3.61115	386	159894483	159894733	-761	-511	250	Chien et al
												SP1	-45.7997	-3.34383	400	159894507	159894968	-737	-276	461	Chien et al
												TBP	-45.1693	-3.36316	249	159894514	159894877	-730	-367	363	Chien et al
												RXRA	-46.4114	-3.69098	283	159894518	159894778	-726	-466	260	Chien et al
												FOXA1	-115.439	-8.43848	456	159894529	159894814	-715	-430	285	Chien et al
												EP300	-47.2982	-3.83831	437	159894531	159894723	-713	-521	192	Chien et al
												FOXA2	-125.393	-9.39916	327	159894554	159894734	-690	-510	180	Chien et al
												FOXA1	-115.439	-8.43848	371	159894560	159894830	-684	-414	270	Chien et al
												HNF4A	-140.828	-1.59463	281	159894600	159894840	-644	-404	240	Chien et al
												NRF1	-44.4041	-3.70659	95	159894620	159894850	-624	-394	230	Chien et al
												BHLHE40	-46.9831	-3.18572	243	159894623	159894813	-621	-431	190	Chien et al
												NFKB1	-44.8112	-3.69532	1000	159894628	159894981	-616	-263	353	Chien et al
												MEF2A	-51.7959	-4.00047	1000	159894631	159894843	-613	-401	212	Chien et al
												MEF2C	-58.5929	-5.57731	481	159894636	159894880	-608	-364	244	Chien et al
												GATA2	-65.5915	-3.96894	182	159894640	159895020	-604	-224	380	Chien et al
												PAX5	-86.5718	-10.3601	564	159894661	159894921	-583	-323	260	Chien et al
												IRF4	-91.0662	-7.87699	410	159894680	159894950	-564	-294	270	Chien et al
												TCF4	-52.7376	-4.82757	422	159894702	159894890	-542	-354	188	Chien et al
												SIN3A	-46.8657	-3.91276	295	159894709	159894929	-535	-315	220	Chien et al
												ELF1	-47.0007	-3.89485	448	159894732	159894972	-512	-272	240	Chien et al
												TCF12	-47.5734	-3.26791	258	159894742	159894958	-502	-286	216	Chien et al
												BCL11A	-58.3877	-7.15349	670	159894746	159894888	-498	-356	142	Chien et al
												HEY1	-54.6559	-5.66803	350	159894753	159894966	-491	-278	213	Chien et al
												BCL3	-45.854	-4.00503	1000	159894764	159894900	-480	-344	136	Chien et al
												EGR1	-51.7987	-4.28485	445	159894794	159894970	-450	-274	176	Chien et al
												EBF1	-49.9281	-4.3076	447	159894795	159894894	-449	-350	99	Chien et al
												TAF1	-47.1929	-3.79402	473	159894797	159895037	-447	-207	240	Chien et al
												EBF1	-49.9281	-4.3076	192	159894799	159894865	-445	-379	66	Chien et al
												PAX5	-86.5718	-10.3601	237	159894833	159895017	-411	-227	184	Chien et al
												MAX	-44.6199	-4.05895	522	159894840	159895076	-404	-168	236	Chien et al
												MYC	-47.2941	-5.32505	536	159894850	159895080	-394	-164	230	Chien et al
												NFKB1	-44.8112	-3.69532	1000	159895021	159895344	-223	100	323	Chien et al
												SPI1	-57.3361	-7.67213	176	159895057	159895295	-187	51	238	Chien et al
												POU2F2	-55.5126	-6.13738	1000	159895059	159895390	-185	146	331	Chien et al
												POU2F2	-55.5126	-6.13738	1000	159895059	159895390	-185	146	331	Chien et al
												BCL3	-45.854	-4.00503	443	159895062	159895302	-182	58	240	Chien et al
												PAX5	-86.5718	-10.3601	386	159895078	159895382	-166	138	304	Chien et al
												PAX5	-86.5718	-10.3601	568	159895090	159895350	-154	106	260	Chien et al
												EP300	-47.2982	-3.83831	1000	159895092	159895241	-152	-3	149	Chien et al
												SP1	-45.7997	-3.34383	442	159895094	159895259	-150	15	165	Chien et al
												GABPA	-51.6842	-3.48613	31	159895104	159895340	-140	96	236	Chien et al
												RXRA	-46.4114	-3.69098	1000	159895109	159895170	-135	-74	61	Chien et al
												TBP	-45.1693	-3.36316	1000	159895118	159895348	-126	104	230	Chien et al
												EBF1	-49.9281	-4.3076	162	159895118	159895382	-126	138	264	Chien et al
												BCL11A	-58.3877	-7.15349	899	159895119	159895245	-125	1	126	Chien et al
												MEF2C	-58.5929	-5.57731	343	159895121	159895365	-123	121	244	Chien et al
												MEF2A	-51.7959	-4.00047	395	159895137	159895231	-107	-13	94	Chien et al
												ZNF143	-45.7825	-3.63935	59	159895140	159895344	-104	100	204	Chien et al
												YY1	-44.611	-3.76769	97	159895143	159895393	-101	149	250	Chien et al
												TCF12	-47.5734	-3.26791	459	159895143	159895247	-101	3	104	Chien et al
												YY1	-44.611	-3.76769	85	159895147	159895391	-97	147	244	Chien et al
												TAF1	-47.1929	-3.79402	980	159895170	159895380	-74	136	210	Chien et al
												EBF1	-49.9281	-4.3076	425	159895181	159895391	-63	147	210	Chien et al
hsa-mir-30c	hsa-mir-30c-1	kidney	1	41222956	41223044	+	intron	NFYC	41185717	41180717	41186717	TCF4	-52.7376	-4.82757	394	41181325	41181910	-4392	-3807	585	Chien et al
												EP300	-47.2982	-3.83831	311	41181413	41181697	-4304	-4020	284	Chien et al
												SP1	-45.7997	-3.34383	249	41181417	41181697	-4300	-4020	280	Chien et al
												HNF4A	-140.828	-1.59463	273	41181427	41181667	-4290	-4050	240	Chien et al
												FOXA1	-115.439	-8.43848	269	41181433	41181703	-4284	-4014	270	Chien et al
												FOXA1	-115.439	-8.43848	412	41181473	41181645	-4244	-4072	172	Chien et al
												FOXA2	-125.393	-9.39916	242	41181528	41181584	-4189	-4133	56	Chien et al
												MAFK	-52.5865	-4.53981	157	41183398	41183638	-2319	-2079	240	Chien et al
	hsa-mir-30c-2	kidney	6	72086663	72086734	-	intron	AL136164.1 /C6orf155	72101638	72106638	72100638	HDAC2	-49.1317	-3.61115	386	72100907	72101111	527	731	204	Chien et al
												TBP	-45.1693	-3.36316	47	72101984	72102284	-646	-346	300	Chien et al
												JUND	-45.1512	-4.16725	288	72102017	72102307	-669	-379	290	Chien et al
												EP300	-47.2982	-3.83831	319	72102021	72102305	-667	-383	284	Chien et al
												JUN	-47.3407	-4.4079	285	72102040	72102336	-698	-402	296	Chien et al
												GATA2	-65.5915	-3.96894	392	72103116	72103496	-1858	-1478	380	Chien et al
												FOS	-52.3427	-4.6759	468	72103228	72103572	-1934	-1590	344	Chien et al
												JUN	-47.3407	-4.4079	373	72103253	72103529	-1891	-1615	276	Chien et al
												BRCA1	-50.5937	-5.41362	80	72103776	72104036	-2398	-2138	260	Chien et al
												FOS	-52.3427	-4.6759	243	72103805	72104149	-2511	-2167	344	Chien et al
												FOXA1	-115.439	-8.43848	246	72103814	72104038	-2400	-2176	224	Chien et al
												GATA3	-76.4072	-2.70095	632	72103825	72104085	-2447	-2187	260	Chien et al
												GATA2	-65.5915	-3.96894	281	72103837	72104217	-2579	-2199	380	Chien et al
												JUN	-47.3407	-4.4079	462	72103889	72104185	-2547	-2251	296	Chien et al
												JUND	-45.1512	-4.16725	619	72103906	72104196	-2558	-2268	290	Chien et al
												CEBPB	-54.1722	-6.81139	1000	72103910	72104165	-2527	-2272	255	Chien et al
												STAT3	-44.7386	-3.52169	245	72103927	72104223	-2585	-2289	296	Chien et al
												TBP	-45.1693	-3.36316	49	72103959	72104259	-2621	-2321	300	Chien et al
												EP300	-47.2982	-3.83831	946	72104003	72104126	-2488	-2365	123	Chien et al
												BATF	-59.8325	-7.17143	325	72106225	72106441	-4803	-4587	216	Chien et al
hsa-mir-204	hsa-mir-204	Kidney	9	73424891	73425000	-	intron	TRPM3	73424891	73429891	73423891	SPI1	-57.3361	-7.67213	233	73426684	73426785	-1894	-1793	101	putative TSS

## Sheet: liver
MiRNA	Pre-miRNA	Tissue	Chr	Chr_start	Chr_end	Strand	Type	Host gene	TSS_loacation	TSS_upstream_5kb	TSS_downstream_1kb	TF_name	Tissue-specific value (TSPV)	Tissue-specific value in a tissue (TSVT)	Score	ThickStart	ThickEnd	Distance from TSS_start	Distance from TSS_end	Length of TFBS	TSS source
hsa-mir-483	hsa-mir-483	bone/liver	11	2155364	2155439	-	intron	IGF2/INS	2160855	2165855	2159855	HEY1	-54.6559	-6.89676	107	2159987	2160113	742	868	126	Chien et al
												HEY1	-54.6559	-6.89676	786	2160321	2160722	133	534	401	Chien et al
												EGR1	-51.7987	-4.46461	159	2160417	2160633	222	438	216	Chien et al
												TBP	-45.1693	-4.16937	157	2160602	2160710	145	253	108	Chien et al
												CTCF	-44.6237	-4.25321	88	2161124	2161328	-473	-269	204	Chien et al
												SUZ12	-50.4644	-4.51294	587	2161255	2161628	-773	-400	373	Chien et al
												CTCF	-44.6237	-4.25321	75	2161643	2161833	-978	-788	190	Chien et al
												SUZ12	-50.4644	-4.51294	1000	2161867	2162353	-1498	-1012	486	Chien et al
												SUZ12	-50.4644	-4.51294	516	2162721	2163005	-2150	-1866	284	Chien et al
												SUZ12	-50.4644	-4.51294	441	2163956	2164240	-3385	-3101	284	Chien et al
												EBF1	-49.9281	-8.415	98	2164104	2164340	-3485	-3249	236	Chien et al
												NFKB1	-44.8112	-4.32093	913	2164147	2164458	-3603	-3292	311	Chien et al
												STAT3	-44.7386	-3.2721	238	2164155	2164457	-3602	-3300	302	Chien et al
												BCL3	-45.854	-2.86047	1000	2164217	2164369	-3514	-3362	152	Chien et al
												BATF	-59.8325	-5.35765	200	2164225	2164441	-3586	-3370	216	Chien et al
												SUZ12	-50.4644	-4.51294	1000	2165020	2165304	-4449	-4165	284	Chien et al
												HDAC2	-49.1317	-5.42405	503	2165073	2165323	-4468	-4218	250	Chien et al
												CTCF	-44.6237	-4.25321	161	2165087	2165331	-4476	-4232	244	Chien et al
												CTCF	-44.6237	-4.25321	108	2165107	2165307	-4452	-4252	200	Chien et al
												CTCF	-44.6237	-4.25321	52	2165450	2165654	-4799	-4595	204	Chien et al
												SUZ12	-50.4644	-4.51294	592	2165454	2165738	-4883	-4599	284	Chien et al
												CTCF	-44.6237	-4.25321	117	2165517	2165721	-4866	-4662	204	Chien et al
hsa-mir-92a	hsa-mir-92a-2	liver	x	133303568	133303642	-	intergenic		133307920	133312920	133306920	TAF1	-47.1929	-4.6335	209	133307962	133308232	-312	-42	270	Chien et al
												USF1	-44.7986	-4.73545	264	133308085	133308181	-261	-165	96	Chien et al
												USF1	-44.7986	-4.73545	281	133308947	133309080	-1160	-1027	133	Chien et al
												SP1	-45.7997	-4.38094	181	133308973	133309237	-1317	-1053	264	Chien et al
	hsa-mir-92a-1	liver	13	92003568	92003645	+	intron	MIRHG1	92001283	91996283	92002283	NFKB1	-44.8112	-4.32093	310	91998333	91998643	-2950	-2640	310	Chien et al
												NFKB1	-44.8112	-4.32093	353	91998946	91999305	-2337	-1978	359	Chien et al
												MAX	-44.6199	-4.87302	455	91999192	91999468	-2091	-1815	276	Chien et al
												E2F6	-48.872	-4.24467	237	91999376	91999706	-1907	-1577	330	Chien et al
												HEY1	-54.6559	-6.89676	106	91999466	91999696	-1817	-1587	230	Chien et al
												JUND	-45.1512	-4.12605	232	91999512	91999688	-1771	-1595	176	Chien et al
												E2F1	-52.2059	-5.2167	1000	91999532	92000079	-1751	-1204	547	Chien et al
												SIN3A	-46.8657	-4.43467	525	91999558	91999764	-1725	-1519	206	Chien et al
												MYC	-47.2941	-3.97426	419	91999561	91999751	-1722	-1532	190	Chien et al
												ELF1	-47.0007	-4.17856	142	91999565	91999841	-1718	-1442	276	Chien et al
												E2F1	-52.2059	-5.2167	856	91999599	92000074	-1684	-1209	475	Chien et al
												NRF1	-44.4041	-4.77087	121	91999636	91999866	-1647	-1417	230	Chien et al
												ELK4	-51.2181	-4.91511	269	91999690	92000054	-1593	-1229	364	Chien et al
												EP300	-47.2982	-4.96449	110	91999755	92000079	-1528	-1204	324	Chien et al
												PBX3	-48.8957	-3.76393	323	91999756	91999928	-1527	-1355	172	Chien et al
												TBP	-45.1693	-4.16937	484	91999761	92000075	-1522	-1208	314	Chien et al
												TCF4	-52.7376	-6.37702	128	91999764	92000074	-1519	-1209	310	Chien et al
												FOXA1	-115.439	-1.27246	251	91999765	92000025	-1518	-1258	260	Chien et al
												POU2F2	-55.5126	-6.10297	517	91999773	92000013	-1510	-1270	240	Chien et al
												POU2F2	-55.5126	-6.10297	519	91999773	92000013	-1510	-1270	240	Chien et al
												FOXA2	-125.393	-0.960384	141	91999795	92000019	-1488	-1264	224	Chien et al
												E2F6	-48.872	-4.24467	247	91999798	92000128	-1485	-1155	330	Chien et al
												TAF1	-47.1929	-4.6335	1000	91999807	92000140	-1476	-1143	333	Chien et al
												TFAP2C	-89.6837	-12.6464	549	91999832	92000202	-1451	-1081	370	Chien et al
												TFAP2A	-106.287	-11.5119	516	91999833	92000217	-1450	-1066	384	Chien et al
												MYC	-47.2941	-3.97426	1000	91999837	92000090	-1446	-1193	253	Chien et al
												HEY1	-54.6559	-6.89676	776	91999841	92000085	-1442	-1198	244	Chien et al
												MAX	-44.6199	-4.87302	593	91999847	92000083	-1436	-1200	236	Chien et al
												FOXA1	-115.439	-1.27246	337	91999847	91999924	-1436	-1359	77	Chien et al
												NFKB1	-44.8112	-4.32093	351	91999860	92000136	-1423	-1147	276	Chien et al
												SIN3A	-46.8657	-4.43467	959	91999891	92000130	-1392	-1153	239	Chien et al
												JUND	-45.1512	-4.12605	264	91999942	92000118	-1341	-1165	176	Chien et al
												TAF7	-48.0355	-4.41274	368	91999999	92000087	-1284	-1196	88	Chien et al
												CTCF	-44.6237	-4.25321	138	92000555	92000897	-728	-386	342	Chien et al
												CTCF	-44.6237	-4.25321	85	92000616	92000816	-667	-467	200	Chien et al
												E2F1	-52.2059	-5.2167	352	92000631	92000915	-652	-368	284	Chien et al
												EGR1	-51.7987	-4.46461	1000	92000646	92000932	-637	-351	286	Chien et al
												PAX5	-86.5718	-10.2755	260	92000781	92000965	-502	-318	184	Chien et al
												ETS1	-53.3923	-4.83248	297	92000786	92000970	-497	-313	184	Chien et al
												SIN3A	-46.8657	-4.43467	566	92000800	92001039	-483	-244	239	Chien et al
												TAF1	-47.1929	-4.6335	530	92000860	92001135	-423	-148	275	Chien et al
												YY1	-44.611	-4.07164	713	92000883	92001187	-400	-96	304	Chien et al
												TAF7	-48.0355	-4.41274	195	92000885	92001089	-398	-194	204	Chien et al
												YY1	-44.611	-4.07164	433	92000909	92001180	-374	-103	271	Chien et al
												HEY1	-54.6559	-6.89676	173	92000969	92001090	-314	-193	121	Chien et al
												E2F4	-45.3425	-5.45198	143	92001066	92001406	-217	123	340	Chien et al
												E2F1	-52.2059	-5.2167	676	92001071	92001347	-212	64	276	Chien et al
												E2F1	-52.2059	-5.2167	982	92001115	92001346	-168	63	231	Chien et al
												E2F6	-48.872	-4.24467	199	92001139	92001469	-144	186	330	Chien et al
												NFKB1	-44.8112	-4.32093	466	92001193	92001614	-90	331	421	Chien et al
												TAF1	-47.1929	-4.6335	668	92001197	92001508	-86	225	311	Chien et al
												CTCF	-44.6237	-4.25321	1000	92001198	92001718	-85	435	520	Chien et al
												PAX5	-86.5718	-10.2755	264	92001202	92001462	-81	179	260	Chien et al
												TBP	-45.1693	-4.16937	92	92001211	92001501	-72	218	290	Chien et al
												SIN3A	-46.8657	-4.43467	1000	92001221	92001593	-62	310	372	Chien et al
												ZNF143	-45.7825	-4.69655	279	92001225	92001429	-58	146	204	Chien et al
												CTCF	-44.6237	-4.25321	417	92001230	92001446	-53	163	216	Chien et al
												PAX5	-86.5718	-10.2755	583	92001230	92001454	-53	171	224	Chien et al
												KAP1	-44.1684	-4.65663	653	92001238	92001662	-45	379	424	Chien et al
												ETS1	-53.3923	-4.83248	365	92001238	92001422	-45	139	184	Chien et al
												YY1	-44.611	-4.07164	136	92001242	92001408	-41	125	166	Chien et al
												TCF12	-47.5734	-4.7543	226	92001242	92001458	-41	175	216	Chien et al
												CTCF	-44.6237	-4.25321	1000	92001243	92001434	-40	151	191	Chien et al
												NANOG	-52.8343	-5.63879	183	92001243	92001453	-40	170	210	Chien et al
												MYC	-47.2941	-3.97426	1000	92001244	92001495	-39	212	251	Chien et al
												USF1	-44.7986	-4.73545	43	92001244	92001464	-39	181	220	Chien et al
												JUND	-45.1512	-4.12605	231	92001244	92001420	-39	137	176	Chien et al
												RXRA	-46.4114	-2.87044	664	92001245	92001415	-38	132	170	Chien et al
												MXI1	-49.4302	-3.35522	479	92001249	92001499	-34	216	250	Chien et al
												MAX	-44.6199	-4.87302	1000	92001265	92001684	-18	401	419	Chien et al
												ELF1	-47.0007	-4.17856	164	92001271	92001366	-12	83	95	Chien et al
												TAF7	-48.0355	-4.41274	181	92001310	92001514	27	231	204	Chien et al
												E2F1	-52.2059	-5.2167	366	92001393	92001525	110	242	132	Chien et al
												GATA2	-65.5915	-9.43582	196	92001428	92001772	145	489	344	Chien et al
hsa-mir-192	hsa-mir-192	liver	11	64658609	64658718	-	intergenic		64684105	64689105	64683105	USF1	-44.7986	-4.73545	248	64683472	64683722	383	633	250	Chien et al
												USF2	-45.2905	-4.00202	142	64683496	64683760	345	609	264	Chien et al
												FOSL1	-50.2018	-7.27201	246	64683519	64683735	370	586	216	Chien et al
												SIN3A	-46.8657	-4.43467	289	64683544	64683714	391	561	170	Chien et al
												E2F6	-48.872	-4.24467	108	64683550	64683750	355	555	200	Chien et al
												ELK4	-51.2181	-4.91511	516	64683700	64684064	41	405	364	Chien et al
												ELF1	-47.0007	-4.17856	541	64683730	64683975	130	375	245	Chien et al
												MXI1	-49.4302	-3.35522	620	64683743	64683993	112	362	250	Chien et al
												MAX	-44.6199	-4.87302	192	64683779	64684015	90	326	236	Chien et al
												SIN3A	-46.8657	-4.43467	645	64683790	64684040	65	315	250	Chien et al
												FOXA1	-115.439	-1.27246	418	64683800	64684024	81	305	224	Chien et al
												FOXA1	-115.439	-1.27246	567	64683835	64684009	96	270	174	Chien et al
												Ini1	-44.6303	-4.37474	1000	64683842	64684162	-57	263	320	Chien et al
												CEBPB	-54.1722	-3.22403	269	64683855	64683956	149	250	101	Chien et al
												FOXA2	-125.393	-0.960384	308	64683862	64683981	124	243	119	Chien et al
												USF1	-44.7986	-4.73545	93	64683894	64684074	31	211	180	Chien et al
												MYC	-47.2941	-3.97426	517	64683903	64683955	150	202	52	Chien et al
												NFKB1	-44.8112	-4.32093	434	64684469	64684820	-715	-364	351	Chien et al
												ETS1	-53.3923	-4.83248	531	64684512	64684752	-647	-407	240	Chien et al
												SIN3A	-46.8657	-4.43467	425	64684517	64684811	-706	-412	294	Chien et al
												HEY1	-54.6559	-6.89676	533	64684519	64684763	-658	-414	244	Chien et al
												YY1	-44.611	-4.07164	172	64684528	64684822	-717	-423	294	Chien et al
												TAF1	-47.1929	-4.6335	943	64684531	64684786	-681	-426	255	Chien et al
												HMGN3	-46.1479	-4.3171	383	64684543	64684847	-742	-438	304	Chien et al
												YY1	-44.611	-4.07164	127	64684547	64684806	-701	-442	259	Chien et al
												TBP	-45.1693	-4.16937	121	64684566	64684872	-767	-461	306	Chien et al
												PAX5	-86.5718	-10.2755	391	64684586	64684770	-665	-481	184	Chien et al
												ZEB1	-54.8828	-6.42138	340	64684589	64684813	-708	-484	224	Chien et al
												GABPA	-51.6842	-4.25972	36	64684595	64684865	-760	-490	270	Chien et al
												ZBTB7A	-45.3674	-4.91106	678	64684614	64684824	-719	-509	210	Chien et al
												ELF1	-47.0007	-4.17856	156	64684620	64684896	-791	-515	276	Chien et al
												RFX5	-46.1939	-4.99305	83	64684621	64684959	-854	-516	338	Chien et al
												MXI1	-49.4302	-3.35522	1000	64684624	64684948	-843	-519	324	Chien et al
												GATA1	-101.382	-11.6076	170	64684632	64685082	-977	-527	450	Chien et al
												CHD2	-47.0677	-4.29811	34	64684637	64684921	-816	-532	284	Chien et al
												SP1	-45.7997	-4.38094	852	64684640	64684920	-815	-535	280	Chien et al
												SP2	-43.9684	-5.02936	67	64684648	64684864	-759	-543	216	Chien et al
												EGR1	-51.7987	-4.46461	842	64684658	64685007	-902	-553	349	Chien et al
												FOS	-52.3427	-6.26275	440	64684662	64684912	-807	-557	250	Chien et al
												NFYB	-50.2499	-4.47279	516	64684673	64684914	-809	-568	241	Chien et al
												IRF3	-44.4904	-4.27989	266	64684676	64684952	-847	-571	276	Chien et al
												NFYA	-47.7124	-4.92281	314	64684715	64684858	-753	-610	143	Chien et al
												IRF1	-49.4001	-3.40627	856	64684721	64684866	-761	-616	145	Chien et al
												NRF1	-44.4041	-4.77087	617	64684766	64685056	-951	-661	290	Chien et al
												E2F1	-52.2059	-5.2167	440	64684773	64685273	-1168	-668	500	Chien et al
												CEBPB	-54.1722	-3.22403	799	64684773	64684999	-894	-668	226	Chien et al
												TAL1	-71.0479	-7.86568	60	64684799	64685049	-944	-694	250	Chien et al
												NANOG	-52.8343	-5.63879	310	64684805	64685015	-910	-700	210	Chien et al
												USF2	-45.2905	-4.00202	124	64684815	64685079	-974	-710	264	Chien et al
												MAX	-44.6199	-4.87302	319	64684830	64685115	-1010	-725	285	Chien et al
												TCF4	-52.7376	-6.37702	518	64684858	64685242	-1137	-753	384	Chien et al
												USF1	-44.7986	-4.73545	55	64684873	64685093	-988	-768	220	Chien et al
												TBP	-45.1693	-4.16937	116	64684881	64685181	-1076	-776	300	Chien et al
												TAF1	-47.1929	-4.6335	143	64684915	64685185	-1080	-810	270	Chien et al
												GATA3	-76.4072	-8.46769	244	64684942	64685202	-1097	-837	260	Chien et al
												HEY1	-54.6559	-6.89676	116	64684975	64685205	-1100	-870	230	Chien et al
												REST	-50.5727	-5.05065	43	64685575	64685795	-1690	-1470	220	Chien et al
												CTCF	-44.6237	-4.25321	239	64685575	64685958	-1853	-1470	383	Chien et al
												CTCF	-44.6237	-4.25321	164	64685662	64685862	-1757	-1557	200	Chien et al
												CEBPB	-54.1722	-3.22403	116	64685667	64685911	-1806	-1562	244	Chien et al
												YY1	-44.611	-4.07164	129	64685678	64685882	-1777	-1573	204	Chien et al
												CTCFL	-107.283	-7.1604	441	64685691	64685851	-1746	-1586	160	Chien et al
												CTCF	-44.6237	-4.25321	99	64686742	64687006	-2901	-2637	264	Chien et al

## Sheet: lung
MiRNA	Pre-miRNA	Tissue	Chr	Chr_start	Chr_end	Strand	Type	Host gene	TSS_loacation	TSS_upstream_5kb	TSS_downstream_1kb	TF_name	Tissue-specific value (TSPV)	Tissue-specific value in a tissue (TSVT)	Score	ThickStart	ThickEnd	Distance from TSS_start	Distance from TSS_end	Length of TFBS	TSS source
miR-126	hsa-mir-126	heart/lung	9	139565054	139565138	+	intron	EGFL7	139563713	139558713	139564713	CTCF	-44.6237	-3.12338	212	139559721	139560110	-3992	-3603	389	Chien et al
												CTCFL	-107.283	-9.98291	599	139559748	139559908	-3965	-3805	160	Chien et al
												ZBTB7A	-45.3674	-3.40907	340	139559830	139560040	-3883	-3673	210	Chien et al
												CTCF	-44.6237	-3.12338	72	139559853	139560053	-3860	-3660	200	Chien et al
												CTCF	-44.6237	-3.12338	109	139559856	139560060	-3857	-3653	204	Chien et al
												ETS1	-53.3923	-2.25827	340	139559867	139560107	-3846	-3606	240	Chien et al
												SIN3A	-46.8657	-3.23369	298	139559896	139560066	-3817	-3647	170	Chien et al
												ZBTB7A	-45.3674	-3.40907	504	139560237	139560447	-3476	-3266	210	Chien et al
												EGR1	-51.7987	-1.69842	240	139560291	139560507	-3422	-3206	216	Chien et al
												CTCFL	-107.283	-9.98291	191	139560404	139560564	-3309	-3149	160	Chien et al
												CTCF	-44.6237	-3.12338	110	139560419	139560685	-3294	-3028	266	Chien et al
												E2F6	-48.872	-3.76202	76	139560530	139560730	-3183	-2983	200	Chien et al
												ZBTB7A	-45.3674	-3.40907	607	139560558	139560768	-3155	-2945	210	Chien et al
												EGR1	-51.7987	-1.69842	115	139560652	139560868	-3061	-2845	216	Chien et al
												GABPA	-51.6842	-2.51534	21	139561861	139562077	-1852	-1636	216	Chien et al
												CTCF	-44.6237	-3.12338	124	139562780	139562990	-933	-723	210	Chien et al
												ZBTB7A	-45.3674	-3.40907	605	139562810	139563020	-903	-693	210	Chien et al
												ZNF263	-44.3481	-3.42695	190	139563356	139563806	-357	93	450	Chien et al
												EGR1	-51.7987	-1.69842	98	139564442	139564658	729	945	216	Chien et al

## Sheet: pancreas
MiRNA	Pre-miRNA	Tissue	Chr	Chr_start	Chr_end	Strand	Type	Host gene	TSS_loacation	TSS_upstream_5kb	TSS_downstream_1kb	TF_name	Tissue-specific value (TSPV)	Tissue-specific value in a tissue (TSVT)	Score	ThickStart	ThickEnd	Distance from TSS_start	Distance from TSS_end	Length of TFBS	TSS source
hsa-mir-216a	hsa-mir-216a	pancreas	2	56216085	56216194	-	intron	AC011306.2	56210102	56215102	56209102	FOS	-52.3427	-4.68673	251	56213825	56214169	-4067	-3723	344	Corcoran et al
hsa-mir-216b	hsa-mir-216b	pancreas	2	56227849	56227930	-	intron	AC011306.2	56210102	56215102	56209102	FOS	-52.3427	-4.68673	251	56213825	56214169	-4067	-3723	344	Corcoran et al
hsa-mir-217	hsa-mir-217	pancreas	2	56210102	56210211	-	intron		56210102	56215102	56209102	FOS	-52.3427	-4.68673	251	56213825	56214169	-4067	-3723	344	Corcoran et al

## Sheet: placenta
MiRNA	Pre-miRNA	Tissue	Chr	Chr_start	Chr_end	Strand	Type	Host gene	TSS_loacation	TSS_upstream_5kb	TSS_downstream_1kb	TF_name	Tissue-specific value (TSPV)	Tissue-specific value in a tissue (TSVT)	Score	ThickStart	ThickEnd	Distance from TSS_start	Distance from TSS_end	Length of TFBS	TSS source
miR-377	hsa-mir-377	bone/placenta	14	101528387	101528455	+	intergenic		101504783	101499783	101505783	TAF1	-47.1929	-5.53874	101	101504895	101505159	112	376	264	Chien et al
hsa-mir-498	hsa-mir-498	placenta	19	54177451	54177574	+	intergenic		54172186	54167186	54173186	TBP	-45.1693	-4.12548	54	54168097	54168387	-4089	-3799	290	Chien et al
												NANOG	-52.8343	-3.58039	169	54168157	54168367	-4029	-3819	210	Chien et al
hsa-mir-527	hsa-mir-527	placenta	19	54257272	54257356	+	intergenic		54164936	54159936	54165936	TCF4	-52.7376	-6.88738	131	54160623	54161007	-4313	-3929	384	Landgraf et al
												SP1	-45.7997	-3.84387	262	54160647	54160927	-4289	-4009	280	Chien et al
												EP300	-47.2982	-4.56681	153	54160649	54160933	-4287	-4003	284	Chien et al
												HNF4A	-140.828	-14.4502	419	54160652	54160908	-4284	-4028	256	Chien et al
												HNF4G	-99.2914	-15.2777	697	54160658	54160908	-4278	-4028	250	Chien et al
												RXRA	-46.4114	-3.74412	429	54160668	54160928	-4268	-4008	260	Chien et al
												FOSL2	-46.9858	-2.35481	149	54160697	54160933	-4239	-4003	236	Chien et al
												FOXA1	-115.439	-10.2508	450	54160733	54160947	-4203	-3989	214	Chien et al
												FOXA1	-115.439	-10.2508	644	54160741	54160938	-4195	-3998	197	Chien et al
												HNF4A	-140.828	-14.4502	468	54160746	54160840	-4190	-4096	94	Chien et al
												FOXA2	-125.393	-11.976	386	54160775	54160898	-4161	-4038	123	Chien et al
												CTCF	-44.6237	-4.19601	631	54162574	54162964	-2362	-1972	390	Chien et al
												CTCF	-44.6237	-4.19601	337	54162680	54162896	-2256	-2040	216	Chien et al
												FOXA1	-115.439	-10.2508	268	54164347	54164617	-589	-319	270	Chien et al
												FOXA2	-125.393	-11.976	208	54164365	54164589	-571	-347	224	Chien et al
												EP300	-47.2982	-4.56681	272	54164402	54164686	-534	-250	284	Chien et al
												TCF4	-52.7376	-6.88738	211	54164414	54164798	-522	-138	384	Chien et al
												FOXA1	-115.439	-10.2508	270	54164430	54164538	-506	-398	108	Chien et al
												HNF4G	-99.2914	-15.2777	392	54164457	54164707	-479	-229	250	Chien et al
												SP1	-45.7997	-3.84387	349	54164472	54164736	-464	-200	264	Chien et al
												HNF4A	-140.828	-14.4502	255	54164501	54164741	-435	-195	240	Chien et al
												RXRA	-46.4114	-3.74412	812	54164521	54164717	-415	-219	196	Chien et al
												NANOG	-52.8343	-3.58039	465	54164560	54164661	-376	-275	101	Chien et al
hsa-mir-526a	hsa-mir-526a-1	Placenta	19	54209506	54209590	+	intergenic		54172186	54167186	54173186	TBP	-45.1693	-4.12548	54	54168097	54168387	-4089	-3799	290	Chien et al
												NANOG	-52.8343	-3.58039	169	54168157	54168367	-4029	-3819	210	Chien et al
	hsa-mir-526a-2	placenta	19	54230176	54230240	+	intergenic		54164936	54159936	54165936	TCF4	-52.7376	-6.88738	131	54160623	54161007	-4313	-3929	384	Landgraf et al
												SP1	-45.7997	-3.84387	262	54160647	54160927	-4289	-4009	280	Chien et al
												EP300	-47.2982	-4.56681	153	54160649	54160933	-4287	-4003	284	Chien et al
												HNF4A	-140.828	-14.4502	419	54160652	54160908	-4284	-4028	256	Chien et al
												HNF4G	-99.2914	-15.2777	697	54160658	54160908	-4278	-4028	250	Chien et al
												RXRA	-46.4114	-3.74412	429	54160668	54160928	-4268	-4008	260	Chien et al
												FOSL2	-46.9858	-2.35481	149	54160697	54160933	-4239	-4003	236	Chien et al
												FOXA1	-115.439	-10.2508	450	54160733	54160947	-4203	-3989	214	Chien et al
												FOXA1	-115.439	-10.2508	644	54160741	54160938	-4195	-3998	197	Chien et al
												HNF4A	-140.828	-14.4502	468	54160746	54160840	-4190	-4096	94	Chien et al
												FOXA2	-125.393	-11.976	386	54160775	54160898	-4161	-4038	123	Chien et al
												CTCF	-44.6237	-4.19601	631	54162574	54162964	-2362	-1972	390	Chien et al
												CTCF	-44.6237	-4.19601	337	54162680	54162896	-2256	-2040	216	Chien et al
												FOXA1	-115.439	-10.2508	268	54164347	54164617	-589	-319	270	Chien et al
												FOXA2	-125.393	-11.976	208	54164365	54164589	-571	-347	224	Chien et al
												EP300	-47.2982	-4.56681	272	54164402	54164686	-534	-250	284	Chien et al
												TCF4	-52.7376	-6.88738	211	54164414	54164798	-522	-138	384	Chien et al
												FOXA1	-115.439	-10.2508	270	54164430	54164538	-506	-398	108	Chien et al
												HNF4G	-99.2914	-15.2777	392	54164457	54164707	-479	-229	250	Chien et al
												SP1	-45.7997	-3.84387	349	54164472	54164736	-464	-200	264	Chien et al
												HNF4A	-140.828	-14.4502	255	54164501	54164741	-435	-195	240	Chien et al
												RXRA	-46.4114	-3.74412	812	54164521	54164717	-415	-219	196	Chien et al
												NANOG	-52.8343	-3.58039	465	54164560	54164661	-376	-275	101	Chien et al
hsa-mir-526b	hsa-mir-526b	placenta	19	54197647	54197729	+	intergenic		54172186	54167186	54173186	TBP	-45.1693	-4.12548	54	54168097	54168387	-4089	-3799	290	Chien et al
												NANOG	-52.8343	-3.58039	169	54168157	54168367	-4029	-3819	210	Chien et al
hsa-mir-184	hsa-mir-184	Placenta	15	79502130	79502213	+	intergenic		79463212	79458212	79464212	CTCF	-44.6237	-4.19601	80	79458749	79458969	-4463	-4243	220	Chien et al
												EBF1	-49.9281	-4.65629	83	79460183	79460447	-3029	-2765	264	Chien et al
												CTCF	-44.6237	-4.19601	494	79461207	79461586	-2005	-1626	379	Chien et al
												CTCF	-44.6237	-4.19601	246	79461279	79461483	-1933	-1729	204	Chien et al
												USF1	-44.7986	-3.42731	310	79461395	79461529	-1817	-1683	134	Chien et al
												STAT3	-44.7386	-4.10364	240	79462141	79462429	-1071	-783	288	Chien et al
												CEBPB	-54.1722	-1.25657	136	79462159	79462403	-1053	-809	244	Chien et al
												TFAP2C	-89.6837	-0.213895	186	79462496	79462866	-716	-346	370	Chien et al
												EP300	-47.2982	-4.56681	470	79462518	79462802	-694	-410	284	Chien et al
												JUND	-45.1512	-2.68984	209	79462543	79462833	-669	-379	290	Chien et al
												STAT3	-44.7386	-4.10364	283	79462563	79462853	-649	-359	290	Chien et al
												GTF2F1	-43.9734	-4.10307	357	79462565	79462861	-647	-351	296	Chien et al
												GATA1	-101.382	-7.37429	766	79462579	79462933	-633	-279	354	Chien et al
												GR	-47.5136	-6.70937	119	79462579	79462849	-633	-363	270	Chien et al
												CEBPB	-54.1722	-1.25657	146	79462592	79462836	-620	-376	244	Chien et al
												Mxi1	-49.4302	-5.7715	645	79462609	79462859	-603	-353	250	Chien et al
												TAL1	-71.0479	-5.49273	57	79462622	79462872	-590	-340	250	Chien et al
												MAX	-44.6199	-3.5199	1000	79462648	79462757	-564	-455	109	Chien et al
												GATA2	-65.5915	-0.667696	1000	79462678	79462998	-534	-214	320	Chien et al
												Ini1	-44.6303	-3.89161	1000	79462691	79463011	-521	-201	320	Chien et al
												TCF4	-52.7376	-6.88738	238	79462920	79463304	-292	92	384	Chien et al
												FOXA1	-115.439	-10.2508	129	79463008	79463278	-204	66	270	Chien et al
												FOXA1	-115.439	-10.2508	208	79463137	79463203	-75	-9	66	Chien et al
hsa-mir-154	hsa-mir-154	placenta	14	101526092	101526175	+	intergenic		101504783	101499783	101505783	TAF1	-47.1929	-5.53874	101	101504895	101505159	112	376	264	Chien et al
hsa-mir-381	hsa-mir-381	placenta	14	101512257	101512331	+	intergenic		101504783	101499783	101505783	TAF1	-47.1929	-5.53874	101	101504895	101505159	112	376	264	Chien et al
hsa-mir-503	hsa-mir-503	placenta	x	133680358	133680428	-	intron	AC004383.3	133681808	133686808	133680808	CEBPB	-54.1722	-1.25657	123	133681156	133681412	396	652	256	Chien et al
												MXI1	-49.4302	-5.7715	367	133683122	133683372	-1564	-1314	250	Chien et al
												YY1	-44.611	-4.15897	140	133683166	133683430	-1622	-1358	264	Chien et al
												E2F6	-48.872	-4.15252	196	133683181	133683626	-1818	-1373	445	Chien et al
												ZNF263	-44.3481	-3.50637	348	133683184	133683634	-1826	-1376	450	Chien et al
												YY1	-44.611	-4.15897	175	133683211	133683331	-1523	-1403	120	Chien et al
												E2F6	-48.872	-4.15252	187	133683257	133683350	-1542	-1449	93	Chien et al
												REST	-50.5727	-6.19124	72	133683317	133683601	-1793	-1509	284	Chien et al
												ETS1	-53.3923	-6.25415	355	133683337	133683577	-1769	-1529	240	Chien et al
												TBP	-45.1693	-4.12548	38	133683514	133683784	-1976	-1706	270	Chien et al
												HEY1	-54.6559	-2.14919	199	133683573	133683707	-1899	-1765	134	Chien et al
												ZBTB7A	-45.3674	-3.93516	377	133683630	133683840	-2032	-1822	210	Chien et al
												EGR1	-51.7987	-5.54323	608	133683660	133683876	-2068	-1852	216	Chien et al
												TCF4	-52.7376	-6.88738	240	133683874	133684184	-2376	-2066	310	Chien et al
												E2F6	-48.872	-4.15252	103	133683899	133684099	-2291	-2091	200	Chien et al
												MAFK	-52.5865	-0.9593	624	133685826	133686090	-4282	-4018	264	Chien et al
												MAFK	-52.5865	-0.9593	448	133685829	133686073	-4265	-4021	244	Chien et al
												CEBPB	-54.1722	-1.25657	111	133685847	133686091	-4283	-4039	244	Chien et al
												JUN	-47.3407	-4.64316	384	133685867	133686163	-4355	-4059	296	Chien et al
												JUND	-45.1512	-2.68984	304	133685870	133686160	-4352	-4062	290	Chien et al
												PRDM1	-52.2754	-3.42317	111	133685890	133686134	-4326	-4082	244	Chien et al
												MAFF	-62.3268	-0.561407	481	133685905	133686027	-4219	-4097	122	Chien et al
hsa-mir-373	hsa-mir-373	placenta	19	54291959	54292027	+	intergenic		54278742	54273742	54279742	EP300	-47.2982	-4.56681	351	54274521	54274761	-4221	-3981	240	Chien et al
												BCL11A	-58.3877	-4.77815	1000	54274578	54274754	-4164	-3988	176	Chien et al
												SP1	-45.7997	-3.84387	854	54274586	54274737	-4156	-4005	151	Chien et al
												CTCF	-44.6237	-4.19601	1000	54276137	54276695	-2605	-2047	558	Chien et al
												GATA3	-76.4072	-0.762187	447	54276209	54276469	-2533	-2273	260	Chien et al
												GATA2	-65.5915	-0.667696	234	54276212	54276556	-2530	-2186	344	Chien et al
												CTCF	-44.6237	-4.19601	294	54276214	54276418	-2528	-2324	204	Chien et al
												CTCF	-44.6237	-4.19601	198	54276218	54276418	-2524	-2324	200	Chien et al
												TCF4	-52.7376	-6.88738	113	54278796	54279180	54	438	384	Chien et al
												HDAC2	-49.1317	-5.8279	448	54278832	54279082	90	340	250	Chien et al
												RXRA	-46.4114	-3.74412	344	54278851	54279111	109	369	260	Chien et al
												FOXA1	-115.439	-10.2508	1000	54278877	54279120	135	378	243	Chien et al
												FOXA1	-115.439	-10.2508	1000	54278881	54279128	139	386	247	Chien et al
												FOXA2	-125.393	-11.976	1000	54278887	54279112	145	370	225	Chien et al
hsa-mir-371	hsa-mir-371	placenta	19	54290929	54290995	+	intergenic		54278742	54273742	54279742	EP300	-47.2982	-4.56681	351	54274521	54274761	-4221	-3981	240	Chien et al
												BCL11A	-58.3877	-4.77815	1000	54274578	54274754	-4164	-3988	176	Chien et al
												SP1	-45.7997	-3.84387	854	54274586	54274737	-4156	-4005	151	Chien et al
												CTCF	-44.6237	-4.19601	1000	54276137	54276695	-2605	-2047	558	Chien et al
												GATA3	-76.4072	-0.762187	447	54276209	54276469	-2533	-2273	260	Chien et al
												GATA2	-65.5915	-0.667696	234	54276212	54276556	-2530	-2186	344	Chien et al
												CTCF	-44.6237	-4.19601	294	54276214	54276418	-2528	-2324	204	Chien et al
												CTCF	-44.6237	-4.19601	198	54276218	54276418	-2524	-2324	200	Chien et al
												TCF4	-52.7376	-6.88738	113	54278796	54279180	54	438	384	Chien et al
												HDAC2	-49.1317	-5.8279	448	54278832	54279082	90	340	250	Chien et al
												RXRA	-46.4114	-3.74412	344	54278851	54279111	109	369	260	Chien et al
												FOXA1	-115.439	-10.2508	1000	54278877	54279120	135	378	243	Chien et al
												FOXA1	-115.439	-10.2508	1000	54278881	54279128	139	386	247	Chien et al
												FOXA2	-125.393	-11.976	1000	54278887	54279112	145	370	225	Chien et al
hsa-mir-372	hsa-mir-372	placenta	19	54291144	54291210	+	intergenic		54278742	54273742	54279742	EP300	-47.2982	-4.56681	351	54274521	54274761	-4221	-3981	240	Chien et al
												BCL11A	-58.3877	-4.77815	1000	54274578	54274754	-4164	-3988	176	Chien et al
												SP1	-45.7997	-3.84387	854	54274586	54274737	-4156	-4005	151	Chien et al
												CTCF	-44.6237	-4.19601	1000	54276137	54276695	-2605	-2047	558	Chien et al
												GATA3	-76.4072	-0.762187	447	54276209	54276469	-2533	-2273	260	Chien et al
												GATA2	-65.5915	-0.667696	234	54276212	54276556	-2530	-2186	344	Chien et al
												CTCF	-44.6237	-4.19601	294	54276214	54276418	-2528	-2324	204	Chien et al
												CTCF	-44.6237	-4.19601	198	54276218	54276418	-2524	-2324	200	Chien et al
												TCF4	-52.7376	-6.88738	113	54278796	54279180	54	438	384	Chien et al
												HDAC2	-49.1317	-5.8279	448	54278832	54279082	90	340	250	Chien et al
												RXRA	-46.4114	-3.74412	344	54278851	54279111	109	369	260	Chien et al
												FOXA1	-115.439	-10.2508	1000	54278877	54279120	135	378	243	Chien et al
												FOXA1	-115.439	-10.2508	1000	54278881	54279128	139	386	247	Chien et al
												FOXA2	-125.393	-11.976	1000	54278887	54279112	145	370	225	Chien et al
hsa-mir-519a	hsa-mir-519a-1	Placenta	19	54255651	54255735	+	intergenic		54164936	54159936	54165936	TCF4	-52.7376	-6.88738	131	54160623	54161007	-4313	-3929	384	Landgraf et al
												SP1	-45.7997	-3.84387	262	54160647	54160927	-4289	-4009	280	Chien et al
												EP300	-47.2982	-4.56681	153	54160649	54160933	-4287	-4003	284	Chien et al
												HNF4A	-140.828	-14.4502	419	54160652	54160908	-4284	-4028	256	Chien et al
												HNF4G	-99.2914	-15.2777	697	54160658	54160908	-4278	-4028	250	Chien et al
												RXRA	-46.4114	-3.74412	429	54160668	54160928	-4268	-4008	260	Chien et al
												FOSL2	-46.9858	-2.35481	149	54160697	54160933	-4239	-4003	236	Chien et al
												FOXA1	-115.439	-10.2508	450	54160733	54160947	-4203	-3989	214	Chien et al
												FOXA1	-115.439	-10.2508	644	54160741	54160938	-4195	-3998	197	Chien et al
												HNF4A	-140.828	-14.4502	468	54160746	54160840	-4190	-4096	94	Chien et al
												FOXA2	-125.393	-11.976	386	54160775	54160898	-4161	-4038	123	Chien et al
												CTCF	-44.6237	-4.19601	631	54162574	54162964	-2362	-1972	390	Chien et al
												CTCF	-44.6237	-4.19601	337	54162680	54162896	-2256	-2040	216	Chien et al
												FOXA1	-115.439	-10.2508	268	54164347	54164617	-589	-319	270	Chien et al
												FOXA2	-125.393	-11.976	208	54164365	54164589	-571	-347	224	Chien et al
												EP300	-47.2982	-4.56681	272	54164402	54164686	-534	-250	284	Chien et al
												TCF4	-52.7376	-6.88738	211	54164414	54164798	-522	-138	384	Chien et al
												FOXA1	-115.439	-10.2508	270	54164430	54164538	-506	-398	108	Chien et al
												HNF4G	-99.2914	-15.2777	392	54164457	54164707	-479	-229	250	Chien et al
												SP1	-45.7997	-3.84387	349	54164472	54164736	-464	-200	264	Chien et al
												HNF4A	-140.828	-14.4502	255	54164501	54164741	-435	-195	240	Chien et al
												RXRA	-46.4114	-3.74412	812	54164521	54164717	-415	-219	196	Chien et al
												NANOG	-52.8343	-3.58039	465	54164560	54164661	-376	-275	101	Chien et al
	hsa-mir-519a-2	Placenta	19	54265598	54265684	+	intergenic		54164936	54159936	54165936	TCF4	-52.7376	-6.88738	131	54160623	54161007	-4313	-3929	384	Landgraf et al
												SP1	-45.7997	-3.84387	262	54160647	54160927	-4289	-4009	280	Chien et al
												EP300	-47.2982	-4.56681	153	54160649	54160933	-4287	-4003	284	Chien et al
												HNF4A	-140.828	-14.4502	419	54160652	54160908	-4284	-4028	256	Chien et al
												HNF4G	-99.2914	-15.2777	697	54160658	54160908	-4278	-4028	250	Chien et al
												RXRA	-46.4114	-3.74412	429	54160668	54160928	-4268	-4008	260	Chien et al
												FOSL2	-46.9858	-2.35481	149	54160697	54160933	-4239	-4003	236	Chien et al
												FOXA1	-115.439	-10.2508	450	54160733	54160947	-4203	-3989	214	Chien et al
												FOXA1	-115.439	-10.2508	644	54160741	54160938	-4195	-3998	197	Chien et al
												HNF4A	-140.828	-14.4502	468	54160746	54160840	-4190	-4096	94	Chien et al
												FOXA2	-125.393	-11.976	386	54160775	54160898	-4161	-4038	123	Chien et al
												CTCF	-44.6237	-4.19601	631	54162574	54162964	-2362	-1972	390	Chien et al
												CTCF	-44.6237	-4.19601	337	54162680	54162896	-2256	-2040	216	Chien et al
												FOXA1	-115.439	-10.2508	268	54164347	54164617	-589	-319	270	Chien et al
												FOXA2	-125.393	-11.976	208	54164365	54164589	-571	-347	224	Chien et al
												EP300	-47.2982	-4.56681	272	54164402	54164686	-534	-250	284	Chien et al
												TCF4	-52.7376	-6.88738	211	54164414	54164798	-522	-138	384	Chien et al
												FOXA1	-115.439	-10.2508	270	54164430	54164538	-506	-398	108	Chien et al
												HNF4G	-99.2914	-15.2777	392	54164457	54164707	-479	-229	250	Chien et al
												SP1	-45.7997	-3.84387	349	54164472	54164736	-464	-200	264	Chien et al
												HNF4A	-140.828	-14.4502	255	54164501	54164741	-435	-195	240	Chien et al
												RXRA	-46.4114	-3.74412	812	54164521	54164717	-415	-219	196	Chien et al
												NANOG	-52.8343	-3.58039	465	54164560	54164661	-376	-275	101	Chien et al
hsa-mir-519b	hsa-mir-519b	Placenta	19	54198467	54198547	+	intergenic		54172186	54167186	54173186	TBP	-45.1693	-4.12548	54	54168097	54168387	-4089	-3799	290	Chien et al
												NANOG	-52.8343	-3.58039	169	54168157	54168367	-4029	-3819	210	Chien et al
hsa-mir-519c	hsa-mir-519c	Placenta	19	54189723	54189809	+	intergenic		54172186	54167186	54173186	TBP	-45.1693	-4.12548	54	54168097	54168387	-4089	-3799	290	Chien et al
												NANOG	-52.8343	-3.58039	169	54168157	54168367	-4029	-3819	210	Chien et al
hsa-mir-519d	hsa-mir-519d	Placenta	19	54216601	54216688	+	intergenic		54172186	54167186	54173186	TBP	-45.1693	-4.12548	54	54168097	54168387	-4089	-3799	290	Chien et al
												NANOG	-52.8343	-3.58039	169	54168157	54168367	-4029	-3819	210	Chien et al
hsa-mir-519e	hsa-mir-519e	Placenta	19	54183194	54183277	+	intergenic		54172186	54167186	54173186	TBP	-45.1693	-4.12548	54	54168097	54168387	-4089	-3799	290	Chien et al
												NANOG	-52.8343	-3.58039	169	54168157	54168367	-4029	-3819	210	Chien et al
hsa-miR-516b	hsa-mir-516b-1	Placenta	19	54240099	54240188	+	intergenic		54164936	54159936	54165936	TCF4	-52.7376	-6.88738	131	54160623	54161007	-4313	-3929	384	Landgraf et al
												SP1	-45.7997	-3.84387	262	54160647	54160927	-4289	-4009	280	Chien et al
												EP300	-47.2982	-4.56681	153	54160649	54160933	-4287	-4003	284	Chien et al
												HNF4A	-140.828	-14.4502	419	54160652	54160908	-4284	-4028	256	Chien et al
												HNF4G	-99.2914	-15.2777	697	54160658	54160908	-4278	-4028	250	Chien et al
												RXRA	-46.4114	-3.74412	429	54160668	54160928	-4268	-4008	260	Chien et al
												FOSL2	-46.9858	-2.35481	149	54160697	54160933	-4239	-4003	236	Chien et al
												FOXA1	-115.439	-10.2508	450	54160733	54160947	-4203	-3989	214	Chien et al
												FOXA1	-115.439	-10.2508	644	54160741	54160938	-4195	-3998	197	Chien et al
												HNF4A	-140.828	-14.4502	468	54160746	54160840	-4190	-4096	94	Chien et al
												FOXA2	-125.393	-11.976	386	54160775	54160898	-4161	-4038	123	Chien et al
												CTCF	-44.6237	-4.19601	631	54162574	54162964	-2362	-1972	390	Chien et al
												CTCF	-44.6237	-4.19601	337	54162680	54162896	-2256	-2040	216	Chien et al
												FOXA1	-115.439	-10.2508	268	54164347	54164617	-589	-319	270	Chien et al
												FOXA2	-125.393	-11.976	208	54164365	54164589	-571	-347	224	Chien et al
												EP300	-47.2982	-4.56681	272	54164402	54164686	-534	-250	284	Chien et al
												TCF4	-52.7376	-6.88738	211	54164414	54164798	-522	-138	384	Chien et al
												FOXA1	-115.439	-10.2508	270	54164430	54164538	-506	-398	108	Chien et al
												HNF4G	-99.2914	-15.2777	392	54164457	54164707	-479	-229	250	Chien et al
												SP1	-45.7997	-3.84387	349	54164472	54164736	-464	-200	264	Chien et al
												HNF4A	-140.828	-14.4502	255	54164501	54164741	-435	-195	240	Chien et al
												RXRA	-46.4114	-3.74412	812	54164521	54164717	-415	-219	196	Chien et al
												NANOG	-52.8343	-3.58039	465	54164560	54164661	-376	-275	101	Chien et al
	hsa-mir-516b-2	Placenta	19	54228696	54228780	+	intergenic		54164936	54159936	54165936	TCF4	-52.7376	-6.88738	131	54160623	54161007	-4313	-3929	384	Chien et al
												SP1	-45.7997	-3.84387	262	54160647	54160927	-4289	-4009	280	Chien et al
												EP300	-47.2982	-4.56681	153	54160649	54160933	-4287	-4003	284	Chien et al
												HNF4A	-140.828	-14.4502	419	54160652	54160908	-4284	-4028	256	Chien et al
												HNF4G	-99.2914	-15.2777	697	54160658	54160908	-4278	-4028	250	Chien et al
												RXRA	-46.4114	-3.74412	429	54160668	54160928	-4268	-4008	260	Chien et al
												FOSL2	-46.9858	-2.35481	149	54160697	54160933	-4239	-4003	236	Chien et al
												FOXA1	-115.439	-10.2508	450	54160733	54160947	-4203	-3989	214	Chien et al
												FOXA1	-115.439	-10.2508	644	54160741	54160938	-4195	-3998	197	Chien et al
												HNF4A	-140.828	-14.4502	468	54160746	54160840	-4190	-4096	94	Chien et al
												FOXA2	-125.393	-11.976	386	54160775	54160898	-4161	-4038	123	Chien et al
												CTCF	-44.6237	-4.19601	631	54162574	54162964	-2362	-1972	390	Chien et al
												CTCF	-44.6237	-4.19601	337	54162680	54162896	-2256	-2040	216	Chien et al
												FOXA1	-115.439	-10.2508	268	54164347	54164617	-589	-319	270	Chien et al
												FOXA2	-125.393	-11.976	208	54164365	54164589	-571	-347	224	Chien et al
												EP300	-47.2982	-4.56681	272	54164402	54164686	-534	-250	284	Chien et al
												TCF4	-52.7376	-6.88738	211	54164414	54164798	-522	-138	384	Chien et al
												FOXA1	-115.439	-10.2508	270	54164430	54164538	-506	-398	108	Chien et al
												HNF4G	-99.2914	-15.2777	392	54164457	54164707	-479	-229	250	Chien et al
												SP1	-45.7997	-3.84387	349	54164472	54164736	-464	-200	264	Chien et al
												HNF4A	-140.828	-14.4502	255	54164501	54164741	-435	-195	240	Chien et al
												RXRA	-46.4114	-3.74412	812	54164521	54164717	-415	-219	196	Chien et al
												NANOG	-52.8343	-3.58039	465	54164560	54164661	-376	-275	101	Chien et al
hsa-mir-520a	hsa-mir-520a	Placenta	19	54194135	54194219	+	intergenic		54172186	54167186	54173186	TBP	-45.1693	-4.12548	54	54168097	54168387	-4089	-3799	290	Chien et al
												NANOG	-52.8343	-3.58039	169	54168157	54168367	-4029	-3819	210	Chien et al
hsa-mir-520b	hsa-mir-520b	Placenta	19	54204481	54204541	+	intergenic		54172186	54167186	54173186	TBP	-45.1693	-4.12548	54	54168097	54168387	-4089	-3799	290	Chien et al
												NANOG	-52.8343	-3.58039	169	54168157	54168367	-4029	-3819	210	Chien et al
hsa-mir-520c	hsa-mir-520c	Placenta	19	54210707	54210793	+	intergenic		54172186	54167186	54173186	TBP	-45.1693	-4.12548	54	54168097	54168387	-4089	-3799	290	Chien et al
												NANOG	-52.8343	-3.58039	169	54168157	54168367	-4029	-3819	210	Chien et al
hsa-mir-520d	hsa-mir-520d	Placenta	19	54223350	54223436	+	intergenic		54164936	54159936	54165936	TCF4	-52.7376	-6.88738	131	54160623	54161007	-4313	-3929	384	Landgraf et al
												SP1	-45.7997	-3.84387	262	54160647	54160927	-4289	-4009	280	Chien et al
												EP300	-47.2982	-4.56681	153	54160649	54160933	-4287	-4003	284	Chien et al
												HNF4A	-140.828	-14.4502	419	54160652	54160908	-4284	-4028	256	Chien et al
												HNF4G	-99.2914	-15.2777	697	54160658	54160908	-4278	-4028	250	Chien et al
												RXRA	-46.4114	-3.74412	429	54160668	54160928	-4268	-4008	260	Chien et al
												FOSL2	-46.9858	-2.35481	149	54160697	54160933	-4239	-4003	236	Chien et al
												FOXA1	-115.439	-10.2508	450	54160733	54160947	-4203	-3989	214	Chien et al
												FOXA1	-115.439	-10.2508	644	54160741	54160938	-4195	-3998	197	Chien et al
												HNF4A	-140.828	-14.4502	468	54160746	54160840	-4190	-4096	94	Chien et al
												FOXA2	-125.393	-11.976	386	54160775	54160898	-4161	-4038	123	Chien et al
												CTCF	-44.6237	-4.19601	631	54162574	54162964	-2362	-1972	390	Chien et al
												CTCF	-44.6237	-4.19601	337	54162680	54162896	-2256	-2040	216	Chien et al
												FOXA1	-115.439	-10.2508	268	54164347	54164617	-589	-319	270	Chien et al
												FOXA2	-125.393	-11.976	208	54164365	54164589	-571	-347	224	Chien et al
												EP300	-47.2982	-4.56681	272	54164402	54164686	-534	-250	284	Chien et al
												TCF4	-52.7376	-6.88738	211	54164414	54164798	-522	-138	384	Chien et al
												FOXA1	-115.439	-10.2508	270	54164430	54164538	-506	-398	108	Chien et al
												HNF4G	-99.2914	-15.2777	392	54164457	54164707	-479	-229	250	Chien et al
												SP1	-45.7997	-3.84387	349	54164472	54164736	-464	-200	264	Chien et al
												HNF4A	-140.828	-14.4502	255	54164501	54164741	-435	-195	240	Chien et al
												RXRA	-46.4114	-3.74412	812	54164521	54164717	-415	-219	196	Chien et al
												NANOG	-52.8343	-3.58039	465	54164560	54164661	-376	-275	101	Chien et al
hsa-mir-520e	hsa-mir-520e	Placenta	19	54178965	54179051	+	intergenic		54172186	54167186	54173186	TBP	-45.1693	-4.12548	54	54168097	54168387	-4089	-3799	290	Chien et al
												NANOG	-52.8343	-3.58039	169	54168157	54168367	-4029	-3819	210	Chien et al
hsa-mir-520f	hsa-mir-520f	Placenta	19	54185413	54185499	+	intergenic		54172186	54167186	54173186	TBP	-45.1693	-4.12548	54	54168097	54168387	-4089	-3799	290	Chien et al
												NANOG	-52.8343	-3.58039	169	54168157	54168367	-4029	-3819	210	Chien et al
hsa-mir-520g	hsa-mir-520g	Placenta	19	54225420	54225509	+	intergenic		54164936	54159936	54165936	TCF4	-52.7376	-6.88738	131	54160623	54161007	-4313	-3929	384	Landgraf et al
												SP1	-45.7997	-3.84387	262	54160647	54160927	-4289	-4009	280	Chien et al
												EP300	-47.2982	-4.56681	153	54160649	54160933	-4287	-4003	284	Chien et al
												HNF4A	-140.828	-14.4502	419	54160652	54160908	-4284	-4028	256	Chien et al
												HNF4G	-99.2914	-15.2777	697	54160658	54160908	-4278	-4028	250	Chien et al
												RXRA	-46.4114	-3.74412	429	54160668	54160928	-4268	-4008	260	Chien et al
												FOSL2	-46.9858	-2.35481	149	54160697	54160933	-4239	-4003	236	Chien et al
												FOXA1	-115.439	-10.2508	450	54160733	54160947	-4203	-3989	214	Chien et al
												FOXA1	-115.439	-10.2508	644	54160741	54160938	-4195	-3998	197	Chien et al
												HNF4A	-140.828	-14.4502	468	54160746	54160840	-4190	-4096	94	Chien et al
												FOXA2	-125.393	-11.976	386	54160775	54160898	-4161	-4038	123	Chien et al
												CTCF	-44.6237	-4.19601	631	54162574	54162964	-2362	-1972	390	Chien et al
												CTCF	-44.6237	-4.19601	337	54162680	54162896	-2256	-2040	216	Chien et al
												FOXA1	-115.439	-10.2508	268	54164347	54164617	-589	-319	270	Chien et al
												FOXA2	-125.393	-11.976	208	54164365	54164589	-571	-347	224	Chien et al
												EP300	-47.2982	-4.56681	272	54164402	54164686	-534	-250	284	Chien et al
												TCF4	-52.7376	-6.88738	211	54164414	54164798	-522	-138	384	Chien et al
												FOXA1	-115.439	-10.2508	270	54164430	54164538	-506	-398	108	Chien et al
												HNF4G	-99.2914	-15.2777	392	54164457	54164707	-479	-229	250	Chien et al
												SP1	-45.7997	-3.84387	349	54164472	54164736	-464	-200	264	Chien et al
												HNF4A	-140.828	-14.4502	255	54164501	54164741	-435	-195	240	Chien et al
												RXRA	-46.4114	-3.74412	812	54164521	54164717	-415	-219	196	Chien et al
												NANOG	-52.8343	-3.58039	465	54164560	54164661	-376	-275	101	Chien et al
hsa-mir-520h	hsa-mir-520h	Placenta	19	54245766	54245853	+	intergenic		54164936	54159936	54165936	TCF4	-52.7376	-6.88738	131	54160623	54161007	-4313	-3929	384	Chien et al
												SP1	-45.7997	-3.84387	262	54160647	54160927	-4289	-4009	280	Chien et al
												EP300	-47.2982	-4.56681	153	54160649	54160933	-4287	-4003	284	Chien et al
												HNF4A	-140.828	-14.4502	419	54160652	54160908	-4284	-4028	256	Chien et al
												HNF4G	-99.2914	-15.2777	697	54160658	54160908	-4278	-4028	250	Chien et al
												RXRA	-46.4114	-3.74412	429	54160668	54160928	-4268	-4008	260	Chien et al
												FOSL2	-46.9858	-2.35481	149	54160697	54160933	-4239	-4003	236	Chien et al
												FOXA1	-115.439	-10.2508	450	54160733	54160947	-4203	-3989	214	Chien et al
												FOXA1	-115.439	-10.2508	644	54160741	54160938	-4195	-3998	197	Chien et al
												HNF4A	-140.828	-14.4502	468	54160746	54160840	-4190	-4096	94	Chien et al
												FOXA2	-125.393	-11.976	386	54160775	54160898	-4161	-4038	123	Chien et al
												CTCF	-44.6237	-4.19601	631	54162574	54162964	-2362	-1972	390	Chien et al
												CTCF	-44.6237	-4.19601	337	54162680	54162896	-2256	-2040	216	Chien et al
												FOXA1	-115.439	-10.2508	268	54164347	54164617	-589	-319	270	Chien et al
												FOXA2	-125.393	-11.976	208	54164365	54164589	-571	-347	224	Chien et al
												EP300	-47.2982	-4.56681	272	54164402	54164686	-534	-250	284	Chien et al
												TCF4	-52.7376	-6.88738	211	54164414	54164798	-522	-138	384	Chien et al
												FOXA1	-115.439	-10.2508	270	54164430	54164538	-506	-398	108	Chien et al
												HNF4G	-99.2914	-15.2777	392	54164457	54164707	-479	-229	250	Chien et al
												SP1	-45.7997	-3.84387	349	54164472	54164736	-464	-200	264	Chien et al
												HNF4A	-140.828	-14.4502	255	54164501	54164741	-435	-195	240	Chien et al
												RXRA	-46.4114	-3.74412	812	54164521	54164717	-415	-219	196	Chien et al
												NANOG	-52.8343	-3.58039	465	54164560	54164661	-376	-275	101	Chien et al
hsa-mir-517a	hsa-mir-517a	Placenta	19	54215522	54215608	+	intergenic		54172186	54167186	54173186	TBP	-45.1693	-4.12548	54	54168097	54168387	-4089	-3799	290	Chien et al
												NANOG	-52.8343	-3.58039	169	54168157	54168367	-4029	-3819	210	Chien et al
hsa-mir-517b	hsa-mir-517b	Placenta	19	54224330	54224396	+	intergenic		54164936	54159936	54165936	TCF4	-52.7376	-6.88738	131	54160623	54161007	-4313	-3929	384	Landgraf et al
												SP1	-45.7997	-3.84387	262	54160647	54160927	-4289	-4009	280	Chien et al
												EP300	-47.2982	-4.56681	153	54160649	54160933	-4287	-4003	284	Chien et al
												HNF4A	-140.828	-14.4502	419	54160652	54160908	-4284	-4028	256	Chien et al
												HNF4G	-99.2914	-15.2777	697	54160658	54160908	-4278	-4028	250	Chien et al
												RXRA	-46.4114	-3.74412	429	54160668	54160928	-4268	-4008	260	Chien et al
												FOSL2	-46.9858	-2.35481	149	54160697	54160933	-4239	-4003	236	Chien et al
												FOXA1	-115.439	-10.2508	450	54160733	54160947	-4203	-3989	214	Chien et al
												FOXA1	-115.439	-10.2508	644	54160741	54160938	-4195	-3998	197	Chien et al
												HNF4A	-140.828	-14.4502	468	54160746	54160840	-4190	-4096	94	Chien et al
												FOXA2	-125.393	-11.976	386	54160775	54160898	-4161	-4038	123	Chien et al
												CTCF	-44.6237	-4.19601	631	54162574	54162964	-2362	-1972	390	Chien et al
												CTCF	-44.6237	-4.19601	337	54162680	54162896	-2256	-2040	216	Chien et al
												FOXA1	-115.439	-10.2508	268	54164347	54164617	-589	-319	270	Chien et al
												FOXA2	-125.393	-11.976	208	54164365	54164589	-571	-347	224	Chien et al
												EP300	-47.2982	-4.56681	272	54164402	54164686	-534	-250	284	Chien et al
												TCF4	-52.7376	-6.88738	211	54164414	54164798	-522	-138	384	Chien et al
												FOXA1	-115.439	-10.2508	270	54164430	54164538	-506	-398	108	Chien et al
												HNF4G	-99.2914	-15.2777	392	54164457	54164707	-479	-229	250	Chien et al
												SP1	-45.7997	-3.84387	349	54164472	54164736	-464	-200	264	Chien et al
												HNF4A	-140.828	-14.4502	255	54164501	54164741	-435	-195	240	Chien et al
												RXRA	-46.4114	-3.74412	812	54164521	54164717	-415	-219	196	Chien et al
												NANOG	-52.8343	-3.58039	465	54164560	54164661	-376	-275	101	Chien et al
hsa-mir-517c	hsa-mir-517c	Placenta	19	54244567	54244661	+	intergenic		54164936	54159936	54165936	TCF4	-52.7376	-6.88738	131	54160623	54161007	-4313	-3929	384	Landgraf et al
												SP1	-45.7997	-3.84387	262	54160647	54160927	-4289	-4009	280	Chien et al
												EP300	-47.2982	-4.56681	153	54160649	54160933	-4287	-4003	284	Chien et al
												HNF4A	-140.828	-14.4502	419	54160652	54160908	-4284	-4028	256	Chien et al
												HNF4G	-99.2914	-15.2777	697	54160658	54160908	-4278	-4028	250	Chien et al
												RXRA	-46.4114	-3.74412	429	54160668	54160928	-4268	-4008	260	Chien et al
												FOSL2	-46.9858	-2.35481	149	54160697	54160933	-4239	-4003	236	Chien et al
												FOXA1	-115.439	-10.2508	450	54160733	54160947	-4203	-3989	214	Chien et al
												FOXA1	-115.439	-10.2508	644	54160741	54160938	-4195	-3998	197	Chien et al
												HNF4A	-140.828	-14.4502	468	54160746	54160840	-4190	-4096	94	Chien et al
												FOXA2	-125.393	-11.976	386	54160775	54160898	-4161	-4038	123	Chien et al
												CTCF	-44.6237	-4.19601	631	54162574	54162964	-2362	-1972	390	Chien et al
												CTCF	-44.6237	-4.19601	337	54162680	54162896	-2256	-2040	216	Chien et al
												FOXA1	-115.439	-10.2508	268	54164347	54164617	-589	-319	270	Chien et al
												FOXA2	-125.393	-11.976	208	54164365	54164589	-571	-347	224	Chien et al
												EP300	-47.2982	-4.56681	272	54164402	54164686	-534	-250	284	Chien et al
												TCF4	-52.7376	-6.88738	211	54164414	54164798	-522	-138	384	Chien et al
												FOXA1	-115.439	-10.2508	270	54164430	54164538	-506	-398	108	Chien et al
												HNF4G	-99.2914	-15.2777	392	54164457	54164707	-479	-229	250	Chien et al
												SP1	-45.7997	-3.84387	349	54164472	54164736	-464	-200	264	Chien et al
												HNF4A	-140.828	-14.4502	255	54164501	54164741	-435	-195	240	Chien et al
												RXRA	-46.4114	-3.74412	812	54164521	54164717	-415	-219	196	Chien et al
												NANOG	-52.8343	-3.58039	465	54164560	54164661	-376	-275	101	Chien et al
hsa-mir-450	hsa-mir-450a-1	Placenta	x	133674371	133674461	-	intergenic		133680810	133685810	133679810	CEBPB	-54.1722	-1.25657	123	133681156	133681412	-602	-346	256	Chien et al
												MXI1	-49.4302	-5.7715	367	133683122	133683372	-2562	-2312	250	Chien et al
												YY1	-44.611	-4.15897	140	133683166	133683430	-2620	-2356	264	Chien et al
												E2F6	-48.872	-4.15252	196	133683181	133683626	-2816	-2371	445	Chien et al
												ZNF263	-44.3481	-3.50637	348	133683184	133683634	-2824	-2374	450	Chien et al
												YY1	-44.611	-4.15897	175	133683211	133683331	-2521	-2401	120	Chien et al
												E2F6	-48.872	-4.15252	187	133683257	133683350	-2540	-2447	93	Chien et al
												REST	-50.5727	-6.19124	72	133683317	133683601	-2791	-2507	284	Chien et al
												ETS1	-53.3923	-6.25415	355	133683337	133683577	-2767	-2527	240	Chien et al
												TBP	-45.1693	-4.12548	38	133683514	133683784	-2974	-2704	270	Chien et al
												HEY1	-54.6559	-2.14919	199	133683573	133683707	-2897	-2763	134	Chien et al
												ZBTB7A	-45.3674	-3.93516	377	133683630	133683840	-3030	-2820	210	Chien et al
												EGR1	-51.7987	-5.54323	608	133683660	133683876	-3066	-2850	216	Chien et al
												TCF4	-52.7376	-6.88738	240	133683874	133684184	-3374	-3064	310	Chien et al
												E2F6	-48.872	-4.15252	103	133683899	133684099	-3289	-3089	200	Chien et al
	hsa-mir-450a-2	Placenta	x	133674538		-	intergenic		133681808	133686808	133680808	CEBPB	-54.1722	-1.25657	123	133681156	133681412	396	652	256	Chien et al
												MXI1	-49.4302	-5.7715	367	133683122	133683372	-1564	-1314	250	Chien et al
												YY1	-44.611	-4.15897	140	133683166	133683430	-1622	-1358	264	Chien et al
												E2F6	-48.872	-4.15252	196	133683181	133683626	-1818	-1373	445	Chien et al
												ZNF263	-44.3481	-3.50637	348	133683184	133683634	-1826	-1376	450	Chien et al
												YY1	-44.611	-4.15897	175	133683211	133683331	-1523	-1403	120	Chien et al
												E2F6	-48.872	-4.15252	187	133683257	133683350	-1542	-1449	93	Chien et al
												REST	-50.5727	-6.19124	72	133683317	133683601	-1793	-1509	284	Chien et al
												ETS1	-53.3923	-6.25415	355	133683337	133683577	-1769	-1529	240	Chien et al
												TBP	-45.1693	-4.12548	38	133683514	133683784	-1976	-1706	270	Chien et al
												HEY1	-54.6559	-2.14919	199	133683573	133683707	-1899	-1765	134	Chien et al
												ZBTB7A	-45.3674	-3.93516	377	133683630	133683840	-2032	-1822	210	Chien et al
												EGR1	-51.7987	-5.54323	608	133683660	133683876	-2068	-1852	216	Chien et al
												TCF4	-52.7376	-6.88738	240	133683874	133684184	-2376	-2066	310	Chien et al
												E2F6	-48.872	-4.15252	103	133683899	133684099	-2291	-2091	200	Chien et al
												MAFK	-52.5865	-0.9593	624	133685826	133686090	-4282	-4018	264	Chien et al
												MAFK	-52.5865	-0.9593	448	133685829	133686073	-4265	-4021	244	Chien et al
												CEBPB	-54.1722	-1.25657	111	133685847	133686091	-4283	-4039	244	Chien et al
												JUN	-47.3407	-4.64316	384	133685867	133686163	-4355	-4059	296	Chien et al
												JUND	-45.1512	-2.68984	304	133685870	133686160	-4352	-4062	290	Chien et al
												PRDM1	-52.2754	-3.42317	111	133685890	133686134	-4326	-4082	244	Chien et al
												MAFF	-62.3268	-0.561407	481	133685905	133686027	-4219	-4097	122	Chien et al
hsa-mir-518a	hsa-mir-518a-1	Placenta	19	54234260	54234344	+	intergenic		54164936	54159936	54165936	TCF4	-52.7376	-6.88738	131	54160623	54161007	-4313	-3929	384	Landgraf et al
												SP1	-45.7997	-3.84387	262	54160647	54160927	-4289	-4009	280	Chien et al
												EP300	-47.2982	-4.56681	153	54160649	54160933	-4287	-4003	284	Chien et al
												HNF4A	-140.828	-14.4502	419	54160652	54160908	-4284	-4028	256	Chien et al
												HNF4G	-99.2914	-15.2777	697	54160658	54160908	-4278	-4028	250	Chien et al
												RXRA	-46.4114	-3.74412	429	54160668	54160928	-4268	-4008	260	Chien et al
												FOSL2	-46.9858	-2.35481	149	54160697	54160933	-4239	-4003	236	Chien et al
												FOXA1	-115.439	-10.2508	450	54160733	54160947	-4203	-3989	214	Chien et al
												FOXA1	-115.439	-10.2508	644	54160741	54160938	-4195	-3998	197	Chien et al
												HNF4A	-140.828	-14.4502	468	54160746	54160840	-4190	-4096	94	Chien et al
												FOXA2	-125.393	-11.976	386	54160775	54160898	-4161	-4038	123	Chien et al
												CTCF	-44.6237	-4.19601	631	54162574	54162964	-2362	-1972	390	Chien et al
												CTCF	-44.6237	-4.19601	337	54162680	54162896	-2256	-2040	216	Chien et al
												FOXA1	-115.439	-10.2508	268	54164347	54164617	-589	-319	270	Chien et al
												FOXA2	-125.393	-11.976	208	54164365	54164589	-571	-347	224	Chien et al
												EP300	-47.2982	-4.56681	272	54164402	54164686	-534	-250	284	Chien et al
												TCF4	-52.7376	-6.88738	211	54164414	54164798	-522	-138	384	Chien et al
												FOXA1	-115.439	-10.2508	270	54164430	54164538	-506	-398	108	Chien et al
												HNF4G	-99.2914	-15.2777	392	54164457	54164707	-479	-229	250	Chien et al
												SP1	-45.7997	-3.84387	349	54164472	54164736	-464	-200	264	Chien et al
												HNF4A	-140.828	-14.4502	255	54164501	54164741	-435	-195	240	Chien et al
												RXRA	-46.4114	-3.74412	812	54164521	54164717	-415	-219	196	Chien et al
												NANOG	-52.8343	-3.58039	465	54164560	54164661	-376	-275	101	Chien et al
	hsa-mir-518a-2	Placenta	19	54242587	54242673	+	intergenic		54164936	54159936	54165936	TCF4	-52.7376	-6.88738	131	54160623	54161007	-4313	-3929	384	Landgraf et al
												SP1	-45.7997	-3.84387	262	54160647	54160927	-4289	-4009	280	Chien et al
												EP300	-47.2982	-4.56681	153	54160649	54160933	-4287	-4003	284	Chien et al
												HNF4A	-140.828	-14.4502	419	54160652	54160908	-4284	-4028	256	Chien et al
												HNF4G	-99.2914	-15.2777	697	54160658	54160908	-4278	-4028	250	Chien et al
												RXRA	-46.4114	-3.74412	429	54160668	54160928	-4268	-4008	260	Chien et al
												FOSL2	-46.9858	-2.35481	149	54160697	54160933	-4239	-4003	236	Chien et al
												FOXA1	-115.439	-10.2508	450	54160733	54160947	-4203	-3989	214	Chien et al
												FOXA1	-115.439	-10.2508	644	54160741	54160938	-4195	-3998	197	Chien et al
												HNF4A	-140.828	-14.4502	468	54160746	54160840	-4190	-4096	94	Chien et al
												FOXA2	-125.393	-11.976	386	54160775	54160898	-4161	-4038	123	Chien et al
												CTCF	-44.6237	-4.19601	631	54162574	54162964	-2362	-1972	390	Chien et al
												CTCF	-44.6237	-4.19601	337	54162680	54162896	-2256	-2040	216	Chien et al
												FOXA1	-115.439	-10.2508	268	54164347	54164617	-589	-319	270	Chien et al
												FOXA2	-125.393	-11.976	208	54164365	54164589	-571	-347	224	Chien et al
												EP300	-47.2982	-4.56681	272	54164402	54164686	-534	-250	284	Chien et al
												TCF4	-52.7376	-6.88738	211	54164414	54164798	-522	-138	384	Chien et al
												FOXA1	-115.439	-10.2508	270	54164430	54164538	-506	-398	108	Chien et al
												HNF4G	-99.2914	-15.2777	392	54164457	54164707	-479	-229	250	Chien et al
												SP1	-45.7997	-3.84387	349	54164472	54164736	-464	-200	264	Chien et al
												HNF4A	-140.828	-14.4502	255	54164501	54164741	-435	-195	240	Chien et al
												RXRA	-46.4114	-3.74412	812	54164521	54164717	-415	-219	196	Chien et al
												NANOG	-52.8343	-3.58039	465	54164560	54164661	-376	-275	101	Chien et al
hsa-mir-518b	hsa-mir-518b	Placenta	19	54205991	54206073	+	intergenic		54172186	54167186	54173186	TBP	-45.1693	-4.12548	54	54168097	54168387	-4089	-3799	290	Chien et al
												NANOG	-52.8343	-3.58039	169	54168157	54168367	-4029	-3819	210	Chien et al
hsa-mir-518c	hsa-mir-518c	Placenta	19	54211989	54212089	+	intergenic		54172186	54167186	54173186	TBP	-45.1693	-4.12548	54	54168097	54168387	-4089	-3799	290	Chien et al
												NANOG	-52.8343	-3.58039	169	54168157	54168367	-4029	-3819	210	Chien et al
hsa-mir-518d	hsa-mir-518d	Placenta	19	54238131	54238217	+	intergenic		54164936	54159936	54165936	TCF4	-52.7376	-6.88738	131	54160623	54161007	-4313	-3929	384	Landgraf et al
												SP1	-45.7997	-3.84387	262	54160647	54160927	-4289	-4009	280	Chien et al
												EP300	-47.2982	-4.56681	153	54160649	54160933	-4287	-4003	284	Chien et al
												HNF4A	-140.828	-14.4502	419	54160652	54160908	-4284	-4028	256	Chien et al
												HNF4G	-99.2914	-15.2777	697	54160658	54160908	-4278	-4028	250	Chien et al
												RXRA	-46.4114	-3.74412	429	54160668	54160928	-4268	-4008	260	Chien et al
												FOSL2	-46.9858	-2.35481	149	54160697	54160933	-4239	-4003	236	Chien et al
												FOXA1	-115.439	-10.2508	450	54160733	54160947	-4203	-3989	214	Chien et al
												FOXA1	-115.439	-10.2508	644	54160741	54160938	-4195	-3998	197	Chien et al
												HNF4A	-140.828	-14.4502	468	54160746	54160840	-4190	-4096	94	Chien et al
												FOXA2	-125.393	-11.976	386	54160775	54160898	-4161	-4038	123	Chien et al
												CTCF	-44.6237	-4.19601	631	54162574	54162964	-2362	-1972	390	Chien et al
												CTCF	-44.6237	-4.19601	337	54162680	54162896	-2256	-2040	216	Chien et al
												FOXA1	-115.439	-10.2508	268	54164347	54164617	-589	-319	270	Chien et al
												FOXA2	-125.393	-11.976	208	54164365	54164589	-571	-347	224	Chien et al
												EP300	-47.2982	-4.56681	272	54164402	54164686	-534	-250	284	Chien et al
												TCF4	-52.7376	-6.88738	211	54164414	54164798	-522	-138	384	Chien et al
												FOXA1	-115.439	-10.2508	270	54164430	54164538	-506	-398	108	Chien et al
												HNF4G	-99.2914	-15.2777	392	54164457	54164707	-479	-229	250	Chien et al
												SP1	-45.7997	-3.84387	349	54164472	54164736	-464	-200	264	Chien et al
												HNF4A	-140.828	-14.4502	255	54164501	54164741	-435	-195	240	Chien et al
												RXRA	-46.4114	-3.74412	812	54164521	54164717	-415	-219	196	Chien et al
												NANOG	-52.8343	-3.58039	465	54164560	54164661	-376	-275	101	Chien et al
hsa-mir-518e	hsa-mir-518e	Placenta	19	54233092	54233179	+	intergenic		54164936	54159936	54165936	TCF4	-52.7376	-6.88738	131	54160623	54161007	-4313	-3929	384	Landgraf et al
												SP1	-45.7997	-3.84387	262	54160647	54160927	-4289	-4009	280	Chien et al
												EP300	-47.2982	-4.56681	153	54160649	54160933	-4287	-4003	284	Chien et al
												HNF4A	-140.828	-14.4502	419	54160652	54160908	-4284	-4028	256	Chien et al
												HNF4G	-99.2914	-15.2777	697	54160658	54160908	-4278	-4028	250	Chien et al
												RXRA	-46.4114	-3.74412	429	54160668	54160928	-4268	-4008	260	Chien et al
												FOSL2	-46.9858	-2.35481	149	54160697	54160933	-4239	-4003	236	Chien et al
												FOXA1	-115.439	-10.2508	450	54160733	54160947	-4203	-3989	214	Chien et al
												FOXA1	-115.439	-10.2508	644	54160741	54160938	-4195	-3998	197	Chien et al
												HNF4A	-140.828	-14.4502	468	54160746	54160840	-4190	-4096	94	Chien et al
												FOXA2	-125.393	-11.976	386	54160775	54160898	-4161	-4038	123	Chien et al
												CTCF	-44.6237	-4.19601	631	54162574	54162964	-2362	-1972	390	Chien et al
												CTCF	-44.6237	-4.19601	337	54162680	54162896	-2256	-2040	216	Chien et al
												FOXA1	-115.439	-10.2508	268	54164347	54164617	-589	-319	270	Chien et al
												FOXA2	-125.393	-11.976	208	54164365	54164589	-571	-347	224	Chien et al
												EP300	-47.2982	-4.56681	272	54164402	54164686	-534	-250	284	Chien et al
												TCF4	-52.7376	-6.88738	211	54164414	54164798	-522	-138	384	Chien et al
												FOXA1	-115.439	-10.2508	270	54164430	54164538	-506	-398	108	Chien et al
												HNF4G	-99.2914	-15.2777	392	54164457	54164707	-479	-229	250	Chien et al
												SP1	-45.7997	-3.84387	349	54164472	54164736	-464	-200	264	Chien et al
												HNF4A	-140.828	-14.4502	255	54164501	54164741	-435	-195	240	Chien et al
												RXRA	-46.4114	-3.74412	812	54164521	54164717	-415	-219	196	Chien et al
												NANOG	-52.8343	-3.58039	465	54164560	54164661	-376	-275	101	Chien et al
hsa-mir-518f	hsa-mir-518f	Placenta	19	54203269	54203355	+	intergenic		54172186	54167186	54173186	TBP	-45.1693	-4.12548	54	54168097	54168387	-4089	-3799	290	Chien et al
												NANOG	-52.8343	-3.58039	169	54168157	54168367	-4029	-3819	210	Chien et al
hsa-mir-522	hsa-mir-522	Placenta	19	54254465	54254551	+	intergenic		54164936	54159936	54165936	TCF4	-52.7376	-6.88738	131	54160623	54161007	-4313	-3929	384	Landgraf et al
												SP1	-45.7997	-3.84387	262	54160647	54160927	-4289	-4009	280	Chien et al
												EP300	-47.2982	-4.56681	153	54160649	54160933	-4287	-4003	284	Chien et al
												HNF4A	-140.828	-14.4502	419	54160652	54160908	-4284	-4028	256	Chien et al
												HNF4G	-99.2914	-15.2777	697	54160658	54160908	-4278	-4028	250	Chien et al
												RXRA	-46.4114	-3.74412	429	54160668	54160928	-4268	-4008	260	Chien et al
												FOSL2	-46.9858	-2.35481	149	54160697	54160933	-4239	-4003	236	Chien et al
												FOXA1	-115.439	-10.2508	450	54160733	54160947	-4203	-3989	214	Chien et al
												FOXA1	-115.439	-10.2508	644	54160741	54160938	-4195	-3998	197	Chien et al
												HNF4A	-140.828	-14.4502	468	54160746	54160840	-4190	-4096	94	Chien et al
												FOXA2	-125.393	-11.976	386	54160775	54160898	-4161	-4038	123	Chien et al
												CTCF	-44.6237	-4.19601	631	54162574	54162964	-2362	-1972	390	Chien et al
												CTCF	-44.6237	-4.19601	337	54162680	54162896	-2256	-2040	216	Chien et al
												FOXA1	-115.439	-10.2508	268	54164347	54164617	-589	-319	270	Chien et al
												FOXA2	-125.393	-11.976	208	54164365	54164589	-571	-347	224	Chien et al
												EP300	-47.2982	-4.56681	272	54164402	54164686	-534	-250	284	Chien et al
												TCF4	-52.7376	-6.88738	211	54164414	54164798	-522	-138	384	Chien et al
												FOXA1	-115.439	-10.2508	270	54164430	54164538	-506	-398	108	Chien et al
												HNF4G	-99.2914	-15.2777	392	54164457	54164707	-479	-229	250	Chien et al
												SP1	-45.7997	-3.84387	349	54164472	54164736	-464	-200	264	Chien et al
												HNF4A	-140.828	-14.4502	255	54164501	54164741	-435	-195	240	Chien et al
												RXRA	-46.4114	-3.74412	812	54164521	54164717	-415	-219	196	Chien et al
												NANOG	-52.8343	-3.58039	465	54164560	54164661	-376	-275	101	Chien et al
hsa-mir-524	hsa-mir-524	Placenta	19	54214256	54214342	+	intergenic		54172186	54167186	54173186	TBP	-45.1693	-4.12548	54	54168097	54168387	-4089	-3799	290	Chien et al
												NANOG	-52.8343	-3.58039	169	54168157	54168367	-4029	-3819	210	Chien et al
hsa-mir-521	hsa-mir-521-1	Placenta	19	54251890	54251976	+	intergenic		54164936	54159936	54165936	TCF4	-52.7376	-6.88738	131	54160623	54161007	-4313	-3929	384	Landgraf et al
												SP1	-45.7997	-3.84387	262	54160647	54160927	-4289	-4009	280	Chien et al
												EP300	-47.2982	-4.56681	153	54160649	54160933	-4287	-4003	284	Chien et al
												HNF4A	-140.828	-14.4502	419	54160652	54160908	-4284	-4028	256	Chien et al
												HNF4G	-99.2914	-15.2777	697	54160658	54160908	-4278	-4028	250	Chien et al
												RXRA	-46.4114	-3.74412	429	54160668	54160928	-4268	-4008	260	Chien et al
												FOSL2	-46.9858	-2.35481	149	54160697	54160933	-4239	-4003	236	Chien et al
												FOXA1	-115.439	-10.2508	450	54160733	54160947	-4203	-3989	214	Chien et al
												FOXA1	-115.439	-10.2508	644	54160741	54160938	-4195	-3998	197	Chien et al
												HNF4A	-140.828	-14.4502	468	54160746	54160840	-4190	-4096	94	Chien et al
												FOXA2	-125.393	-11.976	386	54160775	54160898	-4161	-4038	123	Chien et al
												CTCF	-44.6237	-4.19601	631	54162574	54162964	-2362	-1972	390	Chien et al
												CTCF	-44.6237	-4.19601	337	54162680	54162896	-2256	-2040	216	Chien et al
												FOXA1	-115.439	-10.2508	268	54164347	54164617	-589	-319	270	Chien et al
												FOXA2	-125.393	-11.976	208	54164365	54164589	-571	-347	224	Chien et al
												EP300	-47.2982	-4.56681	272	54164402	54164686	-534	-250	284	Chien et al
												TCF4	-52.7376	-6.88738	211	54164414	54164798	-522	-138	384	Chien et al
												FOXA1	-115.439	-10.2508	270	54164430	54164538	-506	-398	108	Chien et al
												HNF4G	-99.2914	-15.2777	392	54164457	54164707	-479	-229	250	Chien et al
												SP1	-45.7997	-3.84387	349	54164472	54164736	-464	-200	264	Chien et al
												HNF4A	-140.828	-14.4502	255	54164501	54164741	-435	-195	240	Chien et al
												RXRA	-46.4114	-3.74412	812	54164521	54164717	-415	-219	196	Chien et al
												NANOG	-52.8343	-3.58039	465	54164560	54164661	-376	-275	101	Chien et al
	hsa-mir-521-2	Placenta	19	54219848	54219934	+	intergenic		54172186	54167186	54173186	TBP	-45.1693	-4.12548	54	54168097	54168387	-4089	-3799	290	Chien et al
												NANOG	-52.8343	-3.58039	169	54168157	54168367	-4029	-3819	210	Chien et al
hsa-mir-523	hsa-mir-523	Placenta	19	54201639	54201725	+	intergenic		54172186	54167186	54173186	TBP	-45.1693	-4.12548	54	54168097	54168387	-4089	-3799	290	Chien et al
												NANOG	-52.8343	-3.58039	169	54168157	54168367	-4029	-3819	210	Chien et al
hsa-mir-525	hsa-mir-525	Placenta	19	54200787	54200871	+	intergenic		54172186	54167186	54173186	TBP	-45.1693	-4.12548	54	54168097	54168387	-4089	-3799	290	Chien et al
												NANOG	-52.8343	-3.58039	169	54168157	54168367	-4029	-3819	210	Chien et al
hsa-mir-512	hsa-mir-512-1	Placenta	19	54169933	54170016	+	intergenic		54120041	54115041	54121041	TCF4	-52.7376	-6.88738	125	54115969	54116353	-4072	-3688	384	Chien et al
												TAF1	-47.1929	-5.53874	154	54116008	54116278	-4033	-3763	270	Chien et al
												SP1	-45.7997	-3.84387	1000	54116014	54116236	-4027	-3805	222	Chien et al
												EP300	-47.2982	-4.56681	582	54116024	54116313	-4017	-3728	289	Chien et al
												YY1	-44.611	-4.15897	154	54116031	54116295	-4010	-3746	264	Chien et al
												BCL11A	-58.3877	-4.77815	941	54116035	54116211	-4006	-3830	176	Chien et al
												HDAC2	-49.1317	-5.8279	560	54116044	54116294	-3997	-3747	250	Chien et al
												JUND	-45.1512	-2.68984	337	54116054	54116230	-3987	-3811	176	Chien et al
												FOXA1	-115.439	-10.2508	159	54116095	54116355	-3946	-3686	260	Chien et al
												FOXA1	-115.439	-10.2508	195	54116096	54116366	-3945	-3675	270	Chien et al
												FOXA2	-125.393	-11.976	231	54116177	54116252	-3864	-3789	75	Chien et al
												USF1	-44.7986	-3.42731	120	54116442	54116672	-3599	-3369	230	Chien et al
												HEY1	-54.6559	-2.14919	105	54119970	54120200	-71	159	230	Chien et al
	hsa-mir-512-2	Placenta	19	54172411	54172508	+	intergenic		54172186	54167186	54173186	TBP	-45.1693	-4.12548	54	54168097	54168387	-4089	-3799	290	Chien et al
												NANOG	-52.8343	-3.58039	169	54168157	54168367	-4029	-3819	210	Chien et al
hsa-mir-136	hsa-mir-136	Placenta	14	101351039	101351120	+	intergenic		101316112	101311112	101317112	FOSL2	-46.9858	-2.35481	143	101312691	101312927	-3421	-3185	236	Chien et al
												CEBPB	-54.1722	-1.25657	210	101312850	101313066	-3262	-3046	216	Chien et al
												FOXA1	-115.439	-10.2508	346	101312925	101313106	-3187	-3006	181	Chien et al
												FOXA2	-125.393	-11.976	176	101312931	101313155	-3181	-2957	224	Chien et al
												FOXA1	-115.439	-10.2508	298	101312986	101313061	-3126	-3051	75	Chien et al
												IRF1	-49.4001	-3.36802	232	101315811	101316051	-301	-61	240	Chien et al
												JUND	-45.1512	-2.68984	206	101315884	101316180	-228	68	296	Chien et al
												STAT3	-44.7386	-4.10364	104	101315902	101316186	-210	74	284	Chien et al
												EGR1	-51.7987	-5.54323	257	101315940	101316156	-172	44	216	Chien et al
												FOS	-52.3427	-3.86439	217	101315945	101316195	-167	83	250	Chien et al

## Sheet: skeletal_muscle
MiRNA	Pre-miRNA	Tissue	Chr	Chr_start	Chr_end	Strand	Type	Host gene	TSS_loacation	TSS_upstream_5kb	TSS_downstream_1kb	TF_name	Tissue-specific value (TSPV)	Tissue-specific value in a tissue (TSVT)	Score	ThickStart	ThickEnd	Distance from TSS_start	Distance from TSS_end	Length of TFBS	TSS source
miR-1	hsa-mir-1-2	Heart/skeletal muscle	18	19408965	19409049	-	Intergenic		19411367	19416367	19410367	MAFF	-62.3268	-5.26222	1000	19410549	19410821	546	818	272	Chien et al
												MAFK	-52.5865	-3.82059	1000	19410560	19410816	551	807	256	Chien et al
												MAFK	-52.5865	-3.82059	1000	19410585	19410789	578	782	204	Chien et al
												SRF	-48.9429	-1.5654	82	19411437	19411617	-250	-70	180	Chien et al
												GATA2	-65.5915	-7.12061	137	19413708	19414052	-2685	-2341	344	Chien et al
												FOS	-52.3427	-1.88576	227	19414242	19414586	-3219	-2875	344	Chien et al
												GATA2	-65.5915	-7.12061	190	19414270	19414650	-3283	-2903	380	Chien et al
hsa-mir-206	hsa-mir-206	Skeletal muscle	6	52009147	52009232	+	intergenic		52001071	51996071	52002071	CTCF	-44.6237	-3.66188	347	52000118	52000383	-953	-688	265	Chien et al
hsa-mir-134	hsa-mir-134	skeletal muscle/Testis	14	101521024	101521096	+	intergenic		101491439	101486439	101492439	MAX	-44.6199	-4.04094	197	101488433	101488669	-3006	-2770	236	Chien et al
												REST	-50.5727	-4.5467	18	101491228	101491448	-211	9	220	Chien et al
hsa-mir-193a	hsa-mir-193a	skeletal muscle	17	29887015	29887102	+	intergenic		29877116	29872116	29878116	HNF4A	-140.828	-17.3913	203	29873751	29873991	-3365	-3125	240	Chien et al
												GATA2	-65.5915	-7.12061	242	29875774	29876118	-1342	-998	344	Chien et al
												GATA1	-101.382	-5.64542	412	29875819	29876073	-1297	-1043	254	Chien et al
												USF1	-44.7986	-4.1147	54	29876153	29876373	-963	-743	220	Chien et al
												USF2	-45.2905	-2.26164	108	29876154	29876418	-962	-698	264	Chien et al
												MAX	-44.6199	-4.04094	246	29876172	29876408	-944	-708	236	Chien et al
												USF1	-44.7986	-4.1147	95	29876199	29876443	-917	-673	244	Chien et al
												MYC	-47.2941	-3.50327	320	29876200	29876430	-916	-686	230	Chien et al
												EBF1	-49.9281	-4.01484	100	29876226	29876462	-890	-654	236	Chien et al
												YY1	-44.611	-4.68617	84	29876245	29876495	-871	-621	250	Chien et al
												E2F6	-48.872	-3.01533	78	29876366	29876566	-750	-550	200	Chien et al
												ZBTB7A	-45.3674	-4.05305	359	29876570	29876780	-546	-336	210	Chien et al
												NR2C2	-46.1661	-4.01374	107	29876579	29876883	-537	-233	304	Chien et al
												GABPA	-51.6842	-4.20445	1000	29876581	29876883	-535	-233	302	Chien et al
												ELK4	-51.2181	-4.66182	287	29876586	29876950	-530	-166	364	Chien et al
												ELF1	-47.0007	-4.6589	818	29876597	29876910	-519	-206	313	Chien et al
												YY1	-44.611	-4.68617	108	29876616	29876866	-500	-250	250	Chien et al
												TAF1	-47.1929	-4.89095	315	29876619	29876897	-497	-219	278	Chien et al
												EGR1	-51.7987	-1.80666	241	29876625	29876801	-491	-315	176	Chien et al
												SPI1	-57.3361	-4.63899	261	29876632	29876862	-484	-254	230	Chien et al
												YY1	-44.611	-4.68617	106	29876633	29876877	-483	-239	244	Chien et al
												HEY1	-54.6559	-4.56626	218	29876682	29876843	-434	-273	161	Chien et al
												HMGN3	-46.1479	-4.43533	474	29876742	29877046	-374	-70	304	Chien et al
												EBF1	-49.9281	-4.01484	342	29876749	29876899	-367	-217	150	Chien et al
												E2F1	-52.2059	-5.38193	170	29876855	29877139	-261	23	284	Chien et al
												TBP	-45.1693	-4.62952	1000	29876897	29877266	-219	150	369	Chien et al
												EGR1	-51.7987	-1.80666	1000	29876906	29877139	-210	23	233	Chien et al
												IRF1	-49.4001	-4.77832	243	29876927	29877211	-189	95	284	Chien et al
												SP1	-45.7997	-4.18816	180	29876940	29877216	-176	100	276	Chien et al
												E2F4	-45.3425	-3.33647	219	29876950	29877210	-166	94	260	Chien et al
												BRF1	-46.0237	-4.96338	492	29876952	29877176	-164	60	224	Chien et al
												RPC155	-44.3403	-4.19313	1000	29876957	29877402	-159	286	445	Chien et al
												NRF1	-44.4041	-4.47645	201	29876957	29877187	-159	71	230	Chien et al
												GATA2	-65.5915	-7.12061	145	29876960	29877340	-156	224	380	Chien et al
												EP300	-47.2982	-4.63148	208	29876965	29877235	-151	119	270	Chien et al
												TAF7	-48.0355	-3.38836	95	29876969	29877339	-147	223	370	Chien et al
												CHD2	-47.0677	-2.91976	35	29876987	29877271	-129	155	284	Chien et al
												USF1	-44.7986	-4.1147	153	29876991	29877305	-125	189	314	Chien et al
												ETS1	-53.3923	-5.80126	789	29876995	29877235	-121	119	240	Chien et al
												IRF4	-91.0662	-12.7727	295	29876997	29877267	-119	151	270	Chien et al
												PAX5	-86.5718	-6.12858	290	29877000	29877224	-116	108	224	Chien et al
												NFKB1	-44.8112	-4.60935	593	29877007	29877349	-109	233	342	Chien et al
												GR	-47.5136	-4.06504	386	29877013	29877294	-103	178	281	Chien et al
												FOSL2	-46.9858	-3.13698	267	29877015	29877251	-101	135	236	Chien et al
												BDP1	-53.7213	-4.85332	473	29877022	29877167	-94	51	145	Chien et al
												GTF2F1	-43.9734	-4.68439	693	29877026	29877322	-90	206	296	Chien et al
												YY1	-44.611	-4.68617	64	29877026	29877230	-90	114	204	Chien et al
												GABPA	-51.6842	-4.20445	26	29877030	29877300	-86	184	270	Chien et al
												GTF3C2	-44.3876	-4.66537	1000	29877033	29877290	-83	174	257	Chien et al
												EP300	-47.2982	-4.63148	268	29877042	29877197	-74	81	155	Chien et al
												BRCA1	-50.5937	-4.93509	115	29877053	29877313	-63	197	260	Chien et al
												BCLAF1	-55.7255	-4.32045	324	29877055	29877305	-61	189	250	Chien et al
												CEBPB	-54.1722	-3.23932	604	29877061	29877277	-55	161	216	Chien et al
												SPI1	-57.3361	-4.63899	207	29877064	29877294	-52	178	230	Chien et al
												HDAC2	-49.1317	-5.02318	658	29877073	29877279	-43	163	206	Chien et al
												YY1	-44.611	-4.68617	80	29877080	29877330	-36	214	250	Chien et al
												HSF1	-46.1054	-2.26349	842	29877083	29877150	-33	34	67	Chien et al
												ZEB1	-54.8828	-3.18421	554	29877208	29877432	92	316	224	Chien et al
												ZBTB7A	-45.3674	-4.05305	458	29877210	29877420	94	304	210	Chien et al
												E2F6	-48.872	-3.01533	152	29877430	29877513	314	397	83	Chien et al
hsa-mir-128a	hsa-mir-128-1	brain/skeletal muscle	2	136422967	136423048	+	intron		136419971	136414971	136420971	EBF1	-49.9281	-4.01484	133	136415756	136415992	-4215	-3979	236	Chien et al
												ELF1	-47.0007	-4.6589	203	136415779	136415877	-4192	-4094	98	Chien et al
												EP300	-47.2982	-4.63148	1000	136420757	136420965	786	994	208	Chien et al
hsa-mir-133a	hsa-mir-133a-1	Heart/skeletal muscle	18	19405659	19405746	-	intergenic		19411367	19416367	19410367	MAFF	-62.3268	-5.26222	1000	19410549	19410821	546	818	272	Chien et al
												MAFK	-52.5865	-3.82059	1000	19410560	19410816	551	807	256	Chien et al
												MAFK	-52.5865	-3.82059	1000	19410585	19410789	578	782	204	Chien et al
												SRF	-48.9429	-1.5654	82	19411437	19411617	-250	-70	180	Chien et al
												GATA2	-65.5915	-7.12061	137	19413708	19414052	-2685	-2341	344	Chien et al
												FOS	-52.3427	-1.88576	227	19414242	19414586	-3219	-2875	344	Chien et al
												GATA2	-65.5915	-7.12061	190	19414270	19414650	-3283	-2903	380	Chien et al
hsa-mir-133b	hsa-mir-133b	Heart/skeletal muscle	6	52013721	52013839	+	intergenic		52001071	51996071	52002071	CTCF	-44.6237	-3.66188	347	52000118	52000383	-953	-688	265	Chien et al
hsa-mir-208a	hsa-mir-208a	heart/skeletal muscle	14	23857805	23857875	-	intron	MYH6	23861976	23866976	23860976	ELF1	-47.0007	-4.6589	136	23861975	23862042	-66	1	67	Chien et al
												CEBPB	-54.1722	-3.23932	213	23866307	23866523	-4547	-4331	216	Chien et al

## Sheet: spleen
MiRNA	Pre-miRNA	Tissue	Chr	Chr_start	Chr_end	Strand	Type	Host gene	TSS_loacation	TSS_upstream_5kb	TSS_downstream_1kb	TF_name	Tissue-specific value (TSPV)	Tissue-specific value in a tissue (TSVT)	Score	ThickStart	ThickEnd	Distance from TSS_start	Distance from TSS_end	Length of TFBS	TSS source
hsa-mir-223	hsa-mir-223	Spleen	x	65238712	65238821	+	intergenic		65235302	65230302	65236302	SPI1	-57.3361	-1.4244	98	65231136	65231366	-4166	-3936	230	Chien et al
												CEBPB	-54.1722	-4.03337	216	65231980	65232236	-3322	-3066	256	Chien et al
												POU2F2	-55.5126	-1.0827	337	65232036	65232276	-3266	-3026	240	Chien et al
												POU2F2	-55.5126	-1.0827	337	65232036	65232276	-3266	-3026	240	Chien et al
												NFKB1	-44.8112	-2.58678	359	65232048	65232324	-3254	-2978	276	Chien et al
												EBF1	-49.9281	-3.18868	107	65232064	65232300	-3238	-3002	236	Chien et al
												ELF1	-47.0007	-2.28726	85	65232072	65232322	-3230	-2980	250	Chien et al
												SPI1	-57.3361	-1.4244	688	65233126	65233351	-2176	-1951	225	Chien et al
												MEF2C	-58.5929	-3.17938	267	65233391	65233635	-1911	-1667	244	Chien et al
												BATF	-59.8325	-1.51572	141	65233408	65233624	-1894	-1678	216	Chien et al
												BCL11A	-58.3877	-1.54418	270	65233437	65233673	-1865	-1629	236	Chien et al
												EGR1	-51.7987	-4.55717	208	65233450	65233626	-1852	-1676	176	Chien et al
												MEF2A	-51.7959	-3.78058	599	65233463	65233590	-1839	-1712	127	Chien et al
												SPI1	-57.3361	-1.4244	185	65233466	65233639	-1836	-1663	173	Chien et al
												EP300	-47.2982	-3.38855	338	65235069	65235345	-233	43	276	Chien et al
												TAL1	-71.0479	-5.0848	93	65235075	65235325	-227	23	250	Chien et al
												MYC	-47.2941	-2.8176	362	65235080	65235310	-222	8	230	Chien et al
												HDAC2	-49.1317	-3.96898	351	65235088	65235292	-214	-10	204	Chien et al
												CEBPB	-54.1722	-4.03337	553	65235090	65235271	-212	-31	181	Chien et al
												TBP	-45.1693	-3.21378	95	65235132	65235402	-170	100	270	Chien et al
												YY1	-44.611	-3.26724	74	65235223	65235427	-79	125	204	Chien et al
												HEY1	-54.6559	-5.3918	349	65235239	65235462	-63	160	223	Chien et al
												NFYA	-47.7124	-2.90433	111	65235453	65235757	151	455	304	Chien et al
												NFYB	-50.2499	-4.58693	74	65235616	65235694	314	392	78	Chien et al
												TBP	-45.1693	-3.21378	31	65235797	65236067	495	765	270	Chien et al
												NFKB1	-44.8112	-2.58678	627	65235920	65236278	618	976	358	Chien et al
												HEY1	-54.6559	-5.3918	79	65236061	65236301	759	999	240	Chien et al
												BATF	-59.8325	-1.51572	326	65236078	65236175	776	873	97	Chien et al
hsa-mir-146a	hsa-mir-146a	Kidney/spleen	5	159912359	159912457	+	intergenic		159895244	159890244	159896244	MAFK	-52.5865	-4.78372	290	159890287	159890557	-4957	-4687	270	Chien et al
												MafF	-62.3268	-6.09465	211	159890290	159890560	-4954	-4684	270	Chien et al
												MAFK	-52.5865	-4.78372	252	159890313	159890557	-4931	-4687	244	Chien et al
												KAP1	-44.1684	-3.56288	567	159890645	159891069	-4599	-4175	424	Chien et al
												FOXA1	-115.439	-14.169	177	159890754	159891024	-4490	-4220	270	Chien et al
												GTF2F1	-43.9734	-3.38124	383	159890758	159891054	-4486	-4190	296	Chien et al
												FOXA1	-115.439	-14.169	173	159890763	159891023	-4481	-4221	260	Chien et al
												CEBPB	-54.1722	-4.03337	1000	159890780	159891052	-4464	-4192	272	Chien et al
												EP300	-47.2982	-3.38855	837	159890796	159891090	-4448	-4154	294	Chien et al
												USF1	-44.7986	-3.11156	51	159890803	159891023	-4441	-4221	220	Chien et al
												STAT3	-44.7386	-3.18013	671	159890805	159891148	-4439	-4096	343	Chien et al
												RFX5	-46.1939	-2.29373	54	159890814	159891070	-4430	-4174	256	Chien et al
												JUN	-47.3407	-4.13471	678	159890820	159891143	-4424	-4101	323	Chien et al
												USF2	-45.2905	-3.25985	108	159890824	159891088	-4420	-4156	264	Chien et al
												FOS	-52.3427	-4.57115	751	159890836	159891180	-4408	-4064	344	Chien et al
												EP300	-47.2982	-3.38855	979	159890866	159890961	-4378	-4283	95	Chien et al
												JUND	-45.1512	-3.79775	415	159890873	159891163	-4371	-4081	290	Chien et al
												GATA2	-65.5915	-4.84392	575	159890885	159890984	-4359	-4260	99	Chien et al
												TAF1	-47.1929	-2.8562	183	159891332	159891572	-3912	-3672	240	Chien et al
												TCF4	-52.7376	-3.45762	112	159893837	159894221	-1407	-1023	384	Chien et al
												FOXA1	-115.439	-14.169	157	159893891	159894161	-1353	-1083	270	Chien et al
												EP300	-47.2982	-3.38855	293	159893936	159894220	-1308	-1024	284	Chien et al
												FOXA1	-115.439	-14.169	282	159893969	159894071	-1275	-1173	102	Chien et al
												GATA2	-65.5915	-4.84392	134	159893979	159894359	-1265	-885	380	Chien et al
												FOXA2	-125.393	-12.2729	216	159893993	159894049	-1251	-1195	56	Chien et al
												USF2	-45.2905	-3.25985	158	159894016	159894274	-1228	-970	258	Chien et al
												USF1	-44.7986	-3.11156	737	159894038	159894241	-1206	-1003	203	Chien et al
												USF1	-44.7986	-3.11156	46	159894057	159894277	-1187	-967	220	Chien et al
												HEY1	-54.6559	-5.3918	91	159894390	159894620	-854	-624	230	Chien et al
												HDAC2	-49.1317	-3.96898	386	159894483	159894733	-761	-511	250	Chien et al
												SP1	-45.7997	-2.82704	400	159894507	159894968	-737	-276	461	Chien et al
												TBP	-45.1693	-3.21378	249	159894514	159894877	-730	-367	363	Chien et al
												RXRA	-46.4114	-4.51509	283	159894518	159894778	-726	-466	260	Chien et al
												FOXA1	-115.439	-14.169	456	159894529	159894814	-715	-430	285	Chien et al
												EP300	-47.2982	-3.38855	437	159894531	159894723	-713	-521	192	Chien et al
												FOXA2	-125.393	-12.2729	327	159894554	159894734	-690	-510	180	Chien et al
												FOXA1	-115.439	-14.169	371	159894560	159894830	-684	-414	270	Chien et al
												HNF4A	-140.828	-18.6643	281	159894600	159894840	-644	-404	240	Chien et al
												NRF1	-44.4041	-2.96377	95	159894620	159894850	-624	-394	230	Chien et al
												BHLHE40	-46.9831	-4.41024	243	159894623	159894813	-621	-431	190	Chien et al
												NFKB1	-44.8112	-2.58678	1000	159894628	159894981	-616	-263	353	Chien et al
												MEF2A	-51.7959	-3.78058	1000	159894631	159894843	-613	-401	212	Chien et al
												MEF2C	-58.5929	-3.17938	481	159894636	159894880	-608	-364	244	Chien et al
												GATA2	-65.5915	-4.84392	182	159894640	159895020	-604	-224	380	Chien et al
												PAX5	-86.5718	-0.153267	564	159894661	159894921	-583	-323	260	Chien et al
												IRF4	-91.0662	-2.23743	410	159894680	159894950	-564	-294	270	Chien et al
												TCF4	-52.7376	-3.45762	422	159894702	159894890	-542	-354	188	Chien et al
												SIN3A	-46.8657	-3.13842	295	159894709	159894929	-535	-315	220	Chien et al
												ELF1	-47.0007	-2.28726	448	159894732	159894972	-512	-272	240	Chien et al
												TCF12	-47.5734	-3.41575	258	159894742	159894958	-502	-286	216	Chien et al
												BCL11A	-58.3877	-1.54418	670	159894746	159894888	-498	-356	142	Chien et al
												HEY1	-54.6559	-5.3918	350	159894753	159894966	-491	-278	213	Chien et al
												BCL3	-45.854	-2.64586	1000	159894764	159894900	-480	-344	136	Chien et al
												EGR1	-51.7987	-4.55717	445	159894794	159894970	-450	-274	176	Chien et al
												EBF1	-49.9281	-3.18868	447	159894795	159894894	-449	-350	99	Chien et al
												TAF1	-47.1929	-2.8562	473	159894797	159895037	-447	-207	240	Chien et al
												EBF1	-49.9281	-3.18868	192	159894799	159894865	-445	-379	66	Chien et al
												PAX5	-86.5718	-0.153267	237	159894833	159895017	-411	-227	184	Chien et al
												MAX	-44.6199	-3.08854	522	159894840	159895076	-404	-168	236	Chien et al
												MYC	-47.2941	-2.8176	536	159894850	159895080	-394	-164	230	Chien et al
												NFKB1	-44.8112	-2.58678	1000	159895021	159895344	-223	100	323	Chien et al
												SPI1	-57.3361	-1.4244	176	159895057	159895295	-187	51	238	Chien et al
												POU2F2	-55.5126	-1.0827	1000	159895059	159895390	-185	146	331	Chien et al
												POU2F2	-55.5126	-1.0827	1000	159895059	159895390	-185	146	331	Chien et al
												BCL3	-45.854	-2.64586	443	159895062	159895302	-182	58	240	Chien et al
												PAX5	-86.5718	-0.153267	386	159895078	159895382	-166	138	304	Chien et al
												PAX5	-86.5718	-0.153267	568	159895090	159895350	-154	106	260	Chien et al
												EP300	-47.2982	-3.38855	1000	159895092	159895241	-152	-3	149	Chien et al
												SP1	-45.7997	-2.82704	442	159895094	159895259	-150	15	165	Chien et al
												GABPA	-51.6842	-3.9151	31	159895104	159895340	-140	96	236	Chien et al
												RXRA	-46.4114	-4.51509	1000	159895109	159895170	-135	-74	61	Chien et al
												TBP	-45.1693	-3.21378	1000	159895118	159895348	-126	104	230	Chien et al
												EBF1	-49.9281	-3.18868	162	159895118	159895382	-126	138	264	Chien et al
												BCL11A	-58.3877	-1.54418	899	159895119	159895245	-125	1	126	Chien et al
												MEF2C	-58.5929	-3.17938	343	159895121	159895365	-123	121	244	Chien et al
												MEF2A	-51.7959	-3.78058	395	159895137	159895231	-107	-13	94	Chien et al
												ZNF143	-45.7825	-3.06189	59	159895140	159895344	-104	100	204	Chien et al
												YY1	-44.611	-3.26724	97	159895143	159895393	-101	149	250	Chien et al
												TCF12	-47.5734	-3.41575	459	159895143	159895247	-101	3	104	Chien et al
												YY1	-44.611	-3.26724	85	159895147	159895391	-97	147	244	Chien et al
												TAF1	-47.1929	-2.8562	980	159895170	159895380	-74	136	210	Chien et al
												EBF1	-49.9281	-3.18868	425	159895181	159895391	-63	147	210	Chien et al

[truncated: 2 more sheets: testis, thymus]
