# Supplementary material for: Genome-wide survey of tissue-specific microRNA and transcription factor regulatory networks in 12 tissues
Source: Sci Rep. 2014 Jun 3;4:5150. doi: 10.1038/srep05150 (PMC5381490; doi:10.1038/srep05150)
Supplement: Supplementary Information — Supplementary Table S2 [file srep05150-s3.xls]

## Sheet: 1 tissue
Genome-wide survey of tissue-specific microRNA and transcription factor regulatory networks in 12 tissues Zhiyun Guo1, Miranda Maki2, Ruofan Ding1, Yalan Yang1, Bao zhang1,and Lili Xiong1*
1 tissue tissues in which TF-TS miRNA interactions can occur
TF	miRNAs	Tissue	TFBS from TSS of miRNA_start	TFBS from TSS of miRNA_end	Length of binding site
STAT1	hsa-miR-199b	brain	-435	-345	90
ZZZ3	hsa-miR-137	brain	-3472	-3208	264
SREBP1	hsa-miR-93	brain	443	747	304
SREBP1	hsa-miR-93	brain	-69	235	304
SIX5	hsa-miR-302a	heart	-4534	-4310	224
SIX5	hsa-miR-302b	heart	-4534	-4310	224
SIX5	hsa-miR-302c	heart	-4534	-4310	224
SIX5	hsa-miR-302d	heart	-4534	-4310	224
SIX5	hsa-miR-367	heart	-4534	-4310	224
ESR1	hsa-miR-200a	kidney	-25	223	248
ESR1	hsa-miR-196a-1	kidney	-3369	-3093	276
BAF170	hsa-miR-196a-1	kidney	-3934	-3484	450
STAT1	hsa-miR-330	brain	-256	104	360
ESR1	hsa-miR-196a-1	kidney	-4647	-4371	276
ESR1	hsa-miR-196a-2	kidney	-3243	-2999	244
ZBTB33	hsa-miR-196a-2	kidney	-524	-304	220
ESR1	hsa-miR-196b	kidney	637	919	282
ESR1	hsa-miR-10a	kidney	675	984	309
ESR1	hsa-miR-10a	kidney	-2662	-2386	276
PRDM1	hsa-miR-503	placenta	-4326	-4082	244
PRDM1	hsa-miR-450a-2	placenta	-4326	-4082	244
BRF1	hsa-miR-193a	skeletal_muscle	-164	60	224
BDP1	hsa-miR-193a	skeletal_muscle	-94	51	145
GTF3C2	hsa-miR-193a	skeletal_muscle	-83	174	257
HSF1	hsa-miR-193a	skeletal_muscle	-33	34	67

## Sheet: 2 tissues
2 tissue tissues in which TF-TS miRNA interactions can occur
TF	miRNAs	Tissue	TFBS from TSS of miRNA_start	TFBS from TSS of miRNA_end	Length of binding site
ATF3	hsa-miR-93	brain	496	738	242
ATF3	hsa-miR-196a-1	kidney	-3923	-3701	222
ATF3	hsa-miR-196a-2	kidney	-1729	-1505	224
BCLAF1	hsa-miR-330	brain	-4118	-3868	250
BCLAF1	hsa-miR-193a	skeletal_muscle	-61	189	250
BHLHE40	hsa-miR-146a	kidney	-621	-431	190
BHLHE40	hsa-miR-146a	spleen	-621	-431	190
HNF4G	hsa-miR-199b	brain	-429	-179	250
HNF4G	hsa-miR-519a-1	placenta	-479	-229	250
HNF4G	hsa-miR-516b-2	placenta	-4278	-4028	250
HNF4G	hsa-miR-520h	placenta	-4278	-4028	250
HNF4G	hsa-miR-520g	placenta	-479	-229	250
HNF4G	hsa-miR-520g	placenta	-4278	-4028	250
HNF4G	hsa-miR-520d	placenta	-479	-229	250
HNF4G	hsa-miR-520d	placenta	-4278	-4028	250
HNF4G	hsa-miR-516b-2	placenta	-479	-229	250
HNF4G	hsa-miR-520h	placenta	-479	-229	250
HNF4G	hsa-miR-516b-1	placenta	-479	-229	250
HNF4G	hsa-miR-516b-1	placenta	-4278	-4028	250
HNF4G	hsa-miR-517b	placenta	-4278	-4028	250
HNF4G	hsa-miR-519a-2	placenta	-4278	-4028	250
HNF4G	hsa-miR-519a-1	placenta	-4278	-4028	250
HNF4G	hsa-miR-526a-2	placenta	-479	-229	250
HNF4G	hsa-miR-527	placenta	-479	-229	250
HNF4G	hsa-miR-527	placenta	-4278	-4028	250
HNF4G	hsa-miR-519a-2	placenta	-479	-229	250
HNF4G	hsa-miR-518e	placenta	-4278	-4028	250
HNF4G	hsa-miR-517b	placenta	-479	-229	250
HNF4G	hsa-miR-521-1	placenta	-479	-229	250
HNF4G	hsa-miR-526a-2	placenta	-4278	-4028	250
HNF4G	hsa-miR-521-1	placenta	-4278	-4028	250
HNF4G	hsa-miR-522	placenta	-479	-229	250
HNF4G	hsa-miR-518e	placenta	-479	-229	250
HNF4G	hsa-miR-518d	placenta	-479	-229	250
HNF4G	hsa-miR-518d	placenta	-4278	-4028	250
HNF4G	hsa-miR-518a-2	placenta	-479	-229	250
HNF4G	hsa-miR-518a-2	placenta	-4278	-4028	250
HNF4G	hsa-miR-518a-1	placenta	-479	-229	250
HNF4G	hsa-miR-518a-1	placenta	-4278	-4028	250
HNF4G	hsa-miR-517c	placenta	-479	-229	250
HNF4G	hsa-miR-517c	placenta	-4278	-4028	250
HNF4G	hsa-miR-522	placenta	-4278	-4028	250
IRF3	hsa-miR-199b	brain	-200	76	276
IRF3	hsa-miR-192	liver	-847	-571	276
JUNB	hsa-miR-330	brain	-1193	-903	290
JUNB	hsa-miR-196a-2	kidney	-1750	-1460	290
MEF2A	hsa-miR-146a	kidney	-107	-13	94
MEF2A	hsa-miR-146a	kidney	-613	-401	212
MEF2A	hsa-miR-146a	spleen	-613	-401	212
MEF2A	hsa-miR-223	spleen	-1839	-1712	127
MEF2A	hsa-miR-146a	spleen	-107	-13	94
MEF2C	hsa-miR-146a	kidney	-123	121	244
MEF2C	hsa-miR-146a	kidney	-608	-364	244
MEF2C	hsa-miR-223	spleen	-1911	-1667	244
MEF2C	hsa-miR-146a	spleen	-608	-364	244
MEF2C	hsa-miR-146a	spleen	-123	121	244
NFE2	hsa-miR-93	brain	508	744	236
NFE2	hsa-miR-196a-1	kidney	-3908	-3726	182
NFE2	hsa-miR-196a-1	kidney	-3927	-3723	204
NR2C2	hsa-miR-199b	brain	-422	-108	314
NR2C2	hsa-miR-193a	skeletal_muscle	-537	-233	304
POU5F1	hsa-miR-124-2	brain	-2770	-2570	200
POU5F1	hsa-miR-302b	heart	-1229	-1029	200
POU5F1	hsa-miR-302d	heart	-1229	-1029	200
POU5F1	hsa-miR-302a	heart	-599	-399	200
POU5F1	hsa-miR-302a	heart	-1229	-1029	200
POU5F1	hsa-miR-302a	heart	-4619	-4468	151
POU5F1	hsa-miR-302b	heart	-599	-399	200
POU5F1	hsa-miR-302b	heart	-4619	-4468	151
POU5F1	hsa-miR-302c	heart	-599	-399	200
POU5F1	hsa-miR-302c	heart	-1229	-1029	200
POU5F1	hsa-miR-302d	heart	-599	-399	200
POU5F1	hsa-miR-302d	heart	-4619	-4468	151
POU5F1	hsa-miR-367	heart	-599	-399	200
POU5F1	hsa-miR-367	heart	-1229	-1029	200
POU5F1	hsa-miR-367	heart	-4619	-4468	151
POU5F1	hsa-miR-302c	heart	-4619	-4468	151
RPC155	hsa-miR-330	brain	-996	-752	244
RPC155	hsa-miR-193a	skeletal_muscle	-159	286	445
SP2	hsa-miR-93	brain	461	655	194
SP2	hsa-miR-330	brain	-3571	-3397	174
SP2	hsa-miR-192	liver	-759	-543	216

## Sheet: 3 tissues
3 tissue tissues in which TF-TS miRNA interactions can occur
TF	miRNAs	Tissue	TFBS from TSS of miRNA_start	TFBS from TSS of miRNA_end	Length of binding site
BAF155	hsa-miR-196a-2	kidney	-3418	-2968	450
BAF155	hsa-miR-199b	brain	-586	-136	450
BAF155	hsa-miR-196a-2	kidney	-4775	-4325	450
BAF155	hsa-miR-96	thymus	-678	-228	450
BAF155	hsa-miR-182	thymus	-678	-228	450
BRCA1	hsa-miR-199b	brain	575	835	260
BRCA1	hsa-miR-199b	brain	-262	-2	260
BRCA1	hsa-miR-30c-2	kidney	-2398	-2138	260
BRCA1	hsa-miR-193a	skeletal_muscle	-63	197	260
BRCA1	hsa-miR-196a-2	kidney	-1669	-1517	152
BRCA1	hsa-miR-196a-2	kidney	-3377	-3117	260
GR	hsa-miR-323	brain	-3067	-2779	288
GR	hsa-miR-99b	brain	222	492	270
GR	hsa-miR-138-2	brain	459	729	270
GR	hsa-miR-323	brain	-3565	-3295	270
GR	hsa-miR-193a	skeletal_muscle	-103	178	281
GR	hsa-miR-125a	brain	34	304	270
GR	hsa-miR-184	placenta	-633	-363	270
PBX3	hsa-miR-9-1	brain	-4424	-4228	196
PBX3	hsa-miR-93	brain	406	641	235
PBX3	hsa-miR-92a-1	liver	-1527	-1355	172
PBX3	hsa-miR-92a-1	bone	-1527	-1355	172
SRF	hsa-miR-7-3	brain	768	948	180
SRF	hsa-miR-133a-1	skeletal_muscle	-250	-70	180
SRF	hsa-miR-133a-1	heart	-250	-70	180
SRF	hsa-miR-1-2	heart	-250	-70	180
SRF	hsa-miR-330	brain	-4157	-3921	236
SRF	hsa-miR-1-2	skeletal_muscle	-250	-70	180

## Sheet: 4 tissues
4 tissue tissues in which TF-TS miRNA interactions can occur
TF	miRNAs	Tissue	TFBS from TSS of miRNA_start	TFBS from TSS of miRNA_end	Length of binding site
CHD2	hsa-miR-193a	skeletal_muscle	-129	155	284
CHD2	hsa-miR-199b	brain	486	770	284
CHD2	hsa-miR-192	liver	-816	-532	284
CHD2	hsa-miR-330	brain	-3647	-3331	316
CHD2	hsa-miR-182	thymus	-529	-245	284
CHD2	hsa-miR-93	brain	380	700	320
CHD2	hsa-miR-9-1	brain	-106	178	284
CHD2	hsa-miR-96	thymus	-529	-245	284
CTCFL	hsa-miR-126	lung	-3965	-3805	160
CTCFL	hsa-miR-192	liver	-1746	-1586	160
CTCFL	hsa-miR-129-2	brain	-1934	-1774	160
CTCFL	hsa-miR-330	brain	-145	15	160
CTCFL	hsa-miR-126	lung	-3309	-3149	160
CTCFL	hsa-miR-9-3	brain	-3523	-3363	160
CTCFL	hsa-miR-7-2	brain	-740	-580	160
CTCFL	hsa-miR-126	heart	-3309	-3149	160
CTCFL	hsa-miR-126	heart	-3965	-3805	160
CTCFL	hsa-miR-124-3	brain	-4756	-4596	160
CTCFL	hsa-miR-137	brain	-4530	-4370	160
CTCFL	hsa-miR-9-3	brain	-3795	-3635	160
ELK4	hsa-miR-199b	brain	-244	120	364
ELK4	hsa-miR-192	liver	41	405	364
ELK4	hsa-miR-92a-1	liver	-1593	-1229	364
ELK4	hsa-miR-193a	skeletal_muscle	-530	-166	364
ELK4	hsa-miR-93	brain	437	801	364
ELK4	hsa-miR-92a-1	bone	-1593	-1229	364
FOSL1	hsa-miR-192	liver	370	586	216
FOSL1	hsa-miR-96	thymus	-233	-17	216
FOSL1	hsa-miR-196a-2	kidney	-1702	-1486	216
FOSL1	hsa-miR-93	brain	-1396	-1180	216
FOSL1	hsa-miR-182	thymus	-233	-17	216
FOSL1	hsa-miR-143	brain	-2060	-1844	216
FOSL2	hsa-miR-518a-1	placenta	-4239	-4003	236
FOSL2	hsa-miR-519a-2	placenta	-4239	-4003	236
FOSL2	hsa-miR-193a	skeletal_muscle	-101	135	236
FOSL2	hsa-miR-138-1	brain	-4165	-4094	71
FOSL2	hsa-miR-521-1	placenta	-4239	-4003	236
FOSL2	hsa-miR-196a-2	kidney	-1671	-1556	115
FOSL2	hsa-miR-522	placenta	-4239	-4003	236
FOSL2	hsa-miR-518e	placenta	-4239	-4003	236
FOSL2	hsa-miR-518a-2	placenta	-4239	-4003	236
FOSL2	hsa-miR-136	placenta	-3421	-3185	236
FOSL2	hsa-miR-517c	placenta	-4239	-4003	236
FOSL2	hsa-miR-517b	placenta	-4239	-4003	236
FOSL2	hsa-miR-520h	placenta	-4239	-4003	236
FOSL2	hsa-miR-516b-2	placenta	-4239	-4003	236
FOSL2	hsa-miR-143	brain	-2006	-1883	123
FOSL2	hsa-miR-518d	placenta	-4239	-4003	236
FOSL2	hsa-miR-519a-1	placenta	-4239	-4003	236
FOSL2	hsa-miR-520g	placenta	-4239	-4003	236
FOSL2	hsa-miR-527	placenta	-4239	-4003	236
FOSL2	hsa-miR-520d	placenta	-4239	-4003	236
FOSL2	hsa-miR-516b-1	placenta	-4239	-4003	236
FOSL2	hsa-miR-526a-2	placenta	-4239	-4003	236
GATA1	hsa-miR-184	placenta	-633	-279	354
GATA1	hsa-miR-199a-1	brain	-1488	-1172	316
GATA1	hsa-miR-192	liver	-977	-527	450
GATA1	hsa-miR-199b	brain	-3532	-3256	276
GATA1	hsa-miR-193a	skeletal_muscle	-1297	-1043	254
Ini1	hsa-miR-196a-2	kidney	-542	-222	320
Ini1	hsa-miR-196a-2	kidney	-1306	-986	320
Ini1	hsa-miR-196a-2	kidney	511	831	320
Ini1	hsa-miR-184	placenta	-521	-201	320
Ini1	hsa-miR-192	liver	-57	263	320
Ini1	hsa-miR-93	brain	408	728	320
Ini1	hsa-miR-9-3	brain	-3491	-3171	320
IRF4	hsa-miR-193a	skeletal_muscle	-119	151	270
IRF4	hsa-miR-146a	spleen	-564	-294	270
IRF4	hsa-miR-7-3	brain	-2647	-2377	270
IRF4	hsa-miR-330	brain	-4133	-3863	270
IRF4	hsa-miR-138-1	brain	-4223	-3953	270
IRF4	hsa-miR-146a	kidney	-564	-294	270
IRF4	hsa-miR-330	brain	-1043	-773	270
IRF4	hsa-miR-10a	kidney	-2978	-2708	270
NFYA	hsa-miR-192	liver	-753	-610	143
NFYA	hsa-miR-330	brain	-3691	-3357	334
NFYA	hsa-miR-93	brain	420	715	295
NFYA	hsa-miR-223	spleen	151	455	304
NFYA	hsa-miR-196a-1	kidney	-3991	-3687	304
NFYA	hsa-miR-9-1	brain	-2477	-2173	304
NFYA	hsa-miR-9-1	brain	-54	250	304
RFX5	hsa-miR-125b-2	brain	516	772	256
RFX5	hsa-miR-199b	brain	-264	38	302
RFX5	hsa-miR-192	liver	-854	-516	338
RFX5	hsa-miR-137	brain	-1530	-1274	256
RFX5	hsa-miR-146a	kidney	-4430	-4174	256
RFX5	hsa-miR-330	brain	-3631	-3355	276
RFX5	hsa-miR-330	brain	-4223	-3953	270
RFX5	hsa-miR-93	brain	-36	224	260
RFX5	hsa-miR-196a-2	kidney	-1746	-1470	276
RFX5	hsa-miR-146a	spleen	-4430	-4174	256
RFX5	hsa-miR-93	brain	406	662	256
TFAP2A	hsa-miR-92a-1	liver	-1450	-1066	384
TFAP2A	hsa-miR-9-3	brain	-777	-393	384
TFAP2A	hsa-miR-96	thymus	-372	-218	154
TFAP2A	hsa-miR-330	brain	-144	48	192
TFAP2A	hsa-miR-31	brain	-260	124	384
TFAP2A	hsa-miR-182	thymus	-372	-218	154
TFAP2A	hsa-miR-92a-1	bone	-1450	-1066	384
ZEB1	hsa-miR-10a	kidney	-2966	-2742	224
ZEB1	hsa-miR-138-1	brain	-4238	-4014	224
ZEB1	hsa-miR-330	brain	-1202	-978	224
ZEB1	hsa-miR-199b	brain	-434	-210	224
ZEB1	hsa-miR-193a	skeletal_muscle	92	316	224
ZEB1	hsa-miR-192	liver	-708	-484	224

## Sheet: 5 tissues
5 tissue tissues in which TF-TS miRNA interactions can occur
TF	miRNAs	Tissue	TFBS from TSS of miRNA_start	TFBS from TSS of miRNA_end	Length of binding site
BATF	hsa-miR-223	spleen	776	873	97
BATF	hsa-miR-7-3	brain	-2620	-2404	216
BATF	hsa-miR-138-1	brain	-4206	-3990	216
BATF	hsa-miR-330	brain	-985	-840	145
BATF	hsa-miR-30c-2	kidney	-4803	-4587	216
BATF	hsa-miR-223	spleen	-1894	-1678	216
BATF	hsa-miR-483	liver	-3586	-3370	216
BATF	hsa-miR-483	bone	-3586	-3370	216
BCL11A	hsa-miR-223	spleen	-1865	-1629	236
BCL11A	hsa-miR-146a	spleen	-498	-356	142
BCL11A	hsa-miR-373	placenta	-4164	-3988	176
BCL11A	hsa-miR-146a	spleen	-125	1	126
BCL11A	hsa-miR-371	placenta	-4164	-3988	176
BCL11A	hsa-miR-512-1	placenta	-4006	-3830	176
BCL11A	hsa-miR-330	brain	-1030	-794	236
BCL11A	hsa-miR-367	heart	-4645	-4470	175
BCL11A	hsa-miR-372	placenta	-4164	-3988	176
BCL11A	hsa-miR-302d	heart	-4645	-4470	175
BCL11A	hsa-miR-146a	kidney	-125	1	126
BCL11A	hsa-miR-302b	heart	-4645	-4470	175
BCL11A	hsa-miR-146a	kidney	-498	-356	142
BCL11A	hsa-miR-302a	heart	-4645	-4470	175
BCL11A	hsa-miR-302c	heart	-4645	-4470	175
E2F4	hsa-miR-193a	skeletal_muscle	-166	94	260
E2F4	hsa-miR-125a	brain	136	396	260
E2F4	hsa-miR-199b	brain	-373	-113	260
E2F4	hsa-miR-93	brain	251	791	540
E2F4	hsa-miR-449a	testis	-3336	-2923	413
E2F4	hsa-miR-92a-1	bone	-217	123	340
E2F4	hsa-miR-31	brain	-180	160	340
E2F4	hsa-miR-99b	brain	324	584	260
E2F4	hsa-miR-92a-1	liver	-217	123	340
FOXA2	hsa-miR-92a-1	liver	-1488	-1264	224
FOXA2	hsa-miR-92a-1	bone	-1488	-1264	224
FOXA2	hsa-miR-518d	placenta	-4161	-4038	123
FOXA2	hsa-miR-518d	placenta	-571	-347	224
FOXA2	hsa-miR-516b-2	placenta	-571	-347	224
FOXA2	hsa-miR-516b-2	placenta	-4161	-4038	123
FOXA2	hsa-miR-518e	placenta	-4161	-4038	123
FOXA2	hsa-miR-520d	placenta	-4161	-4038	123
FOXA2	hsa-miR-518e	placenta	-571	-347	224
FOXA2	hsa-miR-516b-1	placenta	-571	-347	224
FOXA2	hsa-miR-516b-1	placenta	-4161	-4038	123
FOXA2	hsa-miR-522	placenta	-4161	-4038	123
FOXA2	hsa-miR-522	placenta	-571	-347	224
FOXA2	hsa-miR-520h	placenta	-4161	-4038	123
FOXA2	hsa-miR-518a-2	placenta	-571	-347	224
FOXA2	hsa-miR-517b	placenta	-4161	-4038	123
FOXA2	hsa-miR-526a-2	placenta	-4161	-4038	123
FOXA2	hsa-miR-520d	placenta	-571	-347	224
FOXA2	hsa-miR-518a-1	placenta	-571	-347	224
FOXA2	hsa-miR-518a-1	placenta	-4161	-4038	123
FOXA2	hsa-miR-192	liver	124	243	119
FOXA2	hsa-miR-517b	placenta	-571	-347	224
FOXA2	hsa-miR-146a	kidney	-1251	-1195	56
FOXA2	hsa-miR-520g	placenta	-571	-347	224
FOXA2	hsa-miR-520g	placenta	-4161	-4038	123
FOXA2	hsa-miR-146a	kidney	-690	-510	180
FOXA2	hsa-miR-517c	placenta	-571	-347	224
FOXA2	hsa-miR-517c	placenta	-4161	-4038	123
FOXA2	hsa-miR-30c-1	kidney	-4189	-4133	56
FOXA2	hsa-miR-519a-2	placenta	-571	-347	224
FOXA2	hsa-miR-519a-1	placenta	-571	-347	224
FOXA2	hsa-miR-372	placenta	145	370	225
FOXA2	hsa-miR-146a	spleen	-1251	-1195	56
FOXA2	hsa-miR-136	placenta	-3181	-2957	224
FOXA2	hsa-miR-146a	spleen	-690	-510	180
FOXA2	hsa-miR-371	placenta	145	370	225
FOXA2	hsa-miR-512-1	placenta	-3864	-3789	75
FOXA2	hsa-miR-519a-2	placenta	-4161	-4038	123
FOXA2	hsa-miR-519a-1	placenta	-4161	-4038	123
FOXA2	hsa-miR-373	placenta	145	370	225
FOXA2	hsa-miR-527	placenta	-4161	-4038	123
FOXA2	hsa-miR-518a-2	placenta	-4161	-4038	123
FOXA2	hsa-miR-521-1	placenta	-571	-347	224
FOXA2	hsa-miR-520h	placenta	-571	-347	224
FOXA2	hsa-miR-521-1	placenta	-4161	-4038	123
FOXA2	hsa-miR-527	placenta	-571	-347	224
FOXA2	hsa-miR-526a-2	placenta	-571	-347	224
GTF2F1	hsa-miR-199b	brain	-415	-119	296
GTF2F1	hsa-miR-184	placenta	-647	-351	296
GTF2F1	hsa-miR-146a	spleen	-4486	-4190	296
GTF2F1	hsa-miR-93	brain	468	744	276
GTF2F1	hsa-miR-146a	kidney	-4486	-4190	296
GTF2F1	hsa-miR-196a-1	kidney	-3965	-3669	296
GTF2F1	hsa-miR-196a-2	kidney	-3396	-3100	296
GTF2F1	hsa-miR-193a	skeletal_muscle	-90	206	296
GTF2F1	hsa-miR-196a-2	kidney	-1684	-1388	296
HNF4A	hsa-miR-520g	placenta	-4284	-4028	256
HNF4A	hsa-miR-520h	placenta	-4190	-4096	94
HNF4A	hsa-miR-526a-2	placenta	-435	-195	240
HNF4A	hsa-miR-520h	placenta	-4284	-4028	256
HNF4A	hsa-miR-526a-2	placenta	-4190	-4096	94
HNF4A	hsa-miR-516b-1	placenta	-4284	-4028	256
HNF4A	hsa-miR-526a-2	placenta	-4284	-4028	256
HNF4A	hsa-miR-520g	placenta	-435	-195	240
HNF4A	hsa-miR-527	placenta	-435	-195	240
HNF4A	hsa-miR-516b-1	placenta	-4190	-4096	94
HNF4A	hsa-miR-516b-1	placenta	-435	-195	240
HNF4A	hsa-miR-519a-1	placenta	-4190	-4096	94
HNF4A	hsa-miR-520g	placenta	-4190	-4096	94
HNF4A	hsa-miR-520d	placenta	-4190	-4096	94
HNF4A	hsa-miR-516b-2	placenta	-4190	-4096	94
HNF4A	hsa-miR-519a-2	placenta	-4190	-4096	94
HNF4A	hsa-miR-516b-2	placenta	-435	-195	240
HNF4A	hsa-miR-520d	placenta	-435	-195	240
HNF4A	hsa-miR-519a-2	placenta	-4284	-4028	256
HNF4A	hsa-miR-527	placenta	-4190	-4096	94
HNF4A	hsa-miR-519a-1	placenta	-435	-195	240
HNF4A	hsa-miR-519a-1	placenta	-4284	-4028	256
HNF4A	hsa-miR-519a-2	placenta	-435	-195	240
HNF4A	hsa-miR-520d	placenta	-4284	-4028	256
HNF4A	hsa-miR-527	placenta	-4284	-4028	256
HNF4A	hsa-miR-516b-2	placenta	-4284	-4028	256
HNF4A	hsa-miR-522	placenta	-4284	-4028	256
HNF4A	hsa-miR-518d	placenta	-4190	-4096	94
HNF4A	hsa-miR-521-1	placenta	-435	-195	240
HNF4A	hsa-miR-518d	placenta	-435	-195	240
HNF4A	hsa-miR-199b	brain	-423	-167	256
HNF4A	hsa-miR-518e	placenta	-4284	-4028	256
HNF4A	hsa-miR-518e	placenta	-4190	-4096	94
HNF4A	hsa-miR-518e	placenta	-435	-195	240
HNF4A	hsa-miR-199b	brain	-424	-184	240
HNF4A	hsa-miR-518d	placenta	-4284	-4028	256
HNF4A	hsa-miR-522	placenta	-4190	-4096	94
HNF4A	hsa-miR-520h	placenta	-435	-195	240
HNF4A	hsa-miR-193a	skeletal_muscle	-3365	-3125	240
HNF4A	hsa-miR-518a-2	placenta	-4284	-4028	256
HNF4A	hsa-miR-521-1	placenta	-4284	-4028	256
HNF4A	hsa-miR-521-1	placenta	-4190	-4096	94
HNF4A	hsa-miR-522	placenta	-435	-195	240
HNF4A	hsa-miR-146a	kidney	-644	-404	240
HNF4A	hsa-miR-30c-1	kidney	-4290	-4050	240
HNF4A	hsa-miR-517b	placenta	-4284	-4028	256
HNF4A	hsa-miR-517b	placenta	-4190	-4096	94
HNF4A	hsa-miR-517b	placenta	-435	-195	240
HNF4A	hsa-miR-517c	placenta	-4284	-4028	256
HNF4A	hsa-miR-517c	placenta	-4190	-4096	94
HNF4A	hsa-miR-517c	placenta	-435	-195	240
HNF4A	hsa-miR-138-2	brain	525	765	240
HNF4A	hsa-miR-518a-1	placenta	-4284	-4028	256
HNF4A	hsa-miR-518a-1	placenta	-4190	-4096	94
HNF4A	hsa-miR-518a-1	placenta	-435	-195	240
HNF4A	hsa-miR-518a-2	placenta	-4190	-4096	94
HNF4A	hsa-miR-518a-2	placenta	-435	-195	240
HNF4A	hsa-miR-146a	spleen	-644	-404	240
IRF1	hsa-miR-125a	brain	63	347	284
IRF1	hsa-miR-9-1	brain	-40	244	284
IRF1	hsa-miR-199b	brain	-251	72	323
IRF1	hsa-miR-136	placenta	-301	-61	240
IRF1	hsa-miR-330	brain	-3636	-3352	284
IRF1	hsa-miR-193a	skeletal_muscle	-189	95	284
IRF1	hsa-miR-330	brain	-280	4	284
IRF1	hsa-miR-192	liver	-761	-616	145
IRF1	hsa-miR-330	brain	-4138	-3854	284
IRF1	hsa-miR-99b	brain	251	535	284
IRF1	hsa-miR-93	brain	410	694	284
IRF1	hsa-miR-182	thymus	-287	-3	284
IRF1	hsa-miR-96	thymus	-287	-3	284
KAP1	hsa-miR-330	brain	-4280	-3770	510
KAP1	hsa-miR-92a-1	liver	-45	379	424
KAP1	hsa-miR-10a	kidney	-3413	-2762	651
KAP1	hsa-miR-146a	spleen	-4599	-4175	424
KAP1	hsa-miR-146a	kidney	-4599	-4175	424
KAP1	hsa-miR-92a-1	bone	-45	379	424
MXI1	hsa-miR-93	brain	492	742	250
MXI1	hsa-miR-93	brain	-61	215	276
MXI1	hsa-miR-138-2	brain	218	468	250
MXI1	hsa-miR-199b	brain	-255	86	341
MXI1	hsa-miR-330	brain	510	760	250
MXI1	hsa-miR-330	brain	-198	52	250
MXI1	hsa-miR-92a-1	bone	-34	216	250
MXI1	hsa-miR-192	liver	-843	-519	324
MXI1	hsa-miR-196a-2	kidney	-1739	-1489	250
MXI1	hsa-miR-92a-1	liver	-34	216	250
MXI1	hsa-miR-196a-2	kidney	453	703	250
MXI1	hsa-miR-192	liver	112	362	250
MXI1	hsa-miR-450a-2	placenta	-1564	-1314	250
Mxi1	hsa-miR-184	placenta	-603	-353	250
MXI1	hsa-miR-503	placenta	-1564	-1314	250
MXI1	hsa-miR-450a-1	placenta	-2562	-2312	250
NANOG	hsa-miR-92a-1	bone	-40	170	210
NANOG	hsa-miR-524	placenta	-4029	-3819	210
NANOG	hsa-miR-526b	placenta	-4029	-3819	210
NANOG	hsa-miR-518f	placenta	-4029	-3819	210
NANOG	hsa-miR-526a-2	placenta	-376	-275	101
NANOG	hsa-miR-518d	placenta	-376	-275	101
NANOG	hsa-miR-518c	placenta	-4029	-3819	210
NANOG	hsa-miR-518b	placenta	-4029	-3819	210
NANOG	hsa-miR-521-1	placenta	-376	-275	101
NANOG	hsa-miR-518a-1	placenta	-376	-275	101
NANOG	hsa-miR-525	placenta	-4029	-3819	210
NANOG	hsa-miR-517c	placenta	-376	-275	101
NANOG	hsa-miR-517b	placenta	-376	-275	101
NANOG	hsa-miR-517a	placenta	-4029	-3819	210
NANOG	hsa-miR-520h	placenta	-376	-275	101
NANOG	hsa-miR-520g	placenta	-376	-275	101
NANOG	hsa-miR-518a-2	placenta	-376	-275	101
NANOG	hsa-miR-302d	heart	-4612	-4402	210
NANOG	hsa-miR-302a	heart	-1196	-1085	111
NANOG	hsa-miR-302a	heart	-4612	-4402	210
NANOG	hsa-miR-302b	heart	-1196	-1085	111
NANOG	hsa-miR-129-2	brain	-1981	-1771	210
NANOG	hsa-miR-302b	heart	-4612	-4402	210
NANOG	hsa-miR-302c	heart	-1196	-1085	111
NANOG	hsa-miR-302c	heart	-4612	-4402	210
NANOG	hsa-miR-521-2	placenta	-4029	-3819	210
NANOG	hsa-miR-124-2	brain	-2690	-2595	95
NANOG	hsa-miR-520f	placenta	-4029	-3819	210
NANOG	hsa-miR-367	heart	-1196	-1085	111
NANOG	hsa-miR-367	heart	-4612	-4402	210
NANOG	hsa-miR-199b	brain	518	728	210
NANOG	hsa-miR-9-3	brain	-2104	-1938	166
NANOG	hsa-miR-9-3	brain	-737	-527	210
NANOG	hsa-miR-512-2	placenta	-4029	-3819	210
NANOG	hsa-miR-518e	placenta	-376	-275	101
NANOG	hsa-miR-523	placenta	-4029	-3819	210
NANOG	hsa-miR-302d	heart	-1196	-1085	111
NANOG	hsa-miR-519e	placenta	-4029	-3819	210
NANOG	hsa-miR-92a-1	liver	-40	170	210
NANOG	hsa-miR-516b-1	placenta	-376	-275	101
NANOG	hsa-miR-519c	placenta	-4029	-3819	210
NANOG	hsa-miR-520a	placenta	-4029	-3819	210
NANOG	hsa-miR-520b	placenta	-4029	-3819	210
NANOG	hsa-miR-519d	placenta	-4029	-3819	210
NANOG	hsa-miR-519b	placenta	-4029	-3819	210
NANOG	hsa-miR-516b-2	placenta	-376	-275	101
NANOG	hsa-miR-192	liver	-910	-700	210
NANOG	hsa-miR-498	placenta	-4029	-3819	210
NANOG	hsa-miR-520c	placenta	-4029	-3819	210
NANOG	hsa-miR-520e	placenta	-4029	-3819	210
NANOG	hsa-miR-519a-2	placenta	-376	-275	101
NANOG	hsa-miR-522	placenta	-376	-275	101
NANOG	hsa-miR-527	placenta	-376	-275	101
NANOG	hsa-miR-526a-1	placenta	-4029	-3819	210
NANOG	hsa-miR-520d	placenta	-376	-275	101
NANOG	hsa-miR-519a-1	placenta	-376	-275	101
NFYB	hsa-miR-143	brain	-99	41	140
NFYB	hsa-miR-96	thymus	-308	-24	284
NFYB	hsa-miR-182	thymus	-308	-24	284
NFYB	hsa-miR-9-1	brain	-2400	-2281	119
NFYB	hsa-miR-196a-1	kidney	-3912	-3743	169
NFYB	hsa-miR-330	brain	-3696	-3336	360
NFYB	hsa-miR-9-1	brain	58	129	71
NFYB	hsa-miR-192	liver	-809	-568	241
NFYB	hsa-miR-93	brain	399	740	341
NFYB	hsa-miR-330	brain	-4127	-3979	148
NFYB	hsa-miR-223	spleen	314	392	78
POU2F2	hsa-miR-199b	brain	-405	-162	243
POU2F2	hsa-miR-7-3	brain	209	461	252
POU2F2	hsa-miR-92a-1	bone	-1510	-1270	240
POU2F2	hsa-miR-212	brain	-4078	-3838	240
POU2F2	hsa-miR-223	spleen	-3266	-3026	240
POU2F2	hsa-miR-7-3	brain	209	461	252
POU2F2	hsa-miR-146a	spleen	-185	146	331
POU2F2	hsa-miR-146a	spleen	-185	146	331
POU2F2	hsa-miR-92a-1	liver	-1510	-1270	240
POU2F2	hsa-miR-212	brain	-4078	-3838	240
POU2F2	hsa-miR-199b	brain	-405	-162	243
POU2F2	hsa-miR-223	spleen	-3266	-3026	240
POU2F2	hsa-miR-330	brain	-4135	-3893	242
POU2F2	hsa-miR-146a	kidney	-185	146	331
POU2F2	hsa-miR-146a	kidney	-185	146	331
POU2F2	hsa-miR-92a-1	bone	-1510	-1270	240
POU2F2	hsa-miR-330	brain	-4135	-3893	242
POU2F2	hsa-miR-92a-1	liver	-1510	-1270	240
SUZ12	hsa-miR-483	bone	-2150	-1866	284
SUZ12	hsa-miR-483	bone	-3385	-3101	284
SUZ12	hsa-miR-129-2	brain	475	759	284
SUZ12	hsa-miR-7-2	brain	-322	-38	284
SUZ12	hsa-miR-124-3	brain	-2143	-1859	284
SUZ12	hsa-miR-129-2	brain	-1098	-814	284
SUZ12	hsa-miR-212	brain	-1686	-1436	250
SUZ12	hsa-miR-212	brain	-2	248	250
SUZ12	hsa-miR-129-2	brain	-1952	-1668	284
SUZ12	hsa-miR-483	bone	-4449	-4165	284
SUZ12	hsa-miR-129-2	brain	-3680	-3396	284
SUZ12	hsa-miR-124-2	brain	-3857	-3573	284
SUZ12	hsa-miR-124-3	brain	384	668	284
SUZ12	hsa-miR-196a-1	kidney	-3475	-3085	390
SUZ12	hsa-miR-124-2	brain	-89	195	284
SUZ12	hsa-miR-124-2	brain	-1016	-732	284
SUZ12	hsa-miR-124-2	brain	-1981	-1697	284
SUZ12	hsa-miR-483	bone	-4883	-4599	284
SUZ12	hsa-miR-124-2	brain	-3388	-3104	284
SUZ12	hsa-miR-124-2	brain	-4970	-4686	284
SUZ12	hsa-miR-196a-1	kidney	228	478	250
SUZ12	hsa-miR-483	bone	-1498	-1012	486
SUZ12	hsa-miR-10b	kidney	440	767	327
SUZ12	hsa-miR-196b	kidney	-4996	-4712	284
SUZ12	hsa-miR-9-1	brain	-4481	-4231	250
SUZ12	hsa-miR-10a	kidney	-1193	-863	330
SUZ12	hsa-miR-9-3	brain	-3531	-3247	284
SUZ12	hsa-miR-10a	kidney	-2309	-1931	378
SUZ12	hsa-miR-10a	kidney	-3031	-2747	284
SUZ12	hsa-miR-483	liver	-4449	-4165	284
SUZ12	hsa-miR-10a	kidney	-3602	-3318	284
SUZ12	hsa-miR-10a	kidney	-4447	-4163	284
SUZ12	hsa-miR-196b	kidney	-3778	-3494	284
SUZ12	hsa-miR-10b	kidney	-3840	-3556	284
SUZ12	hsa-miR-10a	kidney	-448	-164	284
SUZ12	hsa-miR-483	liver	-3385	-3101	284
SUZ12	hsa-miR-483	liver	-2150	-1866	284
SUZ12	hsa-miR-483	liver	-1498	-1012	486
SUZ12	hsa-miR-483	liver	-773	-400	373
SUZ12	hsa-miR-182	thymus	-3098	-2814	284
SUZ12	hsa-miR-182	thymus	-2522	-2037	485
SUZ12	hsa-miR-182	thymus	-1357	-1073	284
SUZ12	hsa-miR-96	thymus	-1357	-1073	284
SUZ12	hsa-miR-96	thymus	-2522	-2037	485
SUZ12	hsa-miR-96	thymus	-3098	-2814	284
SUZ12	hsa-miR-10b	kidney	-4823	-4539	284
SUZ12	hsa-miR-483	bone	-773	-400	373
SUZ12	hsa-miR-9-2	brain	-45	239	284
SUZ12	hsa-miR-9-2	brain	-1009	-725	284
SUZ12	hsa-miR-9-2	brain	-4828	-4544	284
SUZ12	hsa-miR-9-3	brain	-2871	-2587	284
SUZ12	hsa-miR-9-3	brain	-2168	-1884	284
SUZ12	hsa-miR-9-3	brain	-776	-492	284
SUZ12	hsa-miR-10a	kidney	-1669	-1385	284
SUZ12	hsa-miR-129-2	brain	-626	-342	284
SUZ12	hsa-miR-196b	kidney	-3347	-2962	385
SUZ12	hsa-miR-196a-1	kidney	-4319	-4035	284
SUZ12	hsa-miR-196a-1	kidney	-4927	-4643	284
SUZ12	hsa-miR-196a-2	kidney	572	822	250
SUZ12	hsa-miR-196b	kidney	-2603	-2319	284
SUZ12	hsa-miR-196b	kidney	-2279	-1861	418
SUZ12	hsa-miR-196b	kidney	-552	-268	284
SUZ12	hsa-miR-9-3	brain	-30	254	284
SUZ12	hsa-miR-196b	kidney	58	388	330
SUZ12	hsa-miR-196a-2	kidney	-4976	-4692	284
SUZ12	hsa-miR-483	liver	-4883	-4599	284
SUZ12	hsa-miR-196a-2	kidney	-471	-221	250
SUZ12	hsa-miR-196a-2	kidney	-4590	-4340	250
TAF7	hsa-miR-92a-1	bone	-1284	-1196	88
TAF7	hsa-miR-93	brain	26	230	204
TAF7	hsa-miR-92a-1	bone	27	231	204
TAF7	hsa-miR-199b	brain	-391	-187	204
TAF7	hsa-miR-93	brain	621	825	204
TAF7	hsa-miR-302a	heart	-909	113	1022
TAF7	hsa-miR-302a	heart	-1821	-1617	204
TAF7	hsa-miR-92a-1	bone	-398	-194	204
TAF7	hsa-miR-367	heart	-3614	-3410	204
TAF7	hsa-miR-302d	heart	-1821	-1617	204
TAF7	hsa-miR-302d	heart	-2214	-2010	204
TAF7	hsa-miR-302d	heart	-2716	-2512	204
TAF7	hsa-miR-302d	heart	-3614	-3410	204
TAF7	hsa-miR-302d	heart	-4598	-4394	204
TAF7	hsa-miR-367	heart	-909	113	1022
TAF7	hsa-miR-302d	heart	-909	113	1022
TAF7	hsa-miR-367	heart	-2214	-2010	204
TAF7	hsa-miR-367	heart	-1821	-1617	204
TAF7	hsa-miR-367	heart	-4598	-4394	204
TAF7	hsa-miR-9-1	brain	79	283	204
TAF7	hsa-miR-9-3	brain	-758	-554	204
TAF7	hsa-miR-92a-1	liver	-1284	-1196	88
TAF7	hsa-miR-92a-1	liver	-398	-194	204
TAF7	hsa-miR-92a-1	liver	27	231	204
TAF7	hsa-miR-193a	skeletal_muscle	-147	223	370
TAF7	hsa-miR-302a	heart	-2214	-2010	204
TAF7	hsa-miR-302b	heart	-2716	-2512	204
TAF7	hsa-miR-302b	heart	-909	113	1022
TAF7	hsa-miR-302a	heart	-4598	-4394	204
TAF7	hsa-miR-302a	heart	-3614	-3410	204
TAF7	hsa-miR-367	heart	-2716	-2512	204
TAF7	hsa-miR-302a	heart	-2716	-2512	204
TAF7	hsa-miR-302b	heart	-2214	-2010	204
TAF7	hsa-miR-302b	heart	-3614	-3410	204
TAF7	hsa-miR-302b	heart	-4598	-4394	204
TAF7	hsa-miR-302c	heart	-1821	-1617	204
TAF7	hsa-miR-302c	heart	-4598	-4394	204
TAF7	hsa-miR-302c	heart	-3614	-3410	204
TAF7	hsa-miR-302c	heart	-2716	-2512	204
TAF7	hsa-miR-302c	heart	-2214	-2010	204
TAF7	hsa-miR-302c	heart	-909	113	1022
TAF7	hsa-miR-302b	heart	-1821	-1617	204
TAL1	hsa-miR-205	thymus	-2275	-2025	250
TAL1	hsa-miR-192	liver	-944	-694	250
TAL1	hsa-miR-184	placenta	-590	-340	250
TAL1	hsa-miR-9-1	brain	-2358	-2108	250
TAL1	hsa-miR-129-1	brain	-2292	-2049	243
TAL1	hsa-miR-199a-1	brain	-1453	-1304	149
TAL1	hsa-miR-223	spleen	-227	23	250
TAL1	hsa-miR-330	brain	-4156	-3906	250
ZNF143	hsa-miR-146a	kidney	-104	100	204
ZNF143	hsa-miR-146a	spleen	-104	100	204
ZNF143	hsa-miR-10a	kidney	-2968	-2764	204
ZNF143	hsa-miR-92a-1	bone	-58	146	204
ZNF143	hsa-miR-196a-2	kidney	-1739	-1535	204
ZNF143	hsa-miR-330	brain	-1209	-1005	204
ZNF143	hsa-miR-330	brain	-189	15	204
ZNF143	hsa-miR-9-3	brain	-3541	-3337	204
ZNF143	hsa-miR-199b	brain	-84	120	204
ZNF143	hsa-miR-9-3	brain	-3844	-3640	204
ZNF143	hsa-miR-92a-1	liver	-58	146	204
ZNF143	hsa-miR-137	brain	-1498	-1294	204
ZNF143	hsa-miR-137	brain	-4542	-4338	204
ZNF143	hsa-miR-212	brain	-1933	-1729	204

## Sheet: 6 tissues
6 tissue tissues in which TF-TS miRNA interactions can occur
TF	miRNAs	Tissue	TFBS from TSS of miRNA_start	TFBS from TSS of miRNA_end	Length of binding site
BCL3	hsa-miR-146a	kidney	-480	-344	136
BCL3	hsa-miR-302d	heart	-4642	-4462	180
BCL3	hsa-miR-302c	heart	-856	-676	180
BCL3	hsa-miR-302b	heart	475	655	180
BCL3	hsa-miR-367	heart	-4642	-4462	180
BCL3	hsa-miR-146a	spleen	-182	58	240
BCL3	hsa-miR-199b	brain	57	237	180
BCL3	hsa-miR-9-3	brain	-732	-552	180
BCL3	hsa-miR-367	heart	-856	-676	180
BCL3	hsa-miR-146a	spleen	-480	-344	136
BCL3	hsa-miR-483	liver	-3514	-3362	152
BCL3	hsa-miR-200a	kidney	-3711	-3471	240
BCL3	hsa-miR-302c	heart	-4642	-4462	180
BCL3	hsa-miR-302c	heart	475	655	180
BCL3	hsa-miR-302d	heart	475	655	180
BCL3	hsa-miR-483	bone	-3514	-3362	152
BCL3	hsa-miR-302b	heart	-856	-676	180
BCL3	hsa-miR-9-1	brain	-4455	-4215	240
BCL3	hsa-miR-302d	heart	-856	-676	180
BCL3	hsa-miR-302b	heart	-4642	-4462	180
BCL3	hsa-miR-330	brain	-500	-260	240
BCL3	hsa-miR-302a	heart	-4642	-4462	180
BCL3	hsa-miR-302a	heart	-856	-676	180
BCL3	hsa-miR-302a	heart	475	655	180
BCL3	hsa-miR-146a	kidney	-182	58	240
BCL3	hsa-miR-367	heart	475	655	180
GATA3	hsa-miR-192	liver	-1097	-837	260
GATA3	hsa-miR-373	placenta	-2533	-2273	260
GATA3	hsa-miR-34b	testis	-2076	-1816	260
GATA3	hsa-miR-34c	testis	-2076	-1816	260
GATA3	hsa-miR-196a-2	kidney	-2940	-2680	260
GATA3	hsa-miR-205	thymus	-2801	-2582	219
GATA3	hsa-miR-125b-2	brain	470	730	260
GATA3	hsa-miR-30c-2	kidney	-2447	-2187	260
GATA3	hsa-miR-372	placenta	-2533	-2273	260
GATA3	hsa-miR-205	thymus	-2315	-2139	176
GATA3	hsa-miR-371	placenta	-2533	-2273	260
HMGN3	hsa-miR-182	thymus	-501	-197	304
HMGN3	hsa-miR-125a	brain	121	425	304
HMGN3	hsa-miR-96	thymus	-501	-197	304
HMGN3	hsa-miR-99b	brain	309	613	304
HMGN3	hsa-miR-9-3	brain	-3799	-3495	304
HMGN3	hsa-miR-193a	skeletal_muscle	-374	-70	304
HMGN3	hsa-miR-330	brain	-204	100	304
HMGN3	hsa-miR-10a	kidney	-3033	-2729	304
HMGN3	hsa-miR-200a	kidney	-4901	-4597	304
HMGN3	hsa-miR-93	brain	452	756	304
HMGN3	hsa-miR-192	liver	-742	-438	304
HMGN3	hsa-miR-449a	testis	-3376	-3072	304
JUN	hsa-miR-302d	heart	-309	-85	224
JUN	hsa-miR-367	heart	-309	-85	224
JUN	hsa-miR-302b	heart	-309	-85	224
JUN	hsa-miR-503	placenta	-4355	-4059	296
JUN	hsa-miR-30c-2	kidney	-698	-402	296
JUN	hsa-miR-30c-2	kidney	-1891	-1615	276
JUN	hsa-miR-450a-2	placenta	-4355	-4059	296
JUN	hsa-miR-196a-2	kidney	-1777	-1449	328
JUN	hsa-miR-199b	brain	559	829	270
JUN	hsa-miR-302a	heart	-309	-85	224
JUN	hsa-miR-146a	spleen	-4424	-4101	323
JUN	hsa-miR-137	brain	-3329	-3053	276
JUN	hsa-miR-302c	heart	-309	-85	224
JUN	hsa-miR-30c-2	kidney	-2547	-2251	296
JUN	has-miR-199a-2	brain	380	380	0
JUN	hsa-miR-146a	kidney	-4424	-4101	323
JUN	hsa-miR-138-1	brain	-4331	-3973	358
JUN	hsa-miR-330	brain	-4229	-3906	323
JUN	hsa-miR-202	testis	303	599	296
JUN	hsa-miR-323	brain	-1699	-1400	299
JUN	hsa-miR-214	brain	-4947	-4671	276
PAX5	hsa-miR-146a	kidney	-166	138	304
PAX5	hsa-miR-146a	kidney	-411	-227	184
PAX5	hsa-miR-10a	kidney	-2998	-2739	259
PAX5	hsa-miR-196a-2	kidney	-1737	-1513	224
PAX5	hsa-miR-196a-1	kidney	-3235	-3051	184
PAX5	hsa-miR-146a	kidney	-583	-323	260
PAX5	hsa-miR-146a	spleen	-411	-227	184
PAX5	hsa-miR-92a-1	bone	-502	-318	184
PAX5	hsa-miR-92a-1	bone	-81	179	260
PAX5	hsa-miR-92a-1	bone	-53	171	224
PAX5	hsa-miR-92a-1	liver	-502	-318	184
PAX5	hsa-miR-92a-1	liver	-81	179	260
PAX5	hsa-miR-199b	brain	-201	23	224
PAX5	hsa-miR-92a-1	liver	-53	171	224
PAX5	hsa-miR-192	liver	-665	-481	184
PAX5	hsa-miR-146a	spleen	-166	138	304
PAX5	hsa-miR-93	brain	543	767	224
PAX5	hsa-miR-146a	spleen	-583	-323	260
PAX5	hsa-miR-330	brain	382	566	184
PAX5	hsa-miR-212	brain	-1582	-1358	224
PAX5	hsa-miR-212	brain	-1619	-1359	260
PAX5	hsa-miR-193a	skeletal_muscle	-116	108	224
PAX5	hsa-miR-330	brain	-123	61	184
PAX5	hsa-miR-146a	kidney	-154	106	260
PAX5	hsa-miR-330	brain	-1205	-981	224
PAX5	hsa-miR-196a-1	kidney	-4679	-4455	224
PAX5	hsa-miR-146a	spleen	-154	106	260
REST	hsa-miR-503	placenta	-1793	-1509	284
REST	hsa-miR-192	liver	-1690	-1470	220
REST	hsa-miR-129-2	brain	9	265	256
REST	hsa-miR-124-3	brain	-1617	-1308	309
REST	hsa-miR-7-2	brain	644	840	196
REST	hsa-miR-9-3	brain	-843	-460	383
REST	hsa-miR-199b	brain	81	301	220
REST	hsa-miR-199a-1	brain	-1370	-1186	184
REST	hsa-miR-99b	brain	388	572	184
REST	hsa-miR-9-3	brain	328	532	204
REST	hsa-miR-9-3	brain	-3842	-3635	207
REST	hsa-miR-124-3	brain	-1884	-1700	184
REST	hsa-miR-449a	testis	-3408	-3224	184
REST	hsa-miR-124-3	brain	-1141	-937	204
REST	hsa-miR-124-3	brain	-647	-443	204
REST	hsa-miR-124-3	brain	366	570	204
REST	hsa-miR-124-3	brain	786	990	204
REST	hsa-miR-129-2	brain	-3568	-3312	256
REST	hsa-miR-129-2	brain	-2119	-1758	361
REST	hsa-miR-125a	brain	200	384	184
REST	hsa-miR-134	skeletal_muscle	-211	9	220
REST	hsa-miR-450a-1	placenta	-2791	-2507	284
REST	hsa-miR-450a-2	placenta	-1793	-1509	284
REST	hsa-miR-9-1	brain	-542	-346	196
REST	hsa-miR-330	brain	-430	-55	375
REST	hsa-miR-7-2	brain	435	639	204
REST	hsa-miR-10b	kidney	-306	-76	230
REST	hsa-miR-7-2	brain	-279	-49	230
REST	hsa-miR-9-3	brain	-3588	-3332	256
REST	hsa-miR-9-3	brain	-1804	-1509	295
REST	hsa-miR-330	brain	-4535	-4279	256
REST	hsa-miR-149	brain	-3126	-2804	322
REST	hsa-miR-134	testis	-211	9	220
REST	hsa-miR-330	brain	-4118	-3888	230
REST	hsa-miR-9-3	brain	-324	-120	204
RXRA	hsa-miR-146a	kidney	-726	-466	260
RXRA	hsa-miR-516b-2	placenta	-4268	-4008	260
RXRA	hsa-miR-146a	kidney	-135	-74	61
RXRA	hsa-miR-518d	placenta	-4268	-4008	260
RXRA	hsa-miR-146a	spleen	-135	-74	61
RXRA	hsa-miR-92a-1	bone	-38	132	170
RXRA	hsa-miR-516b-1	placenta	-4268	-4008	260
RXRA	hsa-miR-517c	placenta	-415	-219	196
RXRA	hsa-miR-518a-1	placenta	-4268	-4008	260
RXRA	hsa-miR-143	brain	-743	-547	196
RXRA	hsa-miR-518a-1	placenta	-415	-219	196
RXRA	hsa-miR-517b	placenta	-415	-219	196
RXRA	hsa-miR-518a-2	placenta	-415	-219	196
RXRA	hsa-miR-517b	placenta	-4268	-4008	260
RXRA	hsa-miR-518d	placenta	-415	-219	196
RXRA	hsa-miR-518e	placenta	-4268	-4008	260
RXRA	hsa-miR-518e	placenta	-415	-219	196
RXRA	hsa-miR-522	placenta	-4268	-4008	260
RXRA	hsa-miR-522	placenta	-415	-219	196
RXRA	hsa-miR-521-1	placenta	-4268	-4008	260
RXRA	hsa-miR-521-1	placenta	-415	-219	196
RXRA	hsa-miR-146a	spleen	-726	-466	260
RXRA	hsa-miR-518a-2	placenta	-4268	-4008	260
RXRA	hsa-miR-519a-2	placenta	-4268	-4008	260
RXRA	hsa-miR-527	placenta	-4268	-4008	260
RXRA	hsa-miR-527	placenta	-415	-219	196
RXRA	hsa-miR-526a-2	placenta	-4268	-4008	260
RXRA	hsa-miR-526a-2	placenta	-415	-219	196
RXRA	hsa-miR-373	placenta	109	369	260
RXRA	hsa-miR-371	placenta	109	369	260
RXRA	hsa-miR-372	placenta	109	369	260
RXRA	hsa-miR-92a-1	liver	-38	132	170
RXRA	hsa-miR-519a-1	placenta	-415	-219	196
RXRA	hsa-miR-517c	placenta	-4268	-4008	260
RXRA	hsa-miR-519a-2	placenta	-415	-219	196
RXRA	hsa-miR-516b-1	placenta	-415	-219	196
RXRA	hsa-miR-516b-2	placenta	-415	-219	196
RXRA	hsa-miR-520d	placenta	-4268	-4008	260
RXRA	hsa-miR-520d	placenta	-415	-219	196
RXRA	hsa-miR-520g	placenta	-4268	-4008	260
RXRA	hsa-miR-520g	placenta	-415	-219	196
RXRA	hsa-miR-520h	placenta	-4268	-4008	260
RXRA	hsa-miR-520h	placenta	-415	-219	196
RXRA	hsa-miR-519a-1	placenta	-4268	-4008	260
SPI1	hsa-miR-199b	brain	-100	130	230
SPI1	hsa-miR-330	brain	-4410	-4215	195
SPI1	hsa-miR-212	brain	128	381	253
SPI1	hsa-miR-9-1	brain	743	935	192
SPI1	hsa-miR-138-1	brain	-3563	-3357	206
SPI1	hsa-miR-708	brain	-450	-159	291
SPI1	hsa-miR-223	spleen	-4166	-3936	230
SPI1	hsa-miR-96	thymus	-433	-363	70
SPI1	hsa-miR-182	thymus	-433	-363	70
SPI1	hsa-miR-204	kidney	-1894	-1793	101
SPI1	hsa-miR-7-3	brain	-2560	-2448	112
SPI1	hsa-miR-128-2	brain	-4788	-4573	215
SPI1	hsa-miR-146a	kidney	-187	51	238
SPI1	hsa-miR-193a	skeletal_muscle	-52	178	230
SPI1	hsa-miR-205	thymus	-2215	-1985	230
SPI1	hsa-miR-223	spleen	-2176	-1951	225
SPI1	hsa-miR-223	spleen	-1836	-1663	173
SPI1	hsa-miR-146a	spleen	-187	51	238
SPI1	hsa-miR-449a	testis	-308	-108	200
SPI1	hsa-miR-7-3	brain	191	407	216
SPI1	hsa-miR-449a	testis	-4021	-3791	230
SPI1	hsa-miR-193a	skeletal_muscle	-484	-254	230
SPI1	hsa-miR-186	brain	-4401	-4185	216
SPI1	hsa-miR-10a	kidney	-2938	-2703	235
SPI1	hsa-miR-330	brain	727	898	171
SPI1	hsa-miR-330	brain	-477	-277	200
TCF12	hsa-miR-212	brain	-1952	-1736	216
TCF12	hsa-miR-302b	heart	-4645	-4429	216
TCF12	hsa-miR-330	brain	-1195	-979	216
TCF12	hsa-miR-302c	heart	-4645	-4429	216
TCF12	hsa-miR-302a	heart	-4645	-4429	216
TCF12	hsa-miR-92a-1	liver	-41	175	216
TCF12	hsa-miR-199b	brain	-96	120	216
TCF12	hsa-miR-143	brain	-763	-547	216
TCF12	hsa-miR-212	brain	-1579	-1363	216
TCF12	hsa-miR-146a	spleen	-502	-286	216
TCF12	hsa-miR-146a	spleen	-101	3	104
TCF12	hsa-miR-129-2	brain	-2001	-1785	216
TCF12	hsa-miR-199b	brain	-383	-167	216
TCF12	hsa-miR-92a-1	bone	-41	175	216
TCF12	hsa-miR-146a	kidney	-502	-286	216
TCF12	hsa-miR-367	heart	-4645	-4429	216
TCF12	hsa-miR-146a	kidney	-101	3	104
TCF12	hsa-miR-302d	heart	-4645	-4429	216
USF2	hsa-miR-129-2	brain	-3512	-3262	250
USF2	hsa-miR-196a-1	kidney	-3935	-3656	279
USF2	hsa-miR-143	brain	-202	54	256
USF2	hsa-miR-10b	kidney	171	421	250
USF2	hsa-miR-199b	brain	-207	73	280
USF2	hsa-miR-146a	kidney	-4420	-4156	264
USF2	hsa-miR-330	brain	-124	132	256
USF2	hsa-miR-146a	kidney	-1228	-970	258
USF2	hsa-miR-146a	spleen	-1228	-970	258
USF2	hsa-miR-93	brain	511	699	188
USF2	hsa-miR-146a	spleen	-4420	-4156	264
USF2	hsa-miR-212	brain	-1279	-1023	256
USF2	hsa-miR-192	liver	345	609	264
USF2	hsa-miR-330	brain	-509	-253	256
USF2	hsa-miR-192	liver	-974	-710	264
USF2	hsa-miR-138-2	brain	201	465	264
USF2	hsa-miR-182	thymus	-3172	-2922	250
USF2	hsa-miR-96	thymus	-3172	-2922	250
USF2	hsa-miR-196a-2	kidney	-1690	-1431	259
USF2	hsa-miR-193a	skeletal_muscle	-962	-698	264
ZNF263	hsa-miR-99b	brain	23	659	636
ZNF263	hsa-miR-125a	brain	-165	471	636
ZNF263	hsa-miR-125a	brain	-659	-299	360
ZNF263	hsa-miR-99b	brain	-471	-111	360
ZNF263	hsa-miR-143	brain	-547	-97	450
ZNF263	hsa-miR-199b	brain	267	717	450
ZNF263	hsa-miR-143	brain	-4807	-4357	450
ZNF263	hsa-miR-196a-1	kidney	-3457	-3030	427
ZNF263	hsa-miR-9-3	brain	-853	-403	450
ZNF263	hsa-miR-330	brain	-344	106	450
ZNF263	hsa-miR-9-3	brain	-3838	-3388	450
ZNF263	hsa-miR-9-2	brain	-371	573	944
ZNF263	hsa-miR-9-1	brain	82	444	362
ZNF263	hsa-miR-196a-1	kidney	-4952	-4502	450
ZNF263	hsa-miR-450a-2	placenta	-1826	-1376	450
ZNF263	hsa-miR-10b	kidney	-379	222	601
ZNF263	hsa-miR-199b	brain	-764	-410	354
ZNF263	hsa-miR-126	lung	-357	93	450
ZNF263	hsa-miR-503	placenta	-1826	-1376	450
ZNF263	hsa-miR-450a-1	placenta	-2824	-2374	450
ZNF263	hsa-miR-126	heart	-357	93	450
ZNF263	hsa-miR-449a	testis	82	532	450
ZNF263	hsa-miR-137	brain	-4608	-3998	610
ZNF263	hsa-miR-153-2	brain	-917	-557	360
ZNF263	hsa-miR-10a	kidney	-3137	-2687	450

## Sheet: 7 tissues
7 tissue tissues in which TF-TS miRNA interactions can occur
TF	miRNAs	Tissue	TFBS from TSS of miRNA_start	TFBS from TSS of miRNA_end	Length of binding site
E2F1	hsa-miR-92a-1	liver	-652	-368	284
E2F1	hsa-miR-330	brain	-4300	-3850	450
E2F1	hsa-miR-129-2	brain	-2043	-1593	450
E2F1	hsa-miR-449a	testis	-375	81	456
E2F1	hsa-miR-449a	testis	-187	89	276
E2F1	hsa-miR-93	brain	256	824	568
E2F1	hsa-miR-93	brain	-456	172	628
E2F1	hsa-miR-92a-1	liver	110	242	132
E2F1	hsa-miR-92a-1	liver	-168	63	231
E2F1	hsa-miR-182	thymus	523	807	284
E2F1	hsa-miR-196a-2	kidney	-3158	-2501	657
E2F1	hsa-miR-192	liver	-1168	-668	500
E2F1	hsa-miR-182	thymus	-57	393	450
E2F1	hsa-miR-93	brain	355	631	276
E2F1	hsa-miR-196a-1	kidney	-3496	-3220	276
E2F1	hsa-miR-196a-1	kidney	-3623	-3238	385
E2F1	hsa-miR-330	brain	-318	132	450
E2F1	hsa-miR-193a	skeletal_muscle	-261	23	284
E2F1	hsa-miR-708	brain	-303	147	450
E2F1	hsa-miR-205	thymus	-2468	-2018	450
E2F1	hsa-miR-92a-1	liver	-1684	-1209	475
E2F1	hsa-miR-9-1	brain	-110	340	450
E2F1	hsa-miR-9-3	brain	-4046	-3596	450
E2F1	hsa-miR-92a-1	liver	-1751	-1204	547
E2F1	hsa-miR-92a-1	liver	-212	64	276
E2F1	hsa-miR-92a-1	bone	110	242	132
E2F1	hsa-miR-92a-1	bone	-1751	-1204	547
E2F1	hsa-miR-92a-1	bone	-1684	-1209	475
E2F1	hsa-miR-31	brain	-1	79	80
E2F1	hsa-miR-92a-1	bone	-652	-368	284
E2F1	hsa-miR-31	brain	-95	181	276
E2F1	hsa-miR-31	brain	360	644	284
E2F1	hsa-miR-92a-1	bone	-212	64	276
E2F1	hsa-miR-92a-1	bone	-168	63	231
E2F1	hsa-miR-449a	testis	-3554	-2760	794
E2F1	hsa-miR-99b	brain	197	647	450
E2F1	hsa-miR-96	thymus	-57	393	450
E2F1	hsa-miR-449a	testis	-3227	-3043	184
E2F1	hsa-miR-96	thymus	523	807	284
E2F1	hsa-miR-125a	brain	9	459	450
FOXA1	hsa-miR-520d	placenta	-4195	-3998	197
FOXA1	hsa-miR-520g	placenta	-4203	-3989	214
FOXA1	hsa-miR-205	thymus	-2813	-2589	224
FOXA1	hsa-miR-520d	placenta	-506	-398	108
FOXA1	hsa-miR-520d	placenta	-589	-319	270
FOXA1	hsa-miR-517b	placenta	-4195	-3998	197
FOXA1	hsa-miR-146a	kidney	-1275	-1173	102
FOXA1	hsa-miR-517c	placenta	-506	-398	108
FOXA1	hsa-miR-520d	placenta	-4203	-3989	214
FOXA1	hsa-miR-517b	placenta	-589	-319	270
FOXA1	hsa-miR-516b-2	placenta	-506	-398	108
FOXA1	hsa-miR-517c	placenta	-589	-319	270
FOXA1	hsa-miR-30c-2	kidney	-2400	-2176	224
FOXA1	hsa-miR-30c-1	kidney	-4244	-4072	172
FOXA1	hsa-miR-520h	placenta	-589	-319	270
FOXA1	hsa-miR-146a	kidney	-715	-430	285
FOXA1	hsa-miR-520h	placenta	-4195	-3998	197
FOXA1	hsa-miR-520h	placenta	-4203	-3989	214
FOXA1	hsa-miR-517c	placenta	-4203	-3989	214
FOXA1	hsa-miR-520g	placenta	-4195	-3998	197
FOXA1	hsa-miR-520g	placenta	-506	-398	108
FOXA1	hsa-miR-520g	placenta	-589	-319	270
FOXA1	hsa-miR-517b	placenta	-506	-398	108
FOXA1	hsa-miR-519a-2	placenta	-4203	-3989	214
FOXA1	hsa-miR-30c-1	kidney	-4284	-4014	270
FOXA1	hsa-miR-146a	kidney	-684	-414	270
FOXA1	hsa-miR-517b	placenta	-4203	-3989	214
FOXA1	hsa-miR-520h	placenta	-506	-398	108
FOXA1	hsa-miR-517c	placenta	-4195	-3998	197
FOXA1	hsa-miR-184	placenta	-75	-9	66
FOXA1	hsa-miR-371	placenta	139	386	247
FOXA1	hsa-miR-371	placenta	135	378	243
FOXA1	hsa-miR-192	liver	81	305	224
FOXA1	hsa-miR-373	placenta	139	386	247
FOXA1	hsa-miR-373	placenta	135	378	243
FOXA1	hsa-miR-192	liver	96	270	174
FOXA1	hsa-miR-519a-2	placenta	-589	-319	270
FOXA1	hsa-miR-527	placenta	-4195	-3998	197
FOXA1	hsa-miR-519a-1	placenta	-4203	-3989	214
FOXA1	hsa-miR-184	placenta	-204	66	270
FOXA1	hsa-miR-527	placenta	-589	-319	270
FOXA1	hsa-miR-527	placenta	-506	-398	108
FOXA1	hsa-miR-526a-2	placenta	-506	-398	108
FOXA1	hsa-miR-526a-2	placenta	-4203	-3989	214
FOXA1	hsa-miR-526a-2	placenta	-589	-319	270
FOXA1	hsa-miR-527	placenta	-4203	-3989	214
FOXA1	hsa-miR-92a-1	liver	-1436	-1359	77
FOXA1	hsa-miR-516b-2	placenta	-4195	-3998	197
FOXA1	hsa-miR-516b-2	placenta	-4203	-3989	214
FOXA1	hsa-miR-516b-1	placenta	-506	-398	108
FOXA1	hsa-miR-516b-1	placenta	-589	-319	270
FOXA1	hsa-miR-516b-1	placenta	-4195	-3998	197
FOXA1	hsa-miR-516b-1	placenta	-4203	-3989	214
FOXA1	hsa-miR-372	placenta	135	378	243
FOXA1	hsa-miR-519a-2	placenta	-506	-398	108
FOXA1	hsa-miR-372	placenta	139	386	247
FOXA1	hsa-miR-146a	kidney	-1353	-1083	270
FOXA1	hsa-miR-519a-2	placenta	-4195	-3998	197
FOXA1	hsa-miR-196a-2	kidney	-1720	-1496	224
FOXA1	hsa-miR-519a-1	placenta	-506	-398	108
FOXA1	hsa-miR-519a-1	placenta	-589	-319	270
FOXA1	hsa-miR-519a-1	placenta	-4195	-3998	197
FOXA1	hsa-miR-516b-2	placenta	-589	-319	270
FOXA1	hsa-miR-92a-1	liver	-1518	-1258	260
FOXA1	hsa-miR-196a-1	kidney	-4161	-3937	224
FOXA1	hsa-miR-522	placenta	-4203	-3989	214
FOXA1	hsa-miR-522	placenta	-4195	-3998	197
FOXA1	hsa-miR-522	placenta	-589	-319	270
FOXA1	hsa-miR-522	placenta	-506	-398	108
FOXA1	hsa-miR-521-1	placenta	-4203	-3989	214
FOXA1	hsa-miR-521-1	placenta	-4195	-3998	197
FOXA1	hsa-miR-521-1	placenta	-589	-319	270
FOXA1	hsa-miR-146a	kidney	-4481	-4221	260
FOXA1	hsa-miR-512-1	placenta	-3946	-3686	260
FOXA1	hsa-miR-518a-2	placenta	-4195	-3998	197
FOXA1	hsa-miR-518e	placenta	-506	-398	108
FOXA1	hsa-miR-136	placenta	-3126	-3051	75
FOXA1	hsa-miR-521-1	placenta	-506	-398	108
FOXA1	hsa-miR-146a	spleen	-4490	-4220	270
FOXA1	hsa-miR-146a	spleen	-4481	-4221	260
FOXA1	hsa-miR-146a	spleen	-1353	-1083	270
FOXA1	hsa-miR-146a	spleen	-1275	-1173	102
FOXA1	hsa-miR-146a	spleen	-715	-430	285
FOXA1	hsa-miR-146a	spleen	-684	-414	270
FOXA1	hsa-miR-143	brain	-2421	-2151	270
FOXA1	hsa-miR-143	brain	-2404	-2144	260
FOXA1	hsa-miR-92a-1	bone	-1436	-1359	77
FOXA1	hsa-miR-92a-1	bone	-1518	-1258	260
FOXA1	hsa-miR-136	placenta	-3187	-3006	181
FOXA1	hsa-miR-518d	placenta	-4203	-3989	214
FOXA1	hsa-miR-512-1	placenta	-3945	-3675	270
FOXA1	hsa-miR-518a-2	placenta	-4203	-3989	214
FOXA1	hsa-miR-10a	kidney	-2964	-2740	224
FOXA1	hsa-miR-518a-1	placenta	-506	-398	108
FOXA1	hsa-miR-518a-1	placenta	-589	-319	270
FOXA1	hsa-miR-526a-2	placenta	-4195	-3998	197
FOXA1	hsa-miR-518a-2	placenta	-589	-319	270
FOXA1	hsa-miR-518a-1	placenta	-4195	-3998	197
FOXA1	hsa-miR-330	brain	613	837	224
FOXA1	hsa-miR-196a-2	kidney	-2924	-2700	224
FOXA1	hsa-miR-518d	placenta	-4195	-3998	197
FOXA1	hsa-miR-518d	placenta	-589	-319	270
FOXA1	hsa-miR-518a-1	placenta	-4203	-3989	214
FOXA1	hsa-miR-518d	placenta	-506	-398	108
FOXA1	hsa-miR-146a	kidney	-4490	-4220	270
FOXA1	hsa-miR-518e	placenta	-4203	-3989	214
FOXA1	hsa-miR-518e	placenta	-4195	-3998	197
FOXA1	hsa-miR-518e	placenta	-589	-319	270
FOXA1	hsa-miR-518a-2	placenta	-506	-398	108
MAFF	hsa-miR-450a-2	placenta	-4219	-4097	122
MAFF	hsa-miR-1-2	heart	546	818	272
MAFF	hsa-miR-449a	testis	-430	-160	270
MafF	hsa-miR-146a	spleen	-4954	-4684	270
MAFF	hsa-miR-346	brain	-2125	-1976	149
MAFF	hsa-miR-153-1	brain	-3358	-3088	270
MafF	hsa-miR-146a	kidney	-4954	-4684	270
MAFF	hsa-miR-133a-1	skeletal_muscle	546	818	272
MAFF	hsa-miR-138-2	brain	-702	-432	270
MAFF	hsa-miR-133a-1	heart	546	818	272
MAFF	hsa-miR-1-2	skeletal_muscle	546	818	272
MAFF	hsa-miR-503	placenta	-4219	-4097	122
MAFF	hsa-miR-124-1	brain	-274	-39	235
MAFF	hsa-miR-186	brain	-1872	-1804	68
MAFK	hsa-miR-153-1	brain	-3333	-3089	244
MAFK	hsa-miR-346	brain	-2173	-1909	264
MAFK	hsa-miR-153-1	brain	-3265	-3155	110
MAFK	hsa-miR-146a	kidney	-4931	-4687	244
MAFK	hsa-miR-199b	brain	-3577	-3441	136
MAFK	hsa-miR-346	brain	-2158	-1914	244
MAFK	hsa-miR-146a	kidney	-4957	-4687	270
MAFK	hsa-miR-1-2	heart	551	807	256
MAFK	hsa-miR-1-2	heart	578	782	204
MAFK	hsa-miR-133a-1	heart	578	782	204
MAFK	hsa-miR-196a-1	kidney	-2224	-1960	264
MAFK	hsa-miR-138-2	brain	-699	-455	244
MAFK	hsa-miR-138-2	brain	-696	-420	276
MAFK	hsa-miR-186	brain	-1952	-1688	264
MAFK	hsa-miR-186	brain	-1939	-1695	244
MAFK	hsa-miR-30c-1	kidney	-2319	-2079	240
MAFK	hsa-miR-133a-1	heart	551	807	256
MAFK	hsa-miR-124-1	brain	-251	-65	186
MAFK	hsa-miR-146a	spleen	-4957	-4687	270
MAFK	hsa-miR-503	placenta	-4282	-4018	264
MAFK	hsa-miR-133a-1	skeletal_muscle	551	807	256
MAFK	hsa-miR-449a	testis	-404	-160	244
MAFK	hsa-miR-449a	testis	-411	-147	264
MAFK	hsa-miR-124-1	brain	-274	-43	231
MAFK	hsa-miR-133a-1	skeletal_muscle	578	782	204
MAFK	hsa-miR-146a	spleen	-4931	-4687	244
MAFK	hsa-miR-450a-2	placenta	-4265	-4021	244
MAFK	hsa-miR-124-2	brain	-756	-512	244
MAFK	hsa-miR-503	placenta	-4265	-4021	244
MAFK	hsa-miR-450a-2	placenta	-4282	-4018	264
MAFK	hsa-miR-124-2	brain	-760	-520	240
MAFK	hsa-miR-1-2	skeletal_muscle	578	782	204
MAFK	hsa-miR-1-2	skeletal_muscle	551	807	256
MYC	hsa-miR-330	brain	-1163	-953	210
MYC	hsa-miR-223	spleen	-222	8	230
MYC	hsa-miR-212	brain	-120	70	190
MYC	hsa-miR-196a-2	kidney	-1717	-1507	210
MYC	hsa-miR-182	thymus	-409	-199	210
MYC	hsa-miR-7-1	brain	-4132	-3922	210
MYC	hsa-miR-196a-2	kidney	-445	-215	230
MYC	hsa-miR-330	brain	-4150	-3880	270
MYC	hsa-miR-96	thymus	-409	-199	210
MYC	hsa-miR-330	brain	-224	24	248
MYC	hsa-miR-93	brain	520	778	258
MYC	hsa-miR-146a	kidney	-394	-164	230
MYC	hsa-miR-212	brain	-1605	-1415	190
MYC	hsa-miR-99b	brain	260	470	210
MYC	hsa-miR-92a-1	liver	-39	212	251
MYC	hsa-miR-192	liver	150	202	52
MYC	hsa-miR-193a	skeletal_muscle	-916	-686	230
MYC	hsa-miR-92a-1	liver	-1722	-1532	190
MYC	hsa-miR-9-3	brain	-743	-533	210
MYC	hsa-miR-92a-1	bone	-1446	-1193	253
MYC	hsa-miR-92a-1	bone	-39	212	251
MYC	hsa-miR-125a	brain	72	282	210
MYC	hsa-miR-138-2	brain	191	451	260
MYC	hsa-miR-146a	spleen	-394	-164	230
MYC	hsa-miR-199b	brain	-209	33	242
MYC	hsa-miR-9-3	brain	-3846	-3636	210
MYC	hsa-miR-92a-1	bone	-1722	-1532	190
MYC	hsa-miR-708	brain	-177	33	210
MYC	hsa-miR-92a-1	liver	-1446	-1193	253
NFKB1	hsa-miR-10a	kidney	-3039	-2693	346
NFKB1	hsa-miR-223	spleen	-3254	-2978	276
NFKB1	hsa-miR-196a-1	kidney	-3966	-3690	276
NFKB1	hsa-miR-330	brain	438	766	328
NFKB1	hsa-miR-223	spleen	618	976	358
NFKB1	hsa-miR-330	brain	-1284	-917	367
NFKB1	hsa-miR-330	brain	-529	-195	334
NFKB1	hsa-miR-146a	spleen	-616	-263	353
NFKB1	hsa-miR-193a	skeletal_muscle	-109	233	342
NFKB1	hsa-miR-199b	brain	-437	-126	311
NFKB1	hsa-miR-92a-1	bone	-2950	-2640	310
NFKB1	hsa-miR-92a-1	bone	-2337	-1978	359
NFKB1	hsa-miR-483	bone	-3603	-3292	311
NFKB1	hsa-miR-192	liver	-715	-364	351
NFKB1	hsa-miR-92a-1	liver	-90	331	421
NFKB1	hsa-miR-92a-1	bone	-1423	-1147	276
NFKB1	hsa-miR-92a-1	liver	-1423	-1147	276
NFKB1	hsa-miR-92a-1	bone	-90	331	421
NFKB1	hsa-miR-92a-1	liver	-2337	-1978	359
NFKB1	hsa-miR-146a	kidney	-223	100	323
NFKB1	hsa-miR-483	liver	-3603	-3292	311
NFKB1	hsa-miR-7-3	brain	98	374	276
NFKB1	hsa-miR-449a	testis	-8	292	300
NFKB1	hsa-miR-9-1	brain	653	973	320
NFKB1	hsa-miR-93	brain	578	854	276
NFKB1	hsa-miR-146a	kidney	-616	-263	353
NFKB1	hsa-miR-92a-1	liver	-2950	-2640	310
NFKB1	hsa-miR-146a	spleen	-223	100	323
NRF1	hsa-miR-199b	brain	-300	-46	254
NRF1	hsa-miR-146a	spleen	-624	-394	230
NRF1	hsa-miR-193a	skeletal_muscle	-159	71	230
NRF1	hsa-miR-367	heart	-960	-730	230
NRF1	hsa-miR-192	liver	-951	-661	290
NRF1	hsa-miR-92a-1	liver	-1647	-1417	230
NRF1	hsa-miR-302a	heart	-960	-730	230
NRF1	hsa-miR-302b	heart	-960	-730	230
NRF1	hsa-miR-146a	kidney	-624	-394	230
NRF1	hsa-miR-302c	heart	-960	-730	230
NRF1	hsa-miR-302d	heart	-960	-730	230
NRF1	hsa-miR-92a-1	bone	-1647	-1417	230
TCF4	hsa-miR-330	brain	-202	108	310
TCF4	hsa-miR-92a-1	bone	-1519	-1209	310
TCF4	hsa-miR-146a	spleen	-542	-354	188
TCF4	hsa-miR-146a	spleen	-1407	-1023	384
TCF4	hsa-miR-199b	brain	552	862	310
TCF4	hsa-miR-93	brain	297	607	310
TCF4	hsa-miR-99b	brain	191	501	310
TCF4	hsa-miR-96	thymus	86	363	277
TCF4	hsa-miR-125a	brain	3	313	310
TCF4	hsa-miR-519a-2	placenta	-522	-138	384
TCF4	hsa-miR-517b	placenta	-4313	-3929	384
TCF4	hsa-miR-512-1	placenta	-4072	-3688	384
TCF4	hsa-miR-520h	placenta	-4313	-3929	384
TCF4	hsa-miR-520g	placenta	-522	-138	384
TCF4	hsa-miR-182	thymus	86	363	277
TCF4	hsa-miR-520g	placenta	-4313	-3929	384
TCF4	hsa-miR-520d	placenta	-522	-138	384
TCF4	hsa-miR-520d	placenta	-4313	-3929	384
TCF4	hsa-miR-516b-2	placenta	-522	-138	384
TCF4	hsa-miR-516b-2	placenta	-4313	-3929	384
TCF4	hsa-miR-516b-1	placenta	-522	-138	384
TCF4	hsa-miR-30c-1	kidney	-4392	-3807	585
TCF4	hsa-miR-516b-1	placenta	-4313	-3929	384
TCF4	hsa-miR-520h	placenta	-522	-138	384
TCF4	hsa-miR-519a-2	placenta	-4313	-3929	384
TCF4	hsa-miR-519a-1	placenta	-522	-138	384
TCF4	hsa-miR-519a-1	placenta	-4313	-3929	384
TCF4	hsa-miR-372	placenta	54	438	384
TCF4	hsa-miR-371	placenta	54	438	384
TCF4	hsa-miR-373	placenta	54	438	384
TCF4	hsa-miR-192	liver	-1137	-753	384
TCF4	hsa-miR-527	placenta	-4313	-3929	384
TCF4	hsa-miR-503	placenta	-2376	-2066	310
TCF4	hsa-miR-184	placenta	-292	92	384
TCF4	hsa-miR-527	placenta	-522	-138	384
TCF4	hsa-miR-526a-2	placenta	-4313	-3929	384
TCF4	hsa-miR-92a-1	liver	-1519	-1209	310
TCF4	hsa-miR-196b	kidney	-250	60	310
TCF4	hsa-miR-521-1	placenta	-522	-138	384
TCF4	hsa-miR-521-1	placenta	-4313	-3929	384
TCF4	hsa-miR-522	placenta	-522	-138	384
TCF4	hsa-miR-522	placenta	-4313	-3929	384
TCF4	hsa-miR-518e	placenta	-522	-138	384
TCF4	hsa-miR-330	brain	518	828	310
TCF4	hsa-miR-518e	placenta	-4313	-3929	384
TCF4	hsa-miR-526a-2	placenta	-522	-138	384
TCF4	hsa-miR-518d	placenta	-522	-138	384
TCF4	hsa-miR-518d	placenta	-4313	-3929	384
TCF4	hsa-miR-518a-2	placenta	-522	-138	384
TCF4	hsa-miR-146a	kidney	-542	-354	188
TCF4	hsa-miR-196b	kidney	-1666	-1282	384
TCF4	hsa-miR-450a-2	placenta	-2376	-2066	310
TCF4	hsa-miR-517b	placenta	-522	-138	384
TCF4	hsa-miR-517c	placenta	-4313	-3929	384
TCF4	hsa-miR-517c	placenta	-522	-138	384
TCF4	hsa-miR-450a-1	placenta	-3374	-3064	310
TCF4	hsa-miR-146a	kidney	-1407	-1023	384
TCF4	hsa-miR-196b	kidney	-3163	-2853	310
TCF4	hsa-miR-518a-1	placenta	-522	-138	384
TCF4	hsa-miR-196b	kidney	-3887	-3577	310
TCF4	hsa-miR-518a-1	placenta	-4313	-3929	384
TCF4	hsa-miR-518a-2	placenta	-4313	-3929	384
TFAP2C	hsa-miR-184	placenta	-716	-346	370
TFAP2C	hsa-miR-9-3	brain	-802	-432	370
TFAP2C	hsa-miR-199b	brain	400	770	370
TFAP2C	hsa-miR-330	brain	-162	100	262
TFAP2C	hsa-miR-196a-1	kidney	-4232	-3862	370
TFAP2C	hsa-miR-449a	testis	-3310	-2940	370
TFAP2C	hsa-miR-92a-1	bone	-1451	-1081	370
TFAP2C	hsa-miR-92a-1	liver	-1451	-1081	370
TFAP2C	hsa-miR-96	thymus	-416	-153	263
TFAP2C	hsa-miR-31	brain	-248	122	370
TFAP2C	hsa-miR-182	thymus	-416	-153	263
TFAP2C	hsa-miR-330	brain	525	895	370

## Sheet: 8 tissues
8 tissue tissues in which TF-TS miRNA interactions can occur
TF	miRNAs	Tissue	TFBS from TSS of miRNA_start	TFBS from TSS of miRNA_end	Length of binding site
CEBPB	hsa-miR-450a-1	placenta	-602	-346	256
CEBPB	hsa-miR-182	thymus	-353	-90	263
CEBPB	hsa-miR-208a	skeletal_muscle	-4547	-4331	216
CEBPB	hsa-miR-93	brain	194	466	272
CEBPB	hsa-miR-30c-2	kidney	-2527	-2272	255
CEBPB	hsa-miR-192	liver	149	250	101
CEBPB	hsa-miR-192	liver	-894	-668	226
CEBPB	hsa-miR-192	liver	-1806	-1562	244
CEBPB	hsa-miR-184	placenta	-1053	-809	244
CEBPB	hsa-miR-184	placenta	-620	-376	244
CEBPB	hsa-miR-503	placenta	-4283	-4039	244
CEBPB	hsa-miR-96	thymus	-353	-90	263
CEBPB	hsa-miR-450a-2	placenta	396	652	256
CEBPB	hsa-miR-199b	brain	-4506	-4250	256
CEBPB	hsa-miR-450a-2	placenta	-4283	-4039	244
CEBPB	hsa-miR-136	placenta	-3262	-3046	216
CEBPB	hsa-miR-199b	brain	-402	-28	374
CEBPB	hsa-miR-146a	spleen	-4464	-4192	272
CEBPB	hsa-miR-223	spleen	-212	-31	181
CEBPB	hsa-miR-193a	skeletal_muscle	-55	161	216
CEBPB	hsa-miR-223	spleen	-3322	-3066	256
CEBPB	hsa-miR-503	placenta	396	652	256
CEBPB	hsa-miR-196a-2	kidney	489	733	244
CEBPB	hsa-miR-9-1	brain	-1276	-1020	256
CEBPB	hsa-miR-196a-2	kidney	-4209	-4117	92
CEBPB	hsa-miR-125b-2	brain	-538	-453	85
CEBPB	hsa-miR-196a-2	kidney	-1697	-1453	244
CEBPB	hsa-miR-196b	kidney	168	412	244
CEBPB	hsa-miR-196b	kidney	-2649	-2569	80
CEBPB	hsa-miR-208a	heart	-4547	-4331	216
CEBPB	hsa-miR-146a	kidney	-4464	-4192	272
EBF1	hsa-miR-138-1	brain	-3504	-3343	161
EBF1	hsa-miR-330	brain	-1255	-991	264
EBF1	hsa-miR-138-1	brain	-4205	-3941	264
EBF1	hsa-miR-128-1	skeletal_muscle	-4215	-3979	236
EBF1	hsa-miR-138-1	brain	-3497	-3233	264
EBF1	hsa-miR-138-2	brain	-1184	-948	236
EBF1	hsa-miR-193a	skeletal_muscle	-890	-654	236
EBF1	hsa-miR-138-1	brain	-4234	-3998	236
EBF1	hsa-miR-9-2	brain	-414	-178	236
EBF1	hsa-miR-128-1	brain	-4215	-3979	236
EBF1	hsa-miR-193a	skeletal_muscle	-367	-217	150
EBF1	hsa-miR-330	brain	597	771	174
EBF1	hsa-miR-330	brain	-88	2	90
EBF1	hsa-miR-146a	kidney	-63	147	210
EBF1	hsa-miR-137	brain	-4630	-4394	236
EBF1	hsa-miR-146a	kidney	-449	-350	99
EBF1	hsa-miR-184	placenta	-3029	-2765	264
EBF1	hsa-miR-330	brain	-1245	-1015	230
EBF1	hsa-miR-483	liver	-3485	-3249	236
EBF1	hsa-miR-483	bone	-3485	-3249	236
EBF1	hsa-miR-212	brain	799	989	190
EBF1	hsa-miR-146a	kidney	-126	138	264
EBF1	hsa-miR-146a	kidney	-445	-379	66
EBF1	hsa-miR-330	brain	-500	-236	264
EBF1	hsa-miR-146a	spleen	-449	-350	99
EBF1	hsa-miR-7-3	brain	-2041	-1805	236
EBF1	hsa-miR-125b-1	brain	-3676	-3412	264
EBF1	hsa-miR-449a	testis	57	293	236
EBF1	hsa-miR-143	brain	-1308	-1044	264
EBF1	hsa-miR-7-3	brain	-273	-37	236
EBF1	hsa-miR-146a	spleen	-63	147	210
EBF1	hsa-miR-7-3	brain	-283	-19	264
EBF1	hsa-miR-449a	testis	81	345	264
EBF1	hsa-miR-7-3	brain	-2618	-2382	236
EBF1	hsa-miR-7-3	brain	-2021	-1780	241
EBF1	hsa-miR-223	spleen	-3238	-3002	236
EBF1	hsa-miR-7-3	brain	-2851	-2587	264
EBF1	hsa-miR-146a	spleen	-126	138	264
EBF1	hsa-miR-146a	spleen	-445	-379	66
GABPA	hsa-miR-330	brain	383	653	270
GABPA	hsa-miR-146a	kidney	-140	96	236
GABPA	hsa-miR-93	brain	-24	233	257
GABPA	hsa-miR-182	thymus	-64	206	270
GABPA	hsa-miR-153-2	brain	179	449	270
GABPA	hsa-miR-126	heart	-1852	-1636	216
GABPA	hsa-miR-93	brain	397	693	296
GABPA	hsa-miR-9-3	brain	-755	-499	256
GABPA	hsa-miR-96	thymus	-64	206	270
GABPA	hsa-miR-330	brain	-1668	-1412	256
GABPA	hsa-miR-129-1	brain	-2288	-2018	270
GABPA	hsa-miR-126	lung	-1852	-1636	216
GABPA	hsa-miR-146a	spleen	-140	96	236
GABPA	hsa-miR-193a	skeletal_muscle	-86	184	270
GABPA	hsa-miR-192	liver	-760	-490	270
GABPA	hsa-miR-199b	brain	-277	88	365
GABPA	hsa-miR-193a	skeletal_muscle	-535	-233	302
GABPA	hsa-miR-330	brain	-4206	-3950	256
GATA2	hsa-miR-137	brain	74	418	344
GATA2	hsa-miR-372	placenta	-2530	-2186	344
GATA2	hsa-miR-133a-1	skeletal_muscle	-3283	-2903	380
GATA2	hsa-miR-199a-1	brain	-1486	-1256	230
GATA2	hsa-miR-1-2	heart	-2685	-2341	344
GATA2	hsa-miR-199a-1	brain	-1564	-1180	384
GATA2	hsa-miR-346	brain	-3430	-3086	344
GATA2	hsa-miR-92a-1	liver	145	489	344
GATA2	hsa-miR-137	brain	-3480	-3100	380
GATA2	hsa-miR-346	brain	-996	-652	344
GATA2	hsa-miR-30c-2	kidney	-2579	-2199	380
GATA2	hsa-miR-184	placenta	-534	-214	320
GATA2	hsa-miR-30c-2	kidney	-1858	-1478	380
GATA2	hsa-miR-1-2	heart	-3283	-2903	380
GATA2	hsa-miR-373	placenta	-2530	-2186	344
GATA2	hsa-miR-92a-1	bone	145	489	344
GATA2	hsa-miR-371	placenta	-2530	-2186	344
GATA2	hsa-miR-138-2	brain	39	419	380
GATA2	hsa-miR-133a-1	skeletal_muscle	-2685	-2341	344
GATA2	hsa-miR-133a-1	heart	-2685	-2341	344
GATA2	hsa-miR-193a	skeletal_muscle	-156	224	380
GATA2	hsa-miR-133a-1	heart	-3283	-2903	380
GATA2	hsa-miR-129-1	brain	-2274	-2044	230
GATA2	hsa-miR-129-1	brain	-2299	-2029	270
GATA2	hsa-miR-193a	skeletal_muscle	-1342	-998	344
GATA2	hsa-miR-1-2	skeletal_muscle	-3283	-2903	380
GATA2	hsa-miR-1-2	skeletal_muscle	-2685	-2341	344
GATA2	hsa-miR-138-2	brain	-1633	-1289	344
GATA2	hsa-miR-146a	kidney	-1265	-885	380
GATA2	hsa-miR-146a	spleen	-4359	-4260	99
GATA2	hsa-miR-146a	kidney	-604	-224	380
GATA2	hsa-miR-9-1	brain	-2376	-2146	230
GATA2	hsa-miR-146a	spleen	-1265	-885	380
GATA2	hsa-miR-146a	spleen	-604	-224	380
GATA2	hsa-miR-146a	kidney	-4359	-4260	99
GATA2	hsa-miR-129-1	brain	-2390	-2006	384
GATA2	hsa-miR-199b	brain	-3805	-3275	530
GATA2	hsa-miR-199b	brain	-3639	-3255	384
HDAC2	hsa-miR-483	bone	-4468	-4218	250
HDAC2	hsa-miR-30c-2	kidney	527	731	204
HDAC2	hsa-miR-125a	brain	-43	161	204
HDAC2	hsa-miR-99b	brain	145	349	204
HDAC2	hsa-miR-483	liver	-4468	-4218	250
HDAC2	hsa-miR-330	brain	-179	25	204
HDAC2	hsa-miR-302a	heart	-4617	-4427	190
HDAC2	hsa-miR-9-3	brain	-751	-561	190
HDAC2	hsa-miR-330	brain	-4110	-3906	204
HDAC2	hsa-miR-367	heart	-4617	-4427	190
HDAC2	hsa-miR-302d	heart	-4617	-4427	190
HDAC2	hsa-miR-302c	heart	-4617	-4427	190
HDAC2	hsa-miR-146a	kidney	-761	-511	250
HDAC2	hsa-miR-302b	heart	-4617	-4427	190
HDAC2	hsa-miR-223	spleen	-214	-10	204
HDAC2	hsa-miR-146a	spleen	-761	-511	250
HDAC2	hsa-miR-512-1	placenta	-3997	-3747	250
HDAC2	hsa-miR-193a	skeletal_muscle	-43	163	206
HDAC2	hsa-miR-371	placenta	90	340	250
HDAC2	hsa-miR-372	placenta	90	340	250
HDAC2	hsa-miR-373	placenta	90	340	250
JUND	hsa-miR-124-3	brain	-214	46	260
JUND	hsa-miR-302b	heart	-198	-22	176
JUND	hsa-miR-302b	heart	372	548	176
JUND	hsa-miR-302a	heart	-4661	-4485	176
JUND	hsa-miR-323	brain	-3053	-2793	260
JUND	hsa-miR-323	brain	-1695	-1405	290
JUND	hsa-miR-330	brain	-1210	-914	296
JUND	hsa-miR-9-1	brain	5	214	209
JUND	hsa-miR-92a-1	bone	-1771	-1595	176
JUND	hsa-miR-92a-1	bone	-1341	-1165	176
JUND	hsa-miR-196a-2	kidney	-1709	-1511	198
JUND	hsa-miR-143	brain	-2095	-1835	260
JUND	hsa-miR-92a-1	bone	-39	137	176
JUND	hsa-miR-302a	heart	-198	-22	176
JUND	hsa-miR-302a	heart	372	548	176
JUND	hsa-miR-450a-2	placenta	-4352	-4062	290
JUND	hsa-miR-146a	kidney	-4371	-4081	290
JUND	hsa-miR-302a	heart	-620	-444	176
JUND	hsa-miR-367	heart	-620	-444	176
JUND	hsa-miR-199b	brain	556	852	296
JUND	hsa-miR-302c	heart	-4661	-4485	176
JUND	hsa-miR-302d	heart	372	548	176
JUND	hsa-miR-302c	heart	-198	-22	176
JUND	hsa-miR-302d	heart	-198	-22	176
JUND	hsa-miR-302d	heart	-620	-444	176
JUND	hsa-miR-302d	heart	-4661	-4485	176
JUND	hsa-miR-367	heart	372	548	176
JUND	hsa-miR-512-1	placenta	-3987	-3811	176
JUND	hsa-miR-367	heart	-198	-22	176
JUND	hsa-miR-302b	heart	-620	-444	176
JUND	hsa-miR-367	heart	-4661	-4485	176
JUND	hsa-miR-199b	brain	568	828	260
JUND	hsa-miR-302b	heart	-4661	-4485	176
JUND	hsa-miR-138-1	brain	-4226	-3966	260
JUND	hsa-miR-146a	spleen	-4371	-4081	290
JUND	hsa-miR-199b	brain	-380	-204	176
JUND	hsa-miR-196a-2	kidney	-1762	-1498	264
JUND	hsa-miR-136	placenta	-228	68	296
JUND	hsa-miR-153-1	brain	-1485	-1195	290
JUND	hsa-miR-302c	heart	372	548	176
JUND	hsa-miR-302c	heart	-620	-444	176
JUND	hsa-miR-30c-2	kidney	-669	-379	290
JUND	hsa-miR-202	testis	335	625	290
JUND	hsa-miR-30c-2	kidney	-2558	-2268	290
JUND	hsa-miR-449a	testis	-3447	-3151	296
JUND	hsa-miR-92a-1	liver	-1771	-1595	176
JUND	hsa-miR-330	brain	-4156	-3903	253
JUND	hsa-miR-184	placenta	-669	-379	290
JUND	hsa-miR-92a-1	liver	-39	137	176
JUND	hsa-miR-92a-1	liver	-1341	-1165	176
JUND	hsa-miR-503	placenta	-4352	-4062	290
JUND	hsa-miR-7-2	brain	-242	18	260
SP1	hsa-miR-302b	heart	-4631	-4440	191
SP1	hsa-miR-199b	brain	-254	55	309
SP1	hsa-miR-302b	heart	-950	-686	264
SP1	hsa-miR-92a-2	liver	-1317	-1053	264
SP1	hsa-miR-372	placenta	-4156	-4005	151
SP1	hsa-miR-519a-1	placenta	-464	-200	264
SP1	hsa-miR-519a-2	placenta	-4289	-4009	280
SP1	hsa-miR-9-1	brain	-12	228	240
SP1	hsa-miR-9-1	brain	-517	-253	264
SP1	hsa-miR-330	brain	-1741	-1477	264
SP1	hsa-miR-519a-1	placenta	-4289	-4009	280
SP1	hsa-miR-192	liver	-815	-535	280
SP1	hsa-miR-302c	heart	-950	-686	264
SP1	hsa-miR-526a-2	placenta	-4289	-4009	280
SP1	hsa-miR-302c	heart	-4631	-4440	191
SP1	hsa-miR-527	placenta	-464	-200	264
SP1	hsa-miR-527	placenta	-4289	-4009	280
SP1	hsa-miR-330	brain	-3628	-3381	247
SP1	hsa-miR-371	placenta	-4156	-4005	151
SP1	hsa-miR-302d	heart	-4631	-4440	191
SP1	hsa-miR-193a	skeletal_muscle	-176	100	276
SP1	hsa-miR-146a	spleen	-150	15	165
SP1	hsa-miR-330	brain	-4173	-3909	264
SP1	hsa-miR-367	heart	-950	-686	264
SP1	hsa-miR-373	placenta	-4156	-4005	151
SP1	hsa-miR-124-2	brain	-160	104	264
SP1	hsa-miR-367	heart	-4631	-4440	191
SP1	hsa-miR-516b-1	placenta	-4289	-4009	280
SP1	hsa-miR-302d	heart	-950	-686	264
SP1	hsa-miR-520h	placenta	-464	-200	264
SP1	hsa-miR-519a-2	placenta	-464	-200	264
SP1	hsa-miR-93	brain	422	707	285
SP1	hsa-miR-30c-1	kidney	-4300	-4020	280
SP1	hsa-miR-526a-2	placenta	-464	-200	264
SP1	hsa-miR-518a-2	placenta	-464	-200	264
SP1	hsa-miR-518a-2	placenta	-4289	-4009	280
SP1	hsa-miR-520g	placenta	-4289	-4009	280
SP1	hsa-miR-518d	placenta	-464	-200	264
SP1	hsa-miR-520h	placenta	-4289	-4009	280
SP1	hsa-miR-520d	placenta	-464	-200	264
SP1	hsa-miR-518a-1	placenta	-464	-200	264
SP1	hsa-miR-518a-1	placenta	-4289	-4009	280
SP1	hsa-miR-146a	kidney	-150	15	165
SP1	hsa-miR-517b	placenta	-4289	-4009	280
SP1	hsa-miR-517b	placenta	-464	-200	264
SP1	hsa-miR-146a	spleen	-737	-276	461
SP1	hsa-miR-517c	placenta	-4289	-4009	280
SP1	hsa-miR-517c	placenta	-464	-200	264
SP1	hsa-miR-520g	placenta	-464	-200	264
SP1	hsa-miR-522	placenta	-4289	-4009	280
SP1	hsa-miR-516b-1	placenta	-464	-200	264
SP1	hsa-miR-512-1	placenta	-4027	-3805	222
SP1	hsa-miR-521-1	placenta	-464	-200	264
SP1	hsa-miR-124-2	brain	-2818	-2554	264
SP1	hsa-miR-516b-2	placenta	-4289	-4009	280
SP1	hsa-miR-516b-2	placenta	-464	-200	264
SP1	hsa-miR-521-1	placenta	-4289	-4009	280
SP1	hsa-miR-522	placenta	-464	-200	264
SP1	hsa-miR-518d	placenta	-4289	-4009	280
SP1	hsa-miR-302a	heart	-4631	-4440	191
SP1	hsa-miR-146a	kidney	-737	-276	461
SP1	hsa-miR-518e	placenta	-464	-200	264
SP1	hsa-miR-518e	placenta	-4289	-4009	280
SP1	hsa-miR-92a-2	bone	-1317	-1053	264
SP1	hsa-miR-302a	heart	-950	-686	264
SP1	hsa-miR-520d	placenta	-4289	-4009	280
STAT3	hsa-miR-205	thymus	288	429	141
STAT3	hsa-miR-483	bone	-3602	-3300	302
STAT3	has-miR-199a-2	brain	-2573	-2573	0
STAT3	has-miR-199a-2	brain	-1320	-1320	0
STAT3	hsa-miR-202	testis	404	654	250
STAT3	hsa-miR-205	thymus	-2832	-2588	244
STAT3	hsa-miR-125b-1	brain	-3342	-3057	285
STAT3	hsa-miR-184	placenta	-649	-359	290
STAT3	hsa-miR-205	thymus	-2039	-1795	244
STAT3	hsa-miR-184	placenta	-1071	-783	288
STAT3	hsa-miR-138-1	brain	-4197	-3947	250
STAT3	hsa-miR-136	placenta	-210	74	284
STAT3	hsa-miR-146a	kidney	-4439	-4096	343
STAT3	hsa-miR-146a	spleen	-4439	-4096	343
STAT3	hsa-miR-30c-2	kidney	-2585	-2289	296
STAT3	hsa-miR-483	liver	-3602	-3300	302
YY1	hsa-miR-199b	brain	-406	-202	204
YY1	hsa-miR-512-1	placenta	-4010	-3746	264
YY1	hsa-miR-199b	brain	-446	-157	289
YY1	hsa-miR-450a-2	placenta	-1622	-1358	264
YY1	hsa-miR-214	brain	-4999	-4735	264
YY1	hsa-miR-450a-1	placenta	-2521	-2401	120
YY1	hsa-miR-450a-1	placenta	-2620	-2356	264
YY1	hsa-miR-503	placenta	-1523	-1403	120
YY1	hsa-miR-137	brain	-229	35	264
YY1	hsa-miR-503	placenta	-1622	-1358	264
YY1	hsa-miR-450a-2	placenta	-1523	-1403	120
YY1	hsa-miR-146a	spleen	-97	147	244
YY1	hsa-miR-129-1	brain	-2118	-1914	204
YY1	hsa-miR-125b-1	brain	-1455	-1191	264
YY1	hsa-miR-125a	brain	24	288	264
YY1	hsa-miR-99b	brain	212	476	264
YY1	hsa-miR-92a-1	bone	-400	-96	304
YY1	hsa-miR-92a-1	bone	-374	-103	271
YY1	hsa-miR-193a	skeletal_muscle	-483	-239	244
YY1	hsa-miR-7-3	brain	800	863	63
YY1	hsa-miR-193a	skeletal_muscle	-871	-621	250
YY1	hsa-miR-146a	spleen	-101	149	250
YY1	has-miR-199a-2	brain	328	328	0
YY1	hsa-miR-223	spleen	-79	125	204
YY1	hsa-miR-193a	skeletal_muscle	-36	214	250
YY1	hsa-miR-193a	skeletal_muscle	-90	114	204
YY1	hsa-miR-199b	brain	-47	157	204
YY1	hsa-miR-193a	skeletal_muscle	-500	-250	250
YY1	hsa-miR-92a-1	bone	-41	125	166
YY1	hsa-miR-9-2	brain	-4451	-4187	264
YY1	hsa-miR-10a	kidney	-3039	-2743	296
YY1	hsa-miR-330	brain	-1216	-966	250
YY1	hsa-miR-330	brain	-1200	-956	244
YY1	hsa-miR-330	brain	-147	57	204
YY1	hsa-miR-330	brain	-211	78	289
YY1	hsa-miR-9-3	brain	-225	39	264
YY1	hsa-miR-330	brain	-4182	-3891	291
YY1	hsa-miR-302b	heart	-248	16	264
YY1	hsa-miR-10b	kidney	-1260	-996	264
YY1	hsa-miR-9-1	brain	-27	263	290
YY1	hsa-miR-196a-1	kidney	-3938	-3734	204
YY1	hsa-miR-196a-1	kidney	-3969	-3719	250
YY1	hsa-miR-196a-1	kidney	-3638	-3388	250
YY1	hsa-miR-367	heart	-248	16	264
YY1	hsa-miR-302c	heart	-248	16	264
YY1	hsa-miR-9-3	brain	-762	-498	264
YY1	hsa-miR-93	brain	231	500	269
YY1	hsa-miR-330	brain	-4136	-3892	244
YY1	hsa-miR-302d	heart	-248	16	264
YY1	hsa-miR-192	liver	-1777	-1573	204
YY1	hsa-miR-192	liver	-701	-442	259
YY1	hsa-miR-192	liver	-717	-423	294
YY1	hsa-miR-92a-1	liver	-41	125	166
YY1	hsa-miR-302a	heart	-248	16	264
YY1	hsa-miR-92a-1	liver	-400	-96	304
YY1	hsa-miR-10a	kidney	-2995	-2771	224
YY1	hsa-miR-129-2	brain	-1997	-1733	264
YY1	hsa-miR-93	brain	277	357	80
YY1	hsa-miR-146a	kidney	-97	147	244
YY1	hsa-miR-212	brain	-1972	-1722	250
YY1	hsa-miR-146a	kidney	-101	149	250
YY1	hsa-miR-10b	kidney	143	237	94
YY1	hsa-miR-137	brain	-4570	-4320	250
YY1	hsa-miR-92a-1	liver	-374	-103	271

## Sheet: 9 tissues
9 tissue tissues in which TF-TS miRNA interactions can occur
TF	miRNAs	Tissue	TFBS from TSS of miRNA_start	TFBS from TSS of miRNA_end	Length of binding site
ELF1	hsa-miR-192	liver	130	375	245
ELF1	hsa-miR-182	thymus	-1022	-772	250
ELF1	hsa-miR-9-3	brain	-3843	-3603	240
ELF1	hsa-miR-138-2	brain	585	825	240
ELF1	hsa-miR-199b	brain	-315	236	551
ELF1	hsa-miR-92a-1	liver	-1718	-1442	276
ELF1	hsa-miR-330	brain	-3663	-3387	276
ELF1	hsa-miR-196a-1	kidney	-3466	-3216	250
ELF1	hsa-miR-182	thymus	-425	-175	250
ELF1	hsa-miR-96	thymus	-5	324	329
ELF1	hsa-miR-92a-1	bone	-12	83	95
ELF1	hsa-miR-192	liver	-791	-515	276
ELF1	hsa-miR-128-1	skeletal_muscle	-4192	-4094	98
ELF1	hsa-miR-449a	testis	18	294	276
ELF1	hsa-miR-212	brain	-1901	-1777	124
ELF1	hsa-miR-208a	skeletal_muscle	-66	1	67
ELF1	hsa-miR-223	spleen	-3230	-2980	250
ELF1	hsa-miR-208a	heart	-66	1	67
ELF1	hsa-miR-146a	spleen	-512	-272	240
ELF1	hsa-miR-92a-1	liver	-12	83	95
ELF1	hsa-miR-330	brain	-210	39	249
ELF1	hsa-miR-93	brain	-17	223	240
ELF1	hsa-miR-93	brain	350	603	253
ELF1	hsa-miR-128-1	brain	-4192	-4094	98
ELF1	hsa-miR-330	brain	-1224	-960	264
ELF1	hsa-miR-146a	kidney	-512	-272	240
ELF1	hsa-miR-330	brain	-4380	-4264	116
ELF1	hsa-miR-92a-1	bone	-1718	-1442	276
ELF1	hsa-miR-330	brain	-4070	-3957	113
ELF1	hsa-miR-96	thymus	-425	-175	250
ELF1	hsa-miR-96	thymus	-1022	-772	250
ELF1	hsa-miR-330	brain	796	880	84
ELF1	hsa-miR-182	thymus	-5	324	329
ELF1	hsa-miR-193a	skeletal_muscle	-519	-206	313
ELF1	hsa-miR-10a	kidney	-2983	-2707	276
EP300	hsa-miR-520h	placenta	-4287	-4003	284
EP300	hsa-miR-520g	placenta	-534	-250	284
EP300	hsa-miR-517c	placenta	-534	-250	284
EP300	hsa-miR-520g	placenta	-4287	-4003	284
EP300	hsa-miR-520h	placenta	-534	-250	284
EP300	hsa-miR-520d	placenta	-534	-250	284
EP300	hsa-miR-517b	placenta	-4287	-4003	284
EP300	hsa-miR-517b	placenta	-534	-250	284
EP300	hsa-miR-517c	placenta	-4287	-4003	284
EP300	hsa-miR-521-1	placenta	-534	-250	284
EP300	hsa-miR-521-1	placenta	-4287	-4003	284
EP300	hsa-miR-522	placenta	-534	-250	284
EP300	hsa-miR-518a-1	placenta	-4287	-4003	284
EP300	hsa-miR-518d	placenta	-4287	-4003	284
EP300	hsa-miR-518a-2	placenta	-4287	-4003	284
EP300	hsa-miR-522	placenta	-4287	-4003	284
EP300	hsa-miR-518a-2	placenta	-534	-250	284
EP300	hsa-miR-520d	placenta	-4287	-4003	284
EP300	hsa-miR-518d	placenta	-534	-250	284
EP300	hsa-miR-518e	placenta	-4287	-4003	284
EP300	hsa-miR-518e	placenta	-534	-250	284
EP300	hsa-miR-518a-1	placenta	-534	-250	284
EP300	hsa-miR-146a	kidney	-152	-3	149
EP300	hsa-miR-367	heart	-4607	-4483	124
EP300	hsa-miR-92a-1	liver	-1528	-1204	324
EP300	hsa-miR-138-1	brain	-4176	-4089	87
EP300	hsa-miR-30c-2	kidney	-2488	-2365	123
EP300	hsa-miR-30c-2	kidney	-667	-383	284
EP300	hsa-miR-205	thymus	-2815	-2531	284
EP300	hsa-miR-373	placenta	-4221	-3981	240
EP300	hsa-miR-30c-1	kidney	-4304	-4020	284
EP300	hsa-miR-527	placenta	-4287	-4003	284
EP300	hsa-miR-146a	kidney	-713	-521	192
EP300	hsa-miR-196a-2	kidney	-2961	-2677	284
EP300	hsa-miR-146a	kidney	-1308	-1024	284
EP300	hsa-miR-146a	kidney	-4378	-4283	95
EP300	hsa-miR-146a	kidney	-4448	-4154	294
EP300	hsa-miR-10b	kidney	-1225	-955	270
EP300	hsa-miR-128-1	brain	786	994	208
EP300	hsa-miR-512-1	placenta	-4017	-3728	289
EP300	hsa-miR-516b-2	placenta	-4287	-4003	284
EP300	hsa-miR-516b-1	placenta	-534	-250	284
EP300	hsa-miR-516b-1	placenta	-4287	-4003	284
EP300	hsa-miR-302a	heart	-4607	-4483	124
EP300	hsa-miR-519a-2	placenta	-534	-250	284
EP300	hsa-miR-519a-1	placenta	-534	-250	284
EP300	hsa-miR-302d	heart	-4607	-4483	124
EP300	hsa-miR-371	placenta	-4221	-3981	240
EP300	hsa-miR-302c	heart	-4607	-4483	124
EP300	hsa-miR-302b	heart	-4607	-4483	124
EP300	hsa-miR-519a-2	placenta	-4287	-4003	284
EP300	hsa-miR-184	placenta	-694	-410	284
EP300	hsa-miR-526a-2	placenta	-534	-250	284
EP300	hsa-miR-526a-2	placenta	-4287	-4003	284
EP300	hsa-miR-527	placenta	-534	-250	284
EP300	hsa-miR-516b-2	placenta	-534	-250	284
EP300	hsa-miR-372	placenta	-4221	-3981	240
EP300	hsa-miR-125b-1	brain	-1877	-1607	270
EP300	hsa-miR-128-1	skeletal_muscle	786	994	208
EP300	hsa-miR-223	spleen	-233	43	276
EP300	hsa-miR-137	brain	-3359	-3089	270
EP300	hsa-miR-146a	spleen	-4448	-4154	294
EP300	hsa-miR-146a	spleen	-4378	-4283	95
EP300	hsa-miR-92a-1	bone	-1528	-1204	324
EP300	hsa-miR-193a	skeletal_muscle	-74	81	155
EP300	hsa-miR-214	brain	-3630	-3360	270
EP300	hsa-miR-125a	brain	242	526	284
EP300	hsa-miR-146a	spleen	-713	-521	192
EP300	hsa-miR-146a	spleen	-152	-3	149
EP300	hsa-miR-99b	brain	430	714	284
EP300	hsa-miR-143	brain	-370	-100	270
EP300	hsa-miR-519a-1	placenta	-4287	-4003	284
EP300	has-miR-199a-2	brain	-221	-221	0
EP300	has-miR-199a-2	brain	258	258	0
EP300	hsa-miR-146a	spleen	-1308	-1024	284
EP300	hsa-miR-330	brain	-4157	-3887	270
EP300	hsa-miR-193a	skeletal_muscle	-151	119	270
ETS1	hsa-miR-92a-1	bone	-497	-313	184
ETS1	hsa-miR-182	thymus	454	694	240
ETS1	hsa-miR-193a	skeletal_muscle	-121	119	240
ETS1	hsa-miR-10a	kidney	-3051	-2811	240
ETS1	hsa-miR-192	liver	-647	-407	240
ETS1	hsa-miR-182	thymus	16	256	240
ETS1	hsa-miR-92a-1	bone	-45	139	184
ETS1	hsa-miR-126	lung	-3846	-3606	240
ETS1	hsa-miR-96	thymus	-424	-184	240
ETS1	hsa-miR-503	placenta	-1769	-1529	240
ETS1	hsa-miR-126	heart	-3846	-3606	240
ETS1	hsa-miR-450a-2	placenta	-1769	-1529	240
ETS1	hsa-miR-96	thymus	16	256	240
ETS1	hsa-miR-182	thymus	-424	-184	240
ETS1	hsa-miR-92a-1	liver	-45	139	184
ETS1	hsa-miR-96	thymus	454	694	240
ETS1	hsa-miR-92a-1	liver	-497	-313	184
ETS1	hsa-miR-93	brain	-56	184	240
ETS1	hsa-miR-450a-1	placenta	-2767	-2527	240
FOS	hsa-miR-323	brain	-3646	-3302	344
FOS	hsa-miR-217	pancreas	-4067	-3723	344
FOS	hsa-miR-323	brain	-1687	-1343	344
FOS	hsa-miR-30c-2	kidney	-1934	-1590	344
FOS	hsa-miR-136	placenta	-167	83	250
FOS	hsa-miR-323	brain	-3161	-2817	344
FOS	hsa-miR-216b	pancreas	-4067	-3723	344
FOS	hsa-miR-216a	pancreas	-4067	-3723	344
FOS	hsa-miR-9-1	brain	-72	178	250
FOS	hsa-miR-202	testis	345	601	256
FOS	hsa-miR-192	liver	-807	-557	250
FOS	hsa-miR-30c-2	kidney	-2511	-2167	344
FOS	hsa-miR-138-2	brain	-788	-444	344
FOS	hsa-miR-143	brain	-2074	-1824	250
FOS	hsa-miR-93	brain	434	684	250
FOS	hsa-miR-138-1	brain	-4232	-3982	250
FOS	hsa-miR-133a-1	heart	-3219	-2875	344
FOS	hsa-miR-196a-1	kidney	-3962	-3712	250
FOS	hsa-miR-138-2	brain	182	526	344
FOS	hsa-miR-146a	spleen	-4408	-4064	344
FOS	hsa-miR-1-2	heart	-3219	-2875	344
FOS	hsa-miR-330	brain	-1023	-679	344
FOS	hsa-miR-133a-1	skeletal_muscle	-3219	-2875	344
FOS	hsa-miR-137	brain	-3300	-3133	167
FOS	hsa-miR-196a-2	kidney	-1764	-1420	344
FOS	hsa-miR-186	brain	-4334	-3990	344
FOS	hsa-miR-196a-2	kidney	-1735	-1485	250
FOS	hsa-miR-146a	kidney	-4408	-4064	344
FOS	hsa-miR-330	brain	-3605	-3379	226
FOS	hsa-miR-1-2	skeletal_muscle	-3219	-2875	344
HEY1	hsa-miR-146a	kidney	-854	-624	230
HEY1	hsa-miR-223	spleen	759	999	240
HEY1	hsa-miR-92a-1	bone	-1817	-1587	230
HEY1	hsa-miR-193a	skeletal_muscle	-434	-273	161
HEY1	hsa-miR-192	liver	-658	-414	244
HEY1	hsa-miR-483	liver	742	868	126
HEY1	hsa-miR-483	liver	133	534	401
HEY1	hsa-miR-93	brain	70	209	139
HEY1	hsa-miR-450a-1	placenta	-2897	-2763	134
HEY1	hsa-miR-192	liver	-1100	-870	230
HEY1	hsa-miR-483	bone	133	534	401
HEY1	hsa-miR-450a-2	placenta	-1899	-1765	134
HEY1	hsa-miR-92a-1	liver	-1817	-1587	230
HEY1	hsa-miR-200a	kidney	-4967	-4727	240
HEY1	hsa-miR-512-1	placenta	-71	159	230
HEY1	hsa-miR-92a-1	liver	-314	-193	121
HEY1	hsa-miR-7-3	brain	734	964	230
HEY1	hsa-miR-223	spleen	-63	160	223
HEY1	hsa-miR-92a-1	bone	-314	-193	121
HEY1	hsa-miR-182	thymus	-18	162	180
HEY1	hsa-miR-92a-1	liver	-1442	-1198	244
HEY1	hsa-miR-503	placenta	-1899	-1765	134
HEY1	hsa-miR-96	thymus	-18	162	180
HEY1	hsa-miR-199b	brain	-420	-156	264
HEY1	hsa-miR-96	thymus	-353	-244	109
HEY1	hsa-miR-146a	spleen	-854	-624	230
HEY1	hsa-miR-199b	brain	-31	239	270
HEY1	hsa-miR-483	bone	742	868	126
HEY1	hsa-miR-146a	spleen	-491	-278	213
HEY1	hsa-miR-449a	testis	-223	17	240
HEY1	hsa-miR-146a	kidney	-491	-278	213
HEY1	hsa-miR-92a-1	bone	-1442	-1198	244
HEY1	hsa-miR-9-1	brain	64	304	240
HEY1	hsa-miR-93	brain	552	872	320
HEY1	hsa-miR-182	thymus	-353	-244	109
MAX	hsa-miR-330	brain	449	770	321
MAX	hsa-miR-182	thymus	-3169	-2893	276
MAX	hsa-miR-96	thymus	-3169	-2893	276
MAX	hsa-miR-330	brain	-237	39	276
MAX	hsa-miR-92a-1	bone	-18	401	419
MAX	hsa-miR-92a-1	bone	-2091	-1815	276
MAX	hsa-miR-92a-1	liver	-2091	-1815	276
MAX	hsa-miR-196a-2	kidney	-1671	-1435	236
MAX	hsa-miR-146a	kidney	-404	-168	236
MAX	hsa-miR-138-2	brain	-725	-461	264
MAX	hsa-miR-138-2	brain	228	438	210
MAX	hsa-miR-10b	kidney	178	388	210
MAX	hsa-miR-9-3	brain	-740	-504	236
MAX	hsa-miR-92a-1	bone	-1436	-1200	236
MAX	hsa-miR-134	testis	-3006	-2770	236
MAX	hsa-miR-93	brain	458	771	313
MAX	hsa-miR-134	skeletal_muscle	-3006	-2770	236
MAX	hsa-miR-193a	skeletal_muscle	-944	-708	236
MAX	hsa-miR-153-2	brain	-752	-516	236
MAX	hsa-miR-153-2	brain	-266	-30	236
MAX	hsa-miR-196a-2	kidney	-454	-218	236
MAX	hsa-miR-146a	spleen	-404	-168	236
MAX	hsa-miR-199b	brain	-198	38	236
MAX	hsa-miR-184	placenta	-564	-455	109
MAX	hsa-miR-92a-1	liver	-1436	-1200	236
MAX	hsa-miR-449a	testis	-3045	-2769	276
MAX	hsa-miR-192	liver	-1010	-725	285
MAX	hsa-miR-192	liver	90	326	236
MAX	hsa-miR-92a-1	liver	-18	401	419
MAX	hsa-miR-196a-1	kidney	-3964	-3674	290
SIN3A	hsa-miR-199b	brain	-448	-166	282
SIN3A	hsa-miR-302c	heart	-198	2	200
SIN3A	hsa-miR-192	liver	391	561	170
SIN3A	hsa-miR-192	liver	65	315	250
SIN3A	hsa-miR-92a-1	liver	-62	310	372
SIN3A	hsa-miR-96	thymus	-443	-193	250
SIN3A	hsa-miR-92a-1	liver	-1725	-1519	206
SIN3A	hsa-miR-146a	spleen	-535	-315	220
SIN3A	hsa-miR-302b	heart	-198	2	200
SIN3A	hsa-miR-199b	brain	130	290	160
SIN3A	hsa-miR-330	brain	-234	16	250
SIN3A	hsa-miR-92a-1	bone	-483	-244	239
SIN3A	hsa-miR-302a	heart	-198	2	200
SIN3A	hsa-miR-7-3	brain	746	960	214
SIN3A	hsa-miR-146a	kidney	-535	-315	220
SIN3A	hsa-miR-92a-1	bone	-1725	-1519	206
SIN3A	hsa-miR-126	heart	-3817	-3647	170
SIN3A	hsa-miR-93	brain	-16	205	221
SIN3A	hsa-miR-92a-1	liver	-483	-244	239
SIN3A	hsa-miR-93	brain	537	857	320
SIN3A	hsa-miR-92a-1	liver	-1392	-1153	239
SIN3A	hsa-miR-92a-1	bone	-1392	-1153	239
SIN3A	hsa-miR-182	thymus	-443	-193	250
SIN3A	hsa-miR-99b	brain	163	363	200
SIN3A	hsa-miR-126	lung	-3817	-3647	170
SIN3A	hsa-miR-302d	heart	-198	2	200
SIN3A	hsa-miR-92a-1	bone	-62	310	372
SIN3A	hsa-miR-125a	brain	-25	175	200
SIN3A	hsa-miR-9-3	brain	-764	-514	250
SIN3A	hsa-miR-367	heart	-198	2	200
SIN3A	hsa-miR-449a	testis	72	292	220
SIN3A	hsa-miR-192	liver	-706	-412	294
SIN3A	hsa-miR-129-2	brain	-2042	-1818	224
TAF1	hsa-miR-92a-1	bone	-1476	-1143	333
TAF1	hsa-miR-302d	heart	-2782	-2512	270
TAF1	hsa-miR-302d	heart	-913	-745	168
TAF1	hsa-miR-302a	heart	357	627	270
TAF1	hsa-miR-330	brain	-1731	-1461	270
TAF1	hsa-miR-367	heart	357	627	270
TAF1	hsa-miR-302a	heart	-252	18	270
TAF1	hsa-miR-93	brain	509	853	344
TAF1	hsa-miR-199b	brain	48	312	264
TAF1	hsa-miR-367	heart	-252	18	270
TAF1	hsa-miR-330	brain	-4176	-3926	250
TAF1	hsa-miR-92a-2	bone	-312	-42	270
TAF1	hsa-miR-196a-1	kidney	-3964	-3714	250
TAF1	hsa-miR-93	brain	3	282	279
TAF1	hsa-miR-377	bone	112	376	264
TAF1	hsa-miR-367	heart	-913	-745	168
TAF1	hsa-miR-196a-2	kidney	-2908	-2688	220
TAF1	hsa-miR-330	brain	460	710	250
TAF1	hsa-miR-302c	heart	-913	-745	168
TAF1	hsa-miR-92a-1	bone	-423	-148	275
TAF1	hsa-miR-129-2	brain	441	509	68
TAF1	hsa-miR-302c	heart	-2782	-2512	270
TAF1	hsa-miR-302c	heart	357	627	270
TAF1	hsa-miR-302b	heart	-2782	-2512	270
TAF1	hsa-miR-367	heart	-2782	-2512	270
TAF1	hsa-miR-302a	heart	-2782	-2512	270
TAF1	hsa-miR-302c	heart	-252	18	270
TAF1	hsa-miR-302a	heart	-913	-745	168
TAF1	hsa-miR-199b	brain	-408	-151	257
TAF1	hsa-miR-92a-1	bone	-86	225	311
TAF1	hsa-miR-330	brain	-202	48	250
TAF1	hsa-miR-302d	heart	-252	18	270
TAF1	hsa-miR-302b	heart	-252	18	270
TAF1	hsa-miR-302b	heart	357	627	270
TAF1	hsa-miR-9-1	brain	11	268	257
TAF1	hsa-miR-302b	heart	-913	-745	168
TAF1	hsa-miR-302d	heart	357	627	270
TAF1	hsa-miR-512-1	placenta	-4033	-3763	270
TAF1	hsa-miR-96	thymus	-1778	-1508	270
TAF1	hsa-miR-182	thymus	-114	200	314
TAF1	hsa-miR-182	thymus	-414	-164	250
TAF1	hsa-miR-182	thymus	-1778	-1508	270
TAF1	hsa-miR-205	thymus	-2229	-1959	270
TAF1	hsa-miR-92a-2	liver	-312	-42	270
TAF1	hsa-miR-92a-1	liver	-1476	-1143	333
TAF1	hsa-miR-92a-1	liver	-423	-148	275
TAF1	hsa-miR-92a-1	liver	-86	225	311
TAF1	hsa-miR-192	liver	-681	-426	255
TAF1	hsa-miR-192	liver	-1080	-810	270
TAF1	hsa-miR-96	thymus	-414	-164	250
TAF1	hsa-miR-381	placenta	112	376	264
TAF1	hsa-miR-154	placenta	112	376	264
TAF1	hsa-miR-193a	skeletal_muscle	-497	-219	278
TAF1	hsa-miR-146a	spleen	-3912	-3672	240
TAF1	hsa-miR-146a	spleen	-447	-207	240
TAF1	hsa-miR-146a	spleen	-74	136	210
TAF1	hsa-miR-96	thymus	-114	200	314
TAF1	hsa-miR-99b	brain	233	483	250
TAF1	hsa-miR-125a	brain	45	295	250
TAF1	hsa-miR-125b-2	brain	571	791	220
TAF1	hsa-miR-31	brain	-78	236	314
TAF1	hsa-miR-124-2	brain	-3953	-3683	270
TAF1	hsa-miR-124-2	brain	-56	214	270
TAF1	hsa-miR-377	placenta	112	376	264
TAF1	hsa-miR-146a	kidney	-3912	-3672	240
TAF1	hsa-miR-146a	kidney	-74	136	210
TAF1	hsa-miR-146a	kidney	-447	-207	240
TBP	hsa-miR-519b	placenta	-4089	-3799	290
TBP	hsa-miR-517a	placenta	-4089	-3799	290
TBP	hsa-miR-520f	placenta	-4089	-3799	290
TBP	hsa-miR-520e	placenta	-4089	-3799	290
TBP	hsa-miR-520c	placenta	-4089	-3799	290
TBP	hsa-miR-302a	heart	-981	-703	278
TBP	hsa-miR-520b	placenta	-4089	-3799	290
TBP	hsa-miR-302b	heart	-4757	-4467	290
TBP	hsa-miR-302a	heart	-2792	-2502	290
TBP	hsa-miR-96	thymus	-117	153	270
TBP	hsa-miR-302a	heart	-4757	-4467	290
TBP	hsa-miR-519e	placenta	-4089	-3799	290
TBP	hsa-miR-450a-1	placenta	-2974	-2704	270
TBP	hsa-miR-519c	placenta	-4089	-3799	290
TBP	hsa-miR-518c	placenta	-4089	-3799	290
TBP	hsa-miR-302b	heart	-981	-703	278
TBP	hsa-miR-302b	heart	-2792	-2502	290
TBP	hsa-miR-503	placenta	-1976	-1706	270
TBP	hsa-miR-196a-2	kidney	-2829	-2749	80
TBP	hsa-miR-526b	placenta	-4089	-3799	290
TBP	hsa-miR-302c	heart	-981	-703	278
TBP	hsa-miR-526a-1	placenta	-4089	-3799	290
TBP	hsa-miR-302c	heart	-2792	-2502	290
TBP	hsa-miR-498	placenta	-4089	-3799	290
TBP	hsa-miR-302c	heart	-4757	-4467	290
TBP	hsa-miR-519d	placenta	-4089	-3799	290
TBP	hsa-miR-223	spleen	495	765	270
TBP	hsa-miR-483	bone	145	253	108
TBP	hsa-miR-124-2	brain	-4353	-4063	290
TBP	hsa-miR-196a-2	kidney	232	532	300
TBP	hsa-miR-92a-1	bone	-1522	-1208	314
TBP	hsa-miR-196a-2	kidney	-360	-60	300
TBP	hsa-miR-125b-2	brain	493	793	300
TBP	hsa-miR-125a	brain	54	324	270
TBP	hsa-miR-99b	brain	242	512	270
TBP	hsa-miR-92a-1	bone	-72	218	290
TBP	hsa-miR-196a-2	kidney	-1591	-1510	81
TBP	hsa-miR-146a	spleen	-126	104	230
TBP	hsa-miR-450a-2	placenta	-1976	-1706	270
TBP	hsa-miR-146a	spleen	-730	-367	363
TBP	hsa-miR-302d	heart	-981	-703	278
TBP	hsa-miR-223	spleen	-170	100	270
TBP	hsa-miR-193a	skeletal_muscle	-219	150	369
TBP	hsa-miR-330	brain	-4165	-3895	270
TBP	hsa-miR-512-2	placenta	-4089	-3799	290
TBP	hsa-miR-93	brain	506	806	300
TBP	hsa-miR-525	placenta	-4089	-3799	290
TBP	hsa-miR-523	placenta	-4089	-3799	290
TBP	hsa-miR-521-2	placenta	-4089	-3799	290
TBP	hsa-miR-524	placenta	-4089	-3799	290
TBP	hsa-miR-518f	placenta	-4089	-3799	290
TBP	hsa-miR-520a	placenta	-4089	-3799	290
TBP	hsa-miR-518b	placenta	-4089	-3799	290
TBP	hsa-miR-199b	brain	-400	-89	311
TBP	hsa-miR-30c-2	kidney	-646	-346	300
TBP	hsa-miR-367	heart	-4757	-4467	290
TBP	hsa-miR-92a-1	liver	-72	218	290
TBP	hsa-miR-196a-2	kidney	-4997	-4697	300
TBP	hsa-miR-196a-1	kidney	-3867	-3567	300
TBP	hsa-miR-92a-1	liver	-1522	-1208	314
TBP	hsa-miR-146a	kidney	-730	-367	363
TBP	hsa-miR-367	heart	-2792	-2502	290
TBP	hsa-miR-30c-2	kidney	-2621	-2321	300
TBP	hsa-miR-9-1	brain	-11	259	270
TBP	hsa-miR-302d	heart	-2792	-2502	290
TBP	hsa-miR-182	thymus	-1835	-1545	290
TBP	hsa-miR-330	brain	-601	-291	310
TBP	hsa-miR-182	thymus	-117	153	270
TBP	hsa-miR-146a	kidney	-126	104	230
TBP	hsa-miR-96	thymus	-1835	-1545	290
TBP	hsa-miR-483	liver	145	253	108
TBP	hsa-miR-367	heart	-981	-703	278
TBP	hsa-miR-196a-2	kidney	-3470	-3170	300
TBP	hsa-miR-302d	heart	-4757	-4467	290
TBP	hsa-miR-192	liver	-1076	-776	300
TBP	hsa-miR-192	liver	-767	-461	306
USF1	hsa-miR-323	brain	-3042	-2779	263
USF1	hsa-miR-193a	skeletal_muscle	-125	189	314
USF1	hsa-miR-512-1	placenta	-3599	-3369	230
USF1	hsa-miR-125b-1	brain	701	931	230
USF1	hsa-miR-330	brain	-4144	-3900	244
USF1	hsa-miR-10a	kidney	-2902	-2652	250
USF1	hsa-miR-125b-1	brain	677	897	220
USF1	hsa-miR-10b	kidney	183	381	198
USF1	hsa-miR-193a	skeletal_muscle	-917	-673	244
USF1	hsa-miR-193a	skeletal_muscle	-963	-743	220
USF1	hsa-miR-302a	heart	-3962	-3732	230
USF1	hsa-miR-323	brain	-2014	-1770	244
USF1	hsa-miR-302d	heart	-3962	-3732	230
USF1	hsa-miR-96	thymus	-3133	-2903	230
USF1	hsa-miR-146a	kidney	-4441	-4221	220
USF1	hsa-miR-96	thymus	-3154	-2934	220
USF1	hsa-miR-143	brain	-1205	-1025	180
USF1	hsa-miR-196a-2	kidney	-1665	-1455	210
USF1	hsa-miR-92a-1	bone	-39	181	220
USF1	hsa-miR-143	brain	-206	42	248
USF1	hsa-miR-323	brain	-4134	-3954	180
USF1	hsa-miR-10b	kidney	156	411	255
USF1	hsa-miR-330	brain	-492	-262	230
USF1	hsa-miR-199b	brain	-280	58	338
USF1	hsa-miR-93	brain	455	751	296
USF1	hsa-miR-146a	kidney	-1206	-1003	203
USF1	hsa-miR-196a-2	kidney	-1683	-1453	230
USF1	hsa-miR-146a	spleen	-1187	-967	220
USF1	hsa-miR-146a	spleen	-1206	-1003	203
USF1	hsa-miR-182	thymus	-3154	-2934	220
USF1	hsa-miR-146a	spleen	-4441	-4221	220
USF1	hsa-miR-199b	brain	-161	59	220
USF1	hsa-miR-92a-1	liver	-39	181	220
USF1	hsa-miR-92a-2	liver	-1160	-1027	133
USF1	hsa-miR-93	brain	483	744	261
USF1	hsa-miR-129-2	brain	-3494	-3264	230
USF1	hsa-miR-196a-1	kidney	-3943	-3693	250
USF1	hsa-miR-196a-1	kidney	-3948	-3679	269
USF1	hsa-miR-143	brain	-224	26	250
USF1	hsa-miR-184	placenta	-1817	-1683	134
USF1	hsa-miR-92a-2	liver	-261	-165	96
USF1	hsa-miR-192	liver	383	633	250
USF1	hsa-miR-10a	kidney	-2850	-2630	220
USF1	hsa-miR-367	heart	-3962	-3732	230
USF1	hsa-miR-129-2	brain	-3428	-3311	117
USF1	hsa-miR-192	liver	31	211	180
USF1	hsa-miR-302b	heart	-3962	-3732	230
USF1	hsa-miR-146a	kidney	-1187	-967	220
USF1	hsa-miR-212	brain	-1270	-1040	230
USF1	hsa-miR-92a-2	bone	-1160	-1027	133
USF1	hsa-miR-10a	kidney	736	986	250
USF1	hsa-miR-192	liver	-988	-768	220
USF1	hsa-miR-182	thymus	-3133	-2903	230
USF1	hsa-miR-10a	kidney	775	995	220
USF1	hsa-miR-9-2	brain	-2920	-2670	250
USF1	hsa-miR-124-1	brain	-3243	-2993	250
USF1	hsa-miR-92a-2	bone	-261	-165	96
USF1	hsa-miR-138-2	brain	256	390	134
USF1	hsa-miR-124-3	brain	-2637	-2407	230
USF1	hsa-miR-302c	heart	-3962	-3732	230
USF1	hsa-miR-138-2	brain	174	475	301
ZBTB7A	hsa-miR-126	lung	-3883	-3673	210
ZBTB7A	hsa-miR-96	thymus	-4957	-4747	210
ZBTB7A	hsa-miR-330	brain	84	294	210
ZBTB7A	hsa-miR-330	brain	427	637	210
ZBTB7A	hsa-miR-99b	brain	755	965	210
ZBTB7A	hsa-miR-125a	brain	567	777	210
ZBTB7A	hsa-miR-96	thymus	-774	-564	210
ZBTB7A	hsa-miR-196a-2	kidney	-1789	-1579	210
ZBTB7A	hsa-miR-503	placenta	-2032	-1822	210
ZBTB7A	hsa-miR-196a-1	kidney	-3149	-2939	210
ZBTB7A	hsa-miR-330	brain	-1186	-976	210
ZBTB7A	hsa-miR-192	liver	-719	-509	210
ZBTB7A	hsa-miR-126	heart	-903	-693	210
ZBTB7A	hsa-miR-126	heart	-3155	-2945	210
ZBTB7A	hsa-miR-126	heart	-3476	-3266	210
ZBTB7A	hsa-miR-450a-1	placenta	-3030	-2820	210
ZBTB7A	hsa-miR-126	heart	-3883	-3673	210
ZBTB7A	hsa-miR-450a-2	placenta	-2032	-1822	210
ZBTB7A	hsa-miR-330	brain	-3671	-3461	210
ZBTB7A	hsa-miR-182	thymus	-4957	-4747	210
ZBTB7A	hsa-miR-96	thymus	12	222	210
ZBTB7A	hsa-miR-126	lung	-903	-693	210
ZBTB7A	hsa-miR-193a	skeletal_muscle	-546	-336	210
ZBTB7A	hsa-miR-182	thymus	12	222	210
ZBTB7A	hsa-miR-126	lung	-3155	-2945	210
ZBTB7A	hsa-miR-193a	skeletal_muscle	94	304	210
ZBTB7A	hsa-miR-182	thymus	-774	-564	210
ZBTB7A	hsa-miR-126	lung	-3476	-3266	210
ZBTB7A	hsa-miR-182	thymus	729	939	210
ZBTB7A	hsa-miR-34c	testis	132	342	210
ZBTB7A	hsa-miR-34b	testis	132	342	210
ZBTB7A	hsa-miR-96	thymus	729	939	210
ZBTB7A	hsa-miR-93	brain	-74	136	210

## Sheet: 10 tissues
10 tissue tissues in which TF-TS miRNA interactions can occur
TF	miRNAs	Tissue	TFBS from TSS of miRNA_start	TFBS from TSS of miRNA_end	Length of binding site
CTCF	hsa-miR-196a-2	kidney	-1755	-1549	206
CTCF	hsa-miR-182	thymus	-1029	-773	256
CTCF	has-miR-182	thymus	656	952	296
CTCF	hsa-miR-96	thymus	-1029	-773	256
CTCF	hsa-miR-10b	kidney	-1234	-945	289
CTCF	hsa-miR-10a	kidney	-2912	-2786	126
CTCF	hsa-miR-10a	kidney	-2957	-2753	204
CTCF	hsa-miR-10a	kidney	-3019	-2684	335
CTCF	hsa-miR-196b	kidney	-2180	-1800	380
CTCF	hsa-miR-9-3	brain	-3030	-2840	190
CTCF	hsa-miR-196a-2	kidney	-1271	-884	387
CTCF	hsa-miR-483	liver	-4476	-4232	244
CTCF	hsa-miR-196a-2	kidney	-1780	-1561	219
CTCF	hsa-miR-196a-2	kidney	-1803	-1481	322
CTCF	hsa-miR-196a-2	kidney	-4497	-4301	196
CTCF	hsa-miR-330	brain	-1208	-987	221
CTCF	hsa-miR-330	brain	-1201	-985	216
CTCF	hsa-miR-330	brain	-1280	-826	454
CTCF	hsa-miR-330	brain	-191	25	216
CTCF	hsa-miR-330	brain	-179	31	210
CTCF	hsa-miR-526a-2	placenta	-2256	-2040	216
CTCF	hsa-miR-196a-2	kidney	-445	-185	260
CTCF	hsa-miR-92a-1	liver	-40	151	191
CTCF	hsa-miR-526a-2	placenta	-2362	-1972	390
CTCF	hsa-miR-527	placenta	-2256	-2040	216
CTCF	hsa-miR-527	placenta	-2362	-1972	390
CTCF	hsa-miR-126	lung	-933	-723	210
CTCF	hsa-miR-126	lung	-3294	-3028	266
CTCF	hsa-miR-126	lung	-3857	-3653	204
CTCF	hsa-miR-126	lung	-3860	-3660	200
CTCF	hsa-miR-126	lung	-3992	-3603	389
CTCF	hsa-miR-192	liver	-2901	-2637	264
CTCF	hsa-miR-483	liver	-473	-269	204
CTCF	hsa-miR-192	liver	-1853	-1470	383
CTCF	hsa-miR-483	liver	-978	-788	190
CTCF	hsa-miR-92a-1	liver	-53	163	216
CTCF	hsa-miR-92a-1	liver	-85	435	520
CTCF	hsa-miR-129-2	brain	21	225	204
CTCF	hsa-miR-92a-1	liver	-728	-386	342
CTCF	hsa-miR-483	bone	-473	-269	204
CTCF	hsa-miR-483	liver	-4866	-4662	204
CTCF	hsa-miR-483	liver	-4799	-4595	204
CTCF	hsa-miR-483	liver	-4452	-4252	200
CTCF	hsa-miR-9-3	brain	-3548	-3332	216
CTCF	hsa-miR-192	liver	-1757	-1557	200
CTCF	hsa-miR-92a-1	bone	-40	151	191
CTCF	hsa-miR-137	brain	-4511	-4368	143
CTCF	hsa-miR-137	brain	-4644	-4251	393
CTCF	hsa-miR-137	brain	-3413	-3209	204
CTCF	hsa-miR-137	brain	-1488	-1292	196
CTCF	hsa-miR-137	brain	-1491	-1275	216
CTCF	hsa-miR-137	brain	-1613	-1200	413
CTCF	hsa-miR-137	brain	216	406	190
CTCF	hsa-miR-199a-1	brain	-508	-304	204
CTCF	hsa-miR-330	brain	-470	94	564
CTCF	hsa-miR-199a-1	brain	-645	-243	402
CTCF	hsa-miR-212	brain	-58	142	200
CTCF	hsa-miR-92a-1	bone	-53	163	216
CTCF	hsa-miR-92a-1	bone	-85	435	520
CTCF	hsa-miR-92a-1	bone	-667	-467	200
CTCF	hsa-miR-92a-1	bone	-728	-386	342
CTCF	hsa-miR-483	bone	-4866	-4662	204
CTCF	hsa-miR-483	bone	-4799	-4595	204
CTCF	hsa-miR-483	bone	-4452	-4252	200
CTCF	hsa-miR-483	bone	-4476	-4232	244
CTCF	hsa-miR-483	bone	-978	-788	190
CTCF	hsa-miR-199a-1	brain	-497	-297	200
CTCF	hsa-miR-126	heart	-933	-723	210
CTCF	hsa-miR-9-3	brain	-3558	-3367	191
CTCF	hsa-miR-9-3	brain	-3825	-3648	177
CTCF	hsa-miR-9-3	brain	-3836	-3640	196
CTCF	hsa-miR-9-3	brain	-3981	-3303	678
CTCF	hsa-miR-708	brain	-1093	-780	313
CTCF	hsa-miR-708	brain	-247	-43	204
CTCF	hsa-miR-708	brain	-389	39	428
CTCF	hsa-miR-708	brain	407	597	190
CTCF	hsa-miR-129-2	brain	618	808	190
CTCF	hsa-miR-137	brain	-4528	-4417	111
CTCF	hsa-miR-133b	heart	-953	-688	265
CTCF	hsa-miR-212	brain	-286	225	511
CTCF	hsa-miR-126	heart	-3294	-3028	266
CTCF	hsa-miR-126	heart	-3857	-3653	204
CTCF	hsa-miR-126	heart	-3860	-3660	200
CTCF	hsa-miR-126	heart	-3992	-3603	389
CTCF	hsa-miR-212	brain	-1925	-1775	150
CTCF	hsa-miR-212	brain	-1929	-1729	200
CTCF	hsa-miR-212	brain	-2036	-1648	388
CTCF	hsa-miR-212	brain	-356	-156	200
CTCF	hsa-miR-92a-1	liver	-667	-467	200
CTCF	hsa-miR-129-2	brain	24	224	200
CTCF	hsa-miR-31	brain	13	262	249
CTCF	hsa-miR-518a-2	placenta	-2256	-2040	216
CTCF	hsa-miR-518a-2	placenta	-2362	-1972	390
CTCF	hsa-miR-518a-1	placenta	-2256	-2040	216
CTCF	hsa-miR-125a	brain	14	237	223
CTCF	hsa-miR-518a-1	placenta	-2362	-1972	390
CTCF	hsa-miR-125b-1	brain	-1572	-1236	336
CTCF	hsa-miR-520h	placenta	-2256	-2040	216
CTCF	hsa-miR-125b-1	brain	-1804	-1624	180
CTCF	hsa-miR-143	brain	-665	-317	348
CTCF	hsa-miR-31	brain	36	240	204
CTCF	hsa-miR-124-3	brain	-4872	-4502	370
CTCF	hsa-miR-517c	placenta	-2256	-2040	216
CTCF	hsa-miR-518e	placenta	-2362	-1972	390
CTCF	hsa-miR-517b	placenta	-2256	-2040	216
CTCF	hsa-miR-124-3	brain	-4761	-4688	73
CTCF	hsa-miR-517b	placenta	-2362	-1972	390
CTCF	hsa-miR-125b-1	brain	-1478	-1274	204
CTCF	hsa-miR-522	placenta	-2256	-2040	216
CTCF	hsa-miR-34b	testis	132	384	252
CTCF	hsa-miR-34c	testis	132	384	252
CTCF	hsa-miR-133b	skeletal_muscle	-953	-688	265
CTCF	hsa-miR-449a	testis	-3469	-3091	378
CTCF	hsa-miR-449a	testis	-3327	-3123	204
CTCF	hsa-miR-206	skeletal_muscle	-953	-688	265
CTCF	hsa-miR-96	thymus	656	952	296
CTCF	hsa-miR-518d	placenta	-2362	-1972	390
CTCF	hsa-miR-521-1	placenta	-2362	-1972	390
CTCF	hsa-miR-99b	brain	202	425	223
CTCF	hsa-miR-7-2	brain	-822	-546	276
CTCF	hsa-miR-522	placenta	-2362	-1972	390
CTCF	hsa-miR-518e	placenta	-2256	-2040	216
CTCF	hsa-miR-143	brain	-2026	-1670	356
CTCF	hsa-miR-184	placenta	-4463	-4243	220
CTCF	hsa-miR-518d	placenta	-2256	-2040	216
CTCF	hsa-miR-517c	placenta	-2362	-1972	390
CTCF	hsa-miR-521-1	placenta	-2256	-2040	216
CTCF	hsa-miR-129-2	brain	-2079	-1709	370
CTCF	hsa-miR-373	placenta	-2605	-2047	558
CTCF	hsa-miR-519a-1	placenta	-2256	-2040	216
CTCF	hsa-miR-129-2	brain	-58	348	406
CTCF	hsa-miR-519a-1	placenta	-2362	-1972	390
CTCF	hsa-miR-520h	placenta	-2362	-1972	390
CTCF	hsa-miR-129-2	brain	-1996	-1796	200
CTCF	hsa-miR-124-3	brain	-4788	-4588	200
CTCF	hsa-miR-519a-2	placenta	-2256	-2040	216
CTCF	hsa-miR-129-2	brain	-2006	-1781	225
CTCF	hsa-miR-184	placenta	-1933	-1729	204
CTCF	hsa-miR-129-2	brain	-2318	-2114	204
CTCF	hsa-miR-372	placenta	-2605	-2047	558
CTCF	hsa-miR-371	placenta	-2524	-2324	200
CTCF	hsa-miR-371	placenta	-2528	-2324	204
CTCF	hsa-miR-371	placenta	-2605	-2047	558
CTCF	hsa-miR-373	placenta	-2524	-2324	200
CTCF	hsa-miR-373	placenta	-2528	-2324	204
CTCF	hsa-miR-372	placenta	-2528	-2324	204
CTCF	hsa-miR-184	placenta	-2005	-1626	379
CTCF	hsa-miR-124-3	brain	-231	-12	219
CTCF	hsa-miR-129-1	brain	-429	-179	250
CTCF	hsa-miR-520g	placenta	-2256	-2040	216
CTCF	hsa-miR-129-1	brain	-406	-202	204
CTCF	hsa-miR-520g	placenta	-2362	-1972	390
CTCF	hsa-miR-519a-2	placenta	-2362	-1972	390
CTCF	hsa-miR-129-2	brain	-3588	-3353	235
CTCF	hsa-miR-372	placenta	-2524	-2324	200
CTCF	hsa-miR-129-2	brain	-2327	-2091	236
CTCF	hsa-miR-520d	placenta	-2256	-2040	216
CTCF	hsa-miR-520d	placenta	-2362	-1972	390
CTCF	hsa-miR-516b-2	placenta	-2256	-2040	216
CTCF	hsa-miR-516b-2	placenta	-2362	-1972	390
CTCF	hsa-miR-516b-1	placenta	-2256	-2040	216
CTCF	hsa-miR-516b-1	placenta	-2362	-1972	390
E2F6	hsa-miR-449a	testis	-3336	-2996	340
E2F6	hsa-miR-449a	testis	-2955	-2755	200
E2F6	hsa-miR-449a	testis	-3397	-3030	367
E2F6	hsa-miR-96	thymus	641	735	94
E2F6	hsa-miR-96	thymus	186	386	200
E2F6	hsa-miR-93	brain	359	810	451
E2F6	hsa-miR-93	brain	371	839	468
E2F6	hsa-miR-330	brain	-4198	-3894	304
E2F6	hsa-miR-92a-1	bone	-1907	-1577	330
E2F6	hsa-miR-92a-1	bone	-1485	-1155	330
E2F6	hsa-miR-199b	brain	-291	-198	93
E2F6	hsa-miR-199b	brain	-499	-195	304
E2F6	hsa-miR-126	heart	-3183	-2983	200
E2F6	hsa-miR-92a-1	bone	-144	186	330
E2F6	hsa-miR-330	brain	-4114	-3962	152
E2F6	hsa-miR-182	thymus	-1327	-1127	200
E2F6	hsa-miR-196a-2	kidney	-1625	-1535	90
E2F6	hsa-miR-196a-2	kidney	-1615	-1514	101
E2F6	hsa-miR-450a-1	placenta	-2540	-2447	93
E2F6	hsa-miR-196a-2	kidney	-448	-248	200
E2F6	hsa-miR-450a-1	placenta	-2816	-2371	445
E2F6	hsa-miR-10a	kidney	-2964	-2764	200
E2F6	hsa-miR-96	thymus	-1327	-1127	200
E2F6	hsa-miR-96	thymus	-4981	-4888	93
E2F6	hsa-miR-9-3	brain	-3516	-3366	150
E2F6	hsa-miR-182	thymus	186	386	200
E2F6	hsa-miR-450a-2	placenta	-1542	-1449	93
E2F6	hsa-miR-182	thymus	-4981	-4888	93
E2F6	hsa-miR-92a-1	liver	-1907	-1577	330
E2F6	hsa-miR-92a-1	liver	-144	186	330
E2F6	hsa-miR-192	liver	355	555	200
E2F6	hsa-miR-126	lung	-3183	-2983	200
E2F6	hsa-miR-503	placenta	-2291	-2091	200
E2F6	hsa-miR-503	placenta	-1542	-1449	93
E2F6	hsa-miR-503	placenta	-1818	-1373	445
E2F6	hsa-miR-182	thymus	641	735	94
E2F6	hsa-miR-9-3	brain	-3547	-3329	218
E2F6	hsa-miR-449a	testis	78	382	304
E2F6	hsa-miR-196a-1	kidney	-3535	-3231	304
E2F6	hsa-miR-196a-1	kidney	-3540	-3356	184
E2F6	hsa-miR-196a-1	kidney	-3864	-3781	83
E2F6	hsa-miR-193a	skeletal_muscle	314	397	83
E2F6	hsa-miR-193a	skeletal_muscle	-750	-550	200
E2F6	hsa-miR-9-1	brain	9	493	484
E2F6	hsa-miR-9-1	brain	225	461	236
E2F6	hsa-miR-450a-1	placenta	-3289	-3089	200
E2F6	hsa-miR-9-3	brain	-3749	-3651	98
E2F6	hsa-miR-450a-2	placenta	-1818	-1373	445
E2F6	hsa-miR-92a-1	liver	-1485	-1155	330
E2F6	hsa-miR-9-3	brain	-709	-509	200
E2F6	hsa-miR-330	brain	543	768	225
E2F6	hsa-miR-330	brain	409	743	334
E2F6	hsa-miR-330	brain	-182	92	274
E2F6	hsa-miR-330	brain	-134	60	194
E2F6	hsa-miR-330	brain	-1186	-986	200
E2F6	hsa-miR-450a-2	placenta	-2291	-2091	200
E2F6	hsa-miR-449a	testis	12	219	207
E2F6	hsa-miR-9-1	brain	47	220	173

[truncated: 2 more sheets: 11 tissues, 12 tissues]
