# Supplementary material for: Genome-wide survey of tissue-specific microRNA and transcription factor regulatory networks in 12 tissues
Source: Sci Rep. 2014 Jun 3;4:5150. doi: 10.1038/srep05150 (PMC5381490; doi:10.1038/srep05150)
Supplement: Supplementary Information — Supplementary Table S3 [file srep05150-s4.xls]

## Sheet: brain
Genome-wide survey of tissue-specific microRNA and transcription factor regulatory networks in 12 tissues Zhiyun Guo1, Miranda Maki2, Ruofan Ding1, Yalan Yang1, Bao zhang1,and Lili Xiong1*
Brain
MiRNAs	Target Gene	Entrez Gene ID	Experiments	Support Type	References (PMID)	Source	ENTREZ_GENE_SUMMARY	GOTERM_BP_FAT	GOTERM_CC_FAT	GOTERM_MF_FAT	KEGG_PATHWAY
hsa-miR-124	AHR	196	Microarray	Functional MTI (Weak)	15685193	miRTarBase	This gene encodes a ligand-activated transcription factor involved in the regulation of biological responses to planar aromatic hydrocarbons. This receptor has been shown to regulate xenobiotic-metabolizing enzymes such as cytochrome P450. Its ligands included a variety of aromatic hydrocarbons. [provided by RefSeq],	GO:0006350~transcription,GO:0006351~transcription, DNA-dependent,GO:0006355~regulation of transcription, DNA-dependent,GO:0006357~regulation of transcription from RNA polymerase II promoter,GO:0006366~transcription from RNA polymerase II promoter,GO:0006915~apoptosis,GO:0007049~cell cycle,GO:0008219~cell death,GO:0009410~response to xenobiotic stimulus,GO:0009891~positive regulation of biosynthet…		GO:0003677~DNA binding,GO:0003700~transcription factor activity,GO:0004879~ligand-dependent nuclear receptor activity,GO:0008134~transcription factor binding,GO:0030528~transcription regulator activity,GO:0031072~heat shock protein binding,GO:0051879~Hsp90 protein binding,
hsa-miR-124	AK2	204	Microarray	Functional MTI (Weak)	15685193	miRTarBase	Adenylate kinases are involved in regulating the adenine nucleotide composition within a cell by catalyzing the reversible transfer of phosphate groups among adenine nucleotides. Three isozymes of adenylate kinase, namely 1, 2, and 3, have been identified in vertebrates; this gene encodes isozyme 2. Expression of these isozymes is tissue-specific and developmentally regulated. Isozyme 2 is locali…		GO:0005739~mitochondrion,GO:0005740~mitochondrial envelope,GO:0005743~mitochondrial inner membrane,GO:0005758~mitochondrial intermembrane space,GO:0019866~organelle inner membrane,GO:0031090~organelle membrane,GO:0031966~mitochondrial membrane,GO:0031967~organelle envelope,GO:0031970~organelle envelope lumen,GO:0031974~membrane-enclosed lumen,GO:0031975~envelope,GO:0044429~mitochondrial part,	GO:0000166~nucleotide binding,GO:0001882~nucleoside binding,GO:0001883~purine nucleoside binding,GO:0004017~adenylate kinase activity,GO:0005524~ATP binding,GO:0016776~phosphotransferase activity, phosphate group as acceptor,GO:0017076~purine nucleotide binding,GO:0019201~nucleotide kinase activity,GO:0019205~nucleobase, nucleoside, nucleotide kinase activity,GO:0019206~nucleoside kinase activity…	hsa00230:Purine metabolism,
hsa-miR-124	ALDH9A1	223	Microarray	Functional MTI (Weak)	15685193	miRTarBase	This protein belongs to the aldehyde dehydrogenase family of proteins. It has a high activity for oxidation of gamma-aminobutyraldehyde and other amino aldehydes. The enzyme catalyzes the dehydrogenation of gamma-aminobutyraldehyde to gamma-aminobutyric acid (GABA). This isozyme is a tetramer of identical 54-kD subunits. [provided by RefSeq],	GO:0001505~regulation of neurotransmitter levels,GO:0006081~cellular aldehyde metabolic process,GO:0006575~cellular amino acid derivative metabolic process,GO:0006576~biogenic amine metabolic process,GO:0006577~betaine metabolic process,GO:0006766~vitamin metabolic process,GO:0006767~water-soluble vitamin metabolic process,GO:0007267~cell-cell signaling,GO:0007268~synaptic transmission,GO:0009437…	GO:0005829~cytosol,GO:0005856~cytoskeleton,GO:0043228~non-membrane-bounded organelle,GO:0043232~intracellular non-membrane-bounded organelle,	GO:0004029~aldehyde dehydrogenase (NAD) activity,GO:0016620~oxidoreductase activity, acting on the aldehyde or oxo group of donors, NAD or NADP as acceptor,GO:0019145~aminobutyraldehyde dehydrogenase activity,GO:0047105~4-trimethylammoniobutyraldehyde dehydrogenase activity,	hsa00010:Glycolysis / Gluconeogenesis,hsa00053:Ascorbate and aldarate metabolism,hsa00071:Fatty acid metabolism,hsa00280:Valine, leucine and isoleucine degradation,hsa00310:Lysine degradation,hsa00330:Arginine and proline metabolism,hsa00340:Histidine metabolism,hsa00380:Tryptophan metabolism,hsa00410:beta-Alanine metabolism,hsa00561:Glycerolipid metabolism,hsa00620:Pyruvate metabolism,hsa00640:P…
hsa-miR-124	ARAF	369	Microarray	Functional MTI (Weak)	15685193	miRTarBase		GO:0006468~protein amino acid phosphorylation,GO:0006793~phosphorus metabolic process,GO:0006796~phosphate metabolic process,GO:0007242~intracellular signaling cascade,GO:0016310~phosphorylation,	GO:0000267~cell fraction,GO:0005626~insoluble fraction,GO:0005739~mitochondrion,GO:0005829~cytosol,	GO:0000166~nucleotide binding,GO:0001882~nucleoside binding,GO:0001883~purine nucleoside binding,GO:0004672~protein kinase activity,GO:0004674~protein serine/threonine kinase activity,GO:0005524~ATP binding,GO:0008270~zinc ion binding,GO:0008289~lipid binding,GO:0017076~purine nucleotide binding,GO:0019992~diacylglycerol binding,GO:0030554~adenyl nucleotide binding,GO:0032553~ribonucleotide bindi…	hsa04012:ErbB signaling pathway,hsa04270:Vascular smooth muscle contraction,hsa04650:Natural killer cell mediated cytotoxicity,hsa04720:Long-term potentiation,hsa04730:Long-term depression,hsa04810:Regulation of actin cytoskeleton,hsa04910:Insulin signaling pathway,hsa04914:Progesterone-mediated oocyte maturation,hsa05200:Pathways in cancer,hsa05210:Colorectal cancer,hsa05211:Renal cell carcinoma…
hsa-miR-124	PTTG1IP	754	Microarray	Functional MTI (Weak)	15685193	miRTarBase	The encoded protein, which directly binds to pituitary tumor-transforming gene 1 protein (PTTG1), facilitates the nuclear translocation of PTTG1 and potentiates the transcriptional activation of basic fibroblast growth factor by PTTG1. The gene product localizes to both the cytoplasm and nucleus. Its NLS is required for its own nuclear localization, the nuclear localization of PTTG1, and its inte…	GO:0006605~protein targeting,GO:0006606~protein import into nucleus,GO:0006886~intracellular protein transport,GO:0006913~nucleocytoplasmic transport,GO:0008104~protein localization,GO:0015031~protein transport,GO:0017038~protein import,GO:0033365~protein localization in organelle,GO:0034504~protein localization in nucleus,GO:0034613~cellular protein localization,GO:0045184~establishment of prote…	GO:0016021~integral to membrane,GO:0031224~intrinsic to membrane,
hsa-miR-124	CAV1	857	Microarray	Functional MTI (Weak)	15685193	miRTarBase	The scaffolding protein encoded by this gene is the main component of the caveolae plasma membranes found in most cell types. The protein links integrin subunits to the tyrosine kinase FYN, an initiating step in coupling integrins to the Ras-ERK pathway and promoting cell cycle progression. The gene is a tumor suppressor gene candidate and a negative regulator of the Ras-p42/44 MAP kinase cascade…	GO:0000165~MAPKKK cascade,GO:0000188~inactivation of MAPK activity,GO:0000226~microtubule cytoskeleton organization,GO:0001568~blood vessel development,GO:0001570~vasculogenesis,GO:0001666~response to hypoxia,GO:0001765~membrane raft formation,GO:0001932~regulation of protein amino acid phosphorylation,GO:0001933~negative regulation of protein amino acid phosphorylation,GO:0001934~positive regula…	GO:0000139~Golgi membrane,GO:0000267~cell fraction,GO:0000299~integral to membrane of membrane fraction,GO:0005624~membrane fraction,GO:0005625~soluble fraction,GO:0005626~insoluble fraction,GO:0005739~mitochondrion,GO:0005783~endoplasmic reticulum,GO:0005794~Golgi apparatus,GO:0005811~lipid particle,GO:0005829~cytosol,GO:0005886~plasma membrane,GO:0005887~integral to plasma membrane,GO:0005901~c…	GO:0000149~SNARE binding,GO:0005198~structural molecule activity,GO:0005496~steroid binding,GO:0008047~enzyme activator activity,GO:0008289~lipid binding,GO:0015485~cholesterol binding,GO:0016504~peptidase activator activity,GO:0019899~enzyme binding,GO:0019900~kinase binding,GO:0019905~syntaxin binding,GO:0032934~sterol binding,GO:0032947~protein complex scaffold,GO:0042802~identical protein bin…	hsa04510:Focal adhesion,hsa05416:Viral myocarditis,
hsa-miR-124	CD59	966	Microarray	Functional MTI (Weak)	15685193	miRTarBase	This gene encodes a cell surface glycoprotein that regulates complement-mediated cell lysis, and it is involved in lymphocyte signal transduction. This protein is a potent inhibitor of the complement membrane attack complex, whereby it binds complement C8 and/or C9 during the assembly of this complex, thereby inhibiting the incorporation of multiple copies of C9 into the complex, which is necessa…	GO:0007166~cell surface receptor linked signal transduction,GO:0007596~blood coagulation,GO:0007599~hemostasis,GO:0009611~response to wounding,GO:0042060~wound healing,GO:0050817~coagulation,GO:0050878~regulation of body fluid levels,	GO:0000267~cell fraction,GO:0005576~extracellular region,GO:0005624~membrane fraction,GO:0005626~insoluble fraction,GO:0005886~plasma membrane,GO:0009897~external side of plasma membrane,GO:0009986~cell surface,GO:0031224~intrinsic to membrane,GO:0031225~anchored to membrane,GO:0031226~intrinsic to plasma membrane,GO:0031233~intrinsic to external side of plasma membrane,GO:0031362~anchored to ext…		hsa04610:Complement and coagulation cascades,hsa04640:Hematopoietic cell lineage,
hsa-miR-124	CDK2	1017	Luciferase reporter assay//Western blot	Functional MTI	19404929	miRTarBase	The protein encoded by this gene is a member of the Ser/Thr protein kinase family. This protein kinase is highly similar to the gene products of S. cerevisiae cdc28, and S. pombe cdc2. It is a catalytic subunit of the cyclin-dependent protein kinase complex, whose activity is restricted to the G1-S phase, and essential for cell cycle G1/S phase transition. This protein associates with and regulat…	GO:0000080~G1 phase of mitotic cell cycle,GO:0000086~G2/M transition of mitotic cell cycle,GO:0000087~M phase of mitotic cell cycle,GO:0000278~mitotic cell cycle,GO:0000279~M phase,GO:0000280~nuclear division,GO:0006259~DNA metabolic process,GO:0006260~DNA replication,GO:0006275~regulation of DNA replication,GO:0006468~protein amino acid phosphorylation,GO:0006793~phosphorus metabolic process,GO:…	GO:0000307~cyclin-dependent protein kinase holoenzyme complex,GO:0000781~chromosome, telomeric region,GO:0000793~condensed chromosome,GO:0000803~sex chromosome,GO:0000805~X chromosome,GO:0000806~Y chromosome,GO:0005654~nucleoplasm,GO:0005667~transcription factor complex,GO:0005694~chromosome,GO:0005829~cytosol,GO:0031974~membrane-enclosed lumen,GO:0031981~nuclear lumen,GO:0043228~non-membrane-bou…	GO:0000166~nucleotide binding,GO:0001882~nucleoside binding,GO:0001883~purine nucleoside binding,GO:0004672~protein kinase activity,GO:0004674~protein serine/threonine kinase activity,GO:0004693~cyclin-dependent protein kinase activity,GO:0005524~ATP binding,GO:0017076~purine nucleotide binding,GO:0030554~adenyl nucleotide binding,GO:0032553~ribonucleotide binding,GO:0032555~purine ribonucleotide…	hsa04110:Cell cycle,hsa04114:Oocyte meiosis,hsa04115:p53 signaling pathway,hsa04914:Progesterone-mediated oocyte maturation,hsa05200:Pathways in cancer,hsa05215:Prostate cancer,hsa05222:Small cell lung cancer,
hsa-miR-124	CDK4	1019	Microarray	Functional MTI (Weak)	15685193	miRTarBase	The protein encoded by this gene is a member of the Ser/Thr protein kinase family. This protein is highly similar to the gene products of S. cerevisiae cdc28 and S. pombe cdc2. It is a catalytic subunit of the protein kinase complex that is important for cell cycle G1 phase progression. The activity of this kinase is restricted to the G1-S phase, which is controlled by the regulatory subunits D-t…	GO:0000082~G1/S transition of mitotic cell cycle,GO:0000278~mitotic cell cycle,GO:0006417~regulation of translation,GO:0006468~protein amino acid phosphorylation,GO:0006793~phosphorus metabolic process,GO:0006796~phosphate metabolic process,GO:0007049~cell cycle,GO:0007623~circadian rhythm,GO:0008284~positive regulation of cell proliferation,GO:0008361~regulation of cell size,GO:0009891~positive …	GO:0000307~cyclin-dependent protein kinase holoenzyme complex,GO:0005654~nucleoplasm,GO:0005667~transcription factor complex,GO:0005829~cytosol,GO:0031974~membrane-enclosed lumen,GO:0031981~nuclear lumen,GO:0043233~organelle lumen,GO:0044451~nucleoplasm part,GO:0070013~intracellular organelle lumen,	GO:0000166~nucleotide binding,GO:0001882~nucleoside binding,GO:0001883~purine nucleoside binding,GO:0004672~protein kinase activity,GO:0004674~protein serine/threonine kinase activity,GO:0004693~cyclin-dependent protein kinase activity,GO:0005524~ATP binding,GO:0017076~purine nucleotide binding,GO:0030554~adenyl nucleotide binding,GO:0032553~ribonucleotide binding,GO:0032555~purine ribonucleotide…	hsa04110:Cell cycle,hsa04115:p53 signaling pathway,hsa04530:Tight junction,hsa04660:T cell receptor signaling pathway,hsa05200:Pathways in cancer,hsa05212:Pancreatic cancer,hsa05214:Glioma,hsa05218:Melanoma,hsa05219:Bladder cancer,hsa05220:Chronic myeloid leukemia,hsa05222:Small cell lung cancer,hsa05223:Non-small cell lung cancer,
hsa-miR-124	CDK6	1021	ChIP-seq//Western blot	Functional MTI	19435910	miRTarBase	The protein encoded by this gene is a member of the cyclin-dependent protein kinase (CDK) family. CDK family members are highly similar to the gene products of Saccharomyces cerevisiae cdc28, and Schizosaccharomyces pombe cdc2, and are known to be important regulators of cell cycle progression. This kinase is a catalytic subunit of the protein kinase complex that is important for cell cycle G1 ph…	GO:0000080~G1 phase of mitotic cell cycle,GO:0000278~mitotic cell cycle,GO:0001952~regulation of cell-matrix adhesion,GO:0001954~positive regulation of cell-matrix adhesion,GO:0002520~immune system development,GO:0006468~protein amino acid phosphorylation,GO:0006793~phosphorus metabolic process,GO:0006796~phosphate metabolic process,GO:0007049~cell cycle,GO:0008284~positive regulation of cell pro…	GO:0000307~cyclin-dependent protein kinase holoenzyme complex,GO:0001726~ruffle,GO:0031252~cell leading edge,GO:0042995~cell projection,	GO:0000166~nucleotide binding,GO:0001882~nucleoside binding,GO:0001883~purine nucleoside binding,GO:0004672~protein kinase activity,GO:0004674~protein serine/threonine kinase activity,GO:0004693~cyclin-dependent protein kinase activity,GO:0005524~ATP binding,GO:0017076~purine nucleotide binding,GO:0030332~cyclin binding,GO:0030554~adenyl nucleotide binding,GO:0032553~ribonucleotide binding,GO:003…	hsa04110:Cell cycle,hsa04115:p53 signaling pathway,hsa05200:Pathways in cancer,hsa05212:Pancreatic cancer,hsa05214:Glioma,hsa05218:Melanoma,hsa05220:Chronic myeloid leukemia,hsa05222:Small cell lung cancer,hsa05223:Non-small cell lung cancer,
hsa-miR-124	CEBPA	1050	Microarray	Functional MTI (Weak)	15685193	miRTarBase	The protein encoded by this intronless gene is a bZIP transcription factor which can bind as a homodimer to certain promoters and enhancers. It can also form heterodimers with the related proteins CEBP-beta and CEBP-gamma. The encoded protein has been shown to bind to the promoter and modulate the expression of the gene encoding leptin, a protein that plays an important role in body weight homeos…	GO:0000050~urea cycle,GO:0000122~negative regulation of transcription from RNA polymerase II promoter,GO:0001701~in utero embryonic development,GO:0001889~liver development,GO:0001890~placenta development,GO:0001892~embryonic placenta development,GO:0002520~immune system development,GO:0002521~leukocyte differentiation,GO:0002573~myeloid leukocyte differentiation,GO:0006091~generation of precurso…	GO:0005654~nucleoplasm,GO:0005667~transcription factor complex,GO:0031974~membrane-enclosed lumen,GO:0031981~nuclear lumen,GO:0043233~organelle lumen,GO:0044451~nucleoplasm part,GO:0070013~intracellular organelle lumen,	GO:0003677~DNA binding,GO:0003700~transcription factor activity,GO:0003702~RNA polymerase II transcription factor activity,GO:0003704~specific RNA polymerase II transcription factor activity,GO:0003705~RNA polymerase II transcription factor activity, enhancer binding,GO:0008134~transcription factor binding,GO:0010843~promoter binding,GO:0030528~transcription regulator activity,GO:0042802~identica…	hsa05200:Pathways in cancer,hsa05221:Acute myeloid leukemia,
hsa-miR-124	MAPK14	1432	Microarray	Functional MTI (Weak)	15685193	miRTarBase	The protein encoded by this gene is a member of the MAP kinase family. MAP kinases act as an integration point for multiple biochemical signals, and are involved in a wide variety of cellular processes such as proliferation, differentiation, transcription regulation and development. This kinase is activated by various environmental stresses and proinflammatory cytokines. The activation requires i…	GO:0000075~cell cycle checkpoint,GO:0000077~DNA damage checkpoint,GO:0001501~skeletal system development,GO:0001525~angiogenesis,GO:0001568~blood vessel development,GO:0001944~vasculature development,GO:0002062~chondrocyte differentiation,GO:0002237~response to molecule of bacterial origin,GO:0005996~monosaccharide metabolic process,GO:0006006~glucose metabolic process,GO:0006355~regulation of tr…	GO:0000922~spindle pole,GO:0005654~nucleoplasm,GO:0005819~spindle,GO:0005829~cytosol,GO:0005856~cytoskeleton,GO:0015630~microtubule cytoskeleton,GO:0031974~membrane-enclosed lumen,GO:0031981~nuclear lumen,GO:0043228~non-membrane-bounded organelle,GO:0043232~intracellular non-membrane-bounded organelle,GO:0043233~organelle lumen,GO:0044430~cytoskeletal part,GO:0070013~intracellular organelle lumen,	GO:0000166~nucleotide binding,GO:0001882~nucleoside binding,GO:0001883~purine nucleoside binding,GO:0004672~protein kinase activity,GO:0004674~protein serine/threonine kinase activity,GO:0004707~MAP kinase activity,GO:0004708~MAP kinase kinase activity,GO:0004712~protein serine/threonine/tyrosine kinase activity,GO:0005524~ATP binding,GO:0016909~SAP kinase activity,GO:0017076~purine nucleotide bi…	hsa04010:MAPK signaling pathway,hsa04370:VEGF signaling pathway,hsa04620:Toll-like receptor signaling pathway,hsa04621:NOD-like receptor signaling pathway,hsa04622:RIG-I-like receptor signaling pathway,hsa04660:T cell receptor signaling pathway,hsa04664:Fc epsilon RI signaling pathway,hsa04670:Leukocyte transendothelial migration,hsa04722:Neurotrophin signaling pathway,hsa04912:GnRH signaling pat…
hsa-miR-124	CTGF	1490	Microarray	Functional MTI (Weak)	15685193	miRTarBase		GO:0001501~skeletal system development,GO:0001502~cartilage condensation,GO:0001503~ossification,GO:0001525~angiogenesis,GO:0001558~regulation of cell growth,GO:0001568~blood vessel development,GO:0001944~vasculature development,GO:0006259~DNA metabolic process,GO:0006260~DNA replication,GO:0006928~cell motion,GO:0007155~cell adhesion,GO:0007160~cell-matrix adhesion,GO:0007166~cell surface recept…	GO:0005576~extracellular region,GO:0005578~proteinaceous extracellular matrix,GO:0005886~plasma membrane,GO:0031012~extracellular matrix,GO:0044421~extracellular region part,	GO:0001871~pattern binding,GO:0005178~integrin binding,GO:0005520~insulin-like growth factor binding,GO:0005539~glycosaminoglycan binding,GO:0008083~growth factor activity,GO:0008201~heparin binding,GO:0019838~growth factor binding,GO:0030246~carbohydrate binding,GO:0030247~polysaccharide binding,GO:0032403~protein complex binding,
hsa-miR-124	CTNND1	1500	Microarray	Functional MTI (Weak)	15685193	miRTarBase	This gene encodes a member of the Armadillo protein family, which function in adhesion between cells and signal transduction. Multiple translation initiation codons and althernative splicing result in many different isoforms being translated. Not all of the full-length natures of the described transcript variants have been determined. [provided by RefSeq],	GO:0006350~transcription,GO:0007155~cell adhesion,GO:0007166~cell surface receptor linked signal transduction,GO:0016055~Wnt receptor signaling pathway,GO:0016337~cell-cell adhesion,GO:0022610~biological adhesion,GO:0045449~regulation of transcription,	GO:0000267~cell fraction,GO:0005624~membrane fraction,GO:0005626~insoluble fraction,GO:0005886~plasma membrane,GO:0030027~lamellipodium,GO:0031252~cell leading edge,GO:0042995~cell projection,	GO:0042153~RPTP-like protein binding,GO:0045296~cadherin binding,GO:0050839~cell adhesion molecule binding,	hsa04520:Adherens junction,hsa04670:Leukocyte transendothelial migration,
hsa-miR-124	CYP1B1	1545	Microarray	Functional MTI (Weak)	15685193	miRTarBase	This gene encodes a member of the cytochrome P450 superfamily of enzymes. The cytochrome P450 proteins are monooxygenases which catalyze many reactions involved in drug metabolism and synthesis of cholesterol, steroids and other lipids. The enzyme encoded by this gene localizes to the endoplasmic reticulum and metabolizes procarcinogens such as polycyclic aromatic hydrocarbons and 17beta-estradio…	GO:0007600~sensory perception,GO:0007601~visual perception,GO:0008202~steroid metabolic process,GO:0008210~estrogen metabolic process,GO:0009404~toxin metabolic process,GO:0010033~response to organic substance,GO:0010817~regulation of hormone levels,GO:0019748~secondary metabolic process,GO:0034754~cellular hormone metabolic process,GO:0042445~hormone metabolic process,GO:0050877~neurological sys…	GO:0000267~cell fraction,GO:0005624~membrane fraction,GO:0005626~insoluble fraction,GO:0005783~endoplasmic reticulum,GO:0005789~endoplasmic reticulum membrane,GO:0005792~microsome,GO:0012505~endomembrane system,GO:0019898~extrinsic to membrane,GO:0031090~organelle membrane,GO:0042175~nuclear envelope-endoplasmic reticulum network,GO:0042598~vesicular fraction,GO:0044432~endoplasmic reticulum part,	GO:0005506~iron ion binding,GO:0009055~electron carrier activity,GO:0016712~oxidoreductase activity, acting on paired donors, with incorporation or reduction of molecular oxygen, reduced flavin or flavoprotein as one donor, and incorporation of one atom of oxygen,GO:0019825~oxygen binding,GO:0020037~heme binding,GO:0043167~ion binding,GO:0043169~cation binding,GO:0046872~metal ion binding,GO:0046…	hsa00140:Steroid hormone biosynthesis,hsa00380:Tryptophan metabolism,hsa00980:Metabolism of xenobiotics by cytochrome P450,
hsa-miR-124	DCTD	1635	Microarray	Functional MTI (Weak)	15685193	miRTarBase	The protein encoded by this gene catalyzes the deamination of dCMP to dUMP, the nucleotide substrate for thymidylate synthase. The encoded protein is allosterically activated by dCTP and inhibited by dTTP, and is found as a homohexamer. This protein uses zinc as a cofactor for its activity. Two transcript variants encoding different isoforms have been found for this gene. [provided by RefSeq],	GO:0006220~pyrimidine nucleotide metabolic process,GO:0009165~nucleotide biosynthetic process,GO:0034404~nucleobase, nucleoside and nucleotide biosynthetic process,GO:0034654~nucleobase, nucleoside, nucleotide and nucleic acid biosynthetic process,GO:0044271~nitrogen compound biosynthetic process,	GO:0005829~cytosol,	GO:0004132~dCMP deaminase activity,GO:0008270~zinc ion binding,GO:0016814~hydrolase activity, acting on carbon-nitrogen (but not peptide) bonds, in cyclic amidines,GO:0019239~deaminase activity,GO:0043167~ion binding,GO:0043169~cation binding,GO:0046872~metal ion binding,GO:0046914~transition metal ion binding,	hsa00240:Pyrimidine metabolism,
hsa-miR-124	DFFB	1677	Microarray	Functional MTI (Weak)	15685193	miRTarBase	Apoptosis is a cell death process that removes toxic and/or useless cells during mammalian development. The apoptotic process is accompanied by shrinkage and fragmentation of the cells and nuclei and degradation of the chromosomal DNA into nucleosomal units. DNA fragmentation factor (DFF) is a heterodimeric protein of 40-kD (DFFB) and 45-kD (DFFA) subunits. DFFA is the substrate for caspase-3 and…	GO:0000737~DNA catabolic process, endonucleolytic,GO:0006259~DNA metabolic process,GO:0006308~DNA catabolic process,GO:0006309~DNA fragmentation involved in apoptosis,GO:0006323~DNA packaging,GO:0006915~apoptosis,GO:0006921~cell structure disassembly during apoptosis,GO:0006997~nucleus organization,GO:0007242~intracellular signaling cascade,GO:0008219~cell death,GO:0009057~macromolecule catabolic…	GO:0005654~nucleoplasm,GO:0005829~cytosol,GO:0031974~membrane-enclosed lumen,GO:0031981~nuclear lumen,GO:0043233~organelle lumen,GO:0070013~intracellular organelle lumen,	GO:0003677~DNA binding,GO:0004516~nicotinate phosphoribosyltransferase activity,GO:0004518~nuclease activity,GO:0004536~deoxyribonuclease activity,GO:0016763~transferase activity, transferring pentosyl groups,GO:0019899~enzyme binding,	hsa04210:Apoptosis,
hsa-miR-124	DHCR24	1718	Microarray	Functional MTI (Weak)	15685193	miRTarBase	This gene encodes a flavin adenine dinucleotide (FAD)-dependent oxidoreductase which catalyzes the reduction of the delta-24 double bond of sterol intermediates during cholesterol biosynthesis. The protein contains a leader sequence that directs it to the endoplasmic reticulum membrane. Missense mutations in this gene have been associated with desmosterolosis. Also, reduced expression of the gene…	GO:0003006~reproductive developmental process,GO:0006508~proteolysis,GO:0006516~glycoprotein catabolic process,GO:0006694~steroid biosynthetic process,GO:0006695~cholesterol biosynthetic process,GO:0006915~apoptosis,GO:0006916~anti-apoptosis,GO:0006979~response to oxidative stress,GO:0007049~cell cycle,GO:0007050~cell cycle arrest,GO:0007242~intracellular signaling cascade,GO:0007264~small GTPase…	GO:0005783~endoplasmic reticulum,GO:0005789~endoplasmic reticulum membrane,GO:0005794~Golgi apparatus,GO:0012505~endomembrane system,GO:0016021~integral to membrane,GO:0031090~organelle membrane,GO:0031224~intrinsic to membrane,GO:0042175~nuclear envelope-endoplasmic reticulum network,GO:0044432~endoplasmic reticulum part,	GO:0000166~nucleotide binding,GO:0001882~nucleoside binding,GO:0001883~purine nucleoside binding,GO:0003823~antigen binding,GO:0016628~oxidoreductase activity, acting on the CH-CH group of donors, NAD or NADP as acceptor,GO:0017076~purine nucleotide binding,GO:0019899~enzyme binding,GO:0030554~adenyl nucleotide binding,GO:0042277~peptide binding,GO:0042605~peptide antigen binding,GO:0048037~cofac…	hsa00100:Steroid biosynthesis,
hsa-miR-124	DNM2	1785	Microarray	Functional MTI (Weak)	15685193	miRTarBase	Dynamins represent one of the subfamilies of GTP-binding proteins. These proteins share considerable sequence similarity over the N-terminal portion of the molecule, which contains the GTPase domain. Dynamins are associated with microtubules. They have been implicated in cell processes such as endocytosis and cell motility, and in alterations of the membrane that accompany certain activities such…	GO:0000086~G2/M transition of mitotic cell cycle,GO:0000278~mitotic cell cycle,GO:0006892~post-Golgi vesicle-mediated transport,GO:0006897~endocytosis,GO:0007049~cell cycle,GO:0010324~membrane invagination,GO:0010941~regulation of cell death,GO:0010942~positive regulation of cell death,GO:0016044~membrane organization,GO:0016192~vesicle-mediated transport,GO:0022402~cell cycle process,GO:0022403~…	GO:0005856~cytoskeleton,GO:0005874~microtubule,GO:0005886~plasma membrane,GO:0014069~postsynaptic density,GO:0015630~microtubule cytoskeleton,GO:0030054~cell junction,GO:0043228~non-membrane-bounded organelle,GO:0043232~intracellular non-membrane-bounded organelle,GO:0044430~cytoskeletal part,GO:0044456~synapse part,GO:0044459~plasma membrane part,GO:0045202~synapse,GO:0045211~postsynaptic membra…	GO:0000166~nucleotide binding,GO:0003774~motor activity,GO:0003924~GTPase activity,GO:0005525~GTP binding,GO:0008017~microtubule binding,GO:0008092~cytoskeletal protein binding,GO:0015631~tubulin binding,GO:0016563~transcription activator activity,GO:0017076~purine nucleotide binding,GO:0019001~guanyl nucleotide binding,GO:0019899~enzyme binding,GO:0030528~transcription regulator activity,GO:0032…	hsa04144:Endocytosis,hsa04666:Fc gamma R-mediated phagocytosis,
hsa-miR-124	TSC22D3	1831	qRT-PCR	Functional MTI (Weak)	19131573	miRTarBase	The protein encoded by this gene shares significant sequence identity with the murine TSC-22 and Drosophila shs, both of which are leucine zipper proteins, that function as transcriptional regulators. The expression of this gene is stimulated by glucocorticoids and interleukin 10, and it appears to play a key role in the anti-inflammatory and immunosuppressive effects of this steroid and chemokin…	GO:0006355~regulation of transcription, DNA-dependent,GO:0006915~apoptosis,GO:0008219~cell death,GO:0012501~programmed cell death,GO:0016265~death,GO:0045449~regulation of transcription,GO:0051252~regulation of RNA metabolic process,	GO:0005739~mitochondrion,GO:0016021~integral to membrane,GO:0031224~intrinsic to membrane,	GO:0003677~DNA binding,GO:0003700~transcription factor activity,GO:0030528~transcription regulator activity,
hsa-miR-124	E2F6	1876	Luciferase reporter assay//qRT-PCR//Western blot	Functional MTI	19843643	miRTarBase	This gene encodes a member of the E2F transcription factor protein family. E2F family members play a crucial role in control of the cell cycle and of the action of tumor suppressor proteins. They are also a target of the transforming proteins of small DNA tumor viruses. Many E2F proteins contain several evolutionarily conserved domains: a DNA binding domain, a dimerization domain which determines…	GO:0000082~G1/S transition of mitotic cell cycle,GO:0000083~regulation of transcription of G1/S-phase of mitotic cell cycle,GO:0000122~negative regulation of transcription from RNA polymerase II promoter,GO:0000278~mitotic cell cycle,GO:0006350~transcription,GO:0006355~regulation of transcription, DNA-dependent,GO:0006357~regulation of transcription from RNA polymerase II promoter,GO:0007049~cell…	GO:0005654~nucleoplasm,GO:0005667~transcription factor complex,GO:0031974~membrane-enclosed lumen,GO:0031981~nuclear lumen,GO:0043233~organelle lumen,GO:0044451~nucleoplasm part,GO:0070013~intracellular organelle lumen,	GO:0003677~DNA binding,GO:0003700~transcription factor activity,GO:0003712~transcription cofactor activity,GO:0003714~transcription corepressor activity,GO:0008134~transcription factor binding,GO:0016564~transcription repressor activity,GO:0030528~transcription regulator activity,
hsa-miR-124	EFNB1	1947	qRT-PCR//Luciferase reporter assay//Western blot	Functional MTI	20308325	miRTarBase	The protein encoded by this gene is a type I membrane protein and a ligand of Eph-related receptor tyrosine kinases. It may play a role in cell adhesion and function in the development or maintenance of the nervous system. [provided by RefSeq],	GO:0000902~cell morphogenesis,GO:0000904~cell morphogenesis involved in differentiation,GO:0001667~ameboidal cell migration,GO:0001755~neural crest cell migration,GO:0002684~positive regulation of immune system process,GO:0002694~regulation of leukocyte activation,GO:0002696~positive regulation of leukocyte activation,GO:0006928~cell motion,GO:0007155~cell adhesion,GO:0007267~cell-cell signaling,…	GO:0000267~cell fraction,GO:0005625~soluble fraction,GO:0005886~plasma membrane,GO:0005887~integral to plasma membrane,GO:0016021~integral to membrane,GO:0031224~intrinsic to membrane,GO:0031226~intrinsic to plasma membrane,GO:0044459~plasma membrane part,GO:0045121~membrane raft,GO:0045202~synapse,	GO:0046875~ephrin receptor binding,	hsa04360:Axon guidance,
hsa-miR-124	ELF4	2000	Microarray	Functional MTI (Weak)	15685193	miRTarBase		GO:0001775~cell activation,GO:0001787~natural killer cell proliferation,GO:0001866~NK T cell proliferation,GO:0006350~transcription,GO:0006355~regulation of transcription, DNA-dependent,GO:0006357~regulation of transcription from RNA polymerase II promoter,GO:0008283~cell proliferation,GO:0009891~positive regulation of biosynthetic process,GO:0010557~positive regulation of macromolecule biosynthe…	GO:0005654~nucleoplasm,GO:0016604~nuclear body,GO:0016605~PML body,GO:0031974~membrane-enclosed lumen,GO:0031981~nuclear lumen,GO:0043233~organelle lumen,GO:0044451~nucleoplasm part,GO:0070013~intracellular organelle lumen,	GO:0003677~DNA binding,GO:0003700~transcription factor activity,GO:0016563~transcription activator activity,GO:0030528~transcription regulator activity,GO:0043565~sequence-specific DNA binding,
hsa-miR-124	ELK3	2004	Luciferase reporter assay	Functional MTI	20144220	miRTarBase	The protein encoded by this gene is a member of the ETS-domain transcription factor family and the ternary complex factor (TCF) subfamily. Proteins in this subfamily regulate transcription when recruited by serum response factor to bind to serum response elements. This protein is activated by signal-induced phosphorylation; studies in rodents suggest that it is a transcriptional inhibitor in the …	GO:0001525~angiogenesis,GO:0001568~blood vessel development,GO:0001944~vasculature development,GO:0006350~transcription,GO:0006355~regulation of transcription, DNA-dependent,GO:0009611~response to wounding,GO:0009890~negative regulation of biosynthetic process,GO:0010558~negative regulation of macromolecule biosynthetic process,GO:0010605~negative regulation of macromolecule metabolic process,GO:…	GO:0005730~nucleolus,GO:0005739~mitochondrion,GO:0031974~membrane-enclosed lumen,GO:0031981~nuclear lumen,GO:0043228~non-membrane-bounded organelle,GO:0043232~intracellular non-membrane-bounded organelle,GO:0043233~organelle lumen,GO:0070013~intracellular organelle lumen,	GO:0003677~DNA binding,GO:0003700~transcription factor activity,GO:0003712~transcription cofactor activity,GO:0003714~transcription corepressor activity,GO:0008134~transcription factor binding,GO:0016564~transcription repressor activity,GO:0030528~transcription regulator activity,GO:0032422~purine-rich negative regulatory element binding,GO:0043565~sequence-specific DNA binding,
hsa-miR-124	STOM	2040	Microarray	Functional MTI (Weak)	15685193	miRTarBase		GO:0006461~protein complex assembly,GO:0043933~macromolecular complex subunit organization,GO:0051259~protein oligomerization,GO:0051260~protein homooligomerization,GO:0065003~macromolecular complex assembly,GO:0070271~protein complex biogenesis,	GO:0005856~cytoskeleton,GO:0005886~plasma membrane,GO:0005887~integral to plasma membrane,GO:0009898~internal side of plasma membrane,GO:0016021~integral to membrane,GO:0016023~cytoplasmic membrane-bounded vesicle,GO:0031224~intrinsic to membrane,GO:0031226~intrinsic to plasma membrane,GO:0031410~cytoplasmic vesicle,GO:0031982~vesicle,GO:0031988~membrane-bounded vesicle,GO:0042470~melanosome,GO:0…
hsa-miR-124	EYA4	2070	Microarray	Functional MTI (Weak)	15685193	miRTarBase	This gene encodes a member of the eyes absent (EYA) family of proteins. The encoded protein may act as a transcriptional activator through its protein phosphatase activity, and it may be important for eye development, and for continued function of the mature organ of Corti. Mutations in this gene are associated with postlingual, progressive, autosomal dominant hearing loss at the deafness, autoso…	GO:0006259~DNA metabolic process,GO:0006281~DNA repair,GO:0006325~chromatin organization,GO:0006350~transcription,GO:0006974~response to DNA damage stimulus,GO:0007600~sensory perception,GO:0007601~visual perception,GO:0016568~chromatin modification,GO:0033554~cellular response to stress,GO:0045449~regulation of transcription,GO:0050877~neurological system process,GO:0050890~cognition,GO:0050953~…		GO:0000287~magnesium ion binding,GO:0004721~phosphoprotein phosphatase activity,GO:0004725~protein tyrosine phosphatase activity,GO:0016791~phosphatase activity,GO:0043167~ion binding,GO:0043169~cation binding,GO:0046872~metal ion binding,
hsa-miR-124	B4GALT1	2683	Microarray	Functional MTI (Weak)	15685193	miRTarBase	This gene is one of seven beta-1,4-galactosyltransferase (beta4GalT) genes. They encode type II membrane-bound glycoproteins that appear to have exclusive specificity for the donor substrate UDP-galactose; all transfer galactose in a beta1,4 linkage to similar acceptor sugars: GlcNAc, Glc, and Xyl. Each beta4GalT has a distinct function in the biosynthesis of different glycoconjugates and sacchar…	GO:0001525~angiogenesis,GO:0001568~blood vessel development,GO:0001763~morphogenesis of a branching structure,GO:0001944~vasculature development,GO:0002064~epithelial cell development,GO:0002526~acute inflammatory response,GO:0003006~reproductive developmental process,GO:0005984~disaccharide metabolic process,GO:0005988~lactose metabolic process,GO:0005989~lactose biosynthetic process,GO:0005996~…	GO:0000138~Golgi trans cisterna,GO:0005576~extracellular region,GO:0005794~Golgi apparatus,GO:0005795~Golgi stack,GO:0005886~plasma membrane,GO:0005903~brush border,GO:0005911~cell-cell junction,GO:0009897~external side of plasma membrane,GO:0009986~cell surface,GO:0016021~integral to membrane,GO:0016323~basolateral plasma membrane,GO:0016327~apicolateral plasma membrane,GO:0030054~cell junction,…	GO:0003831~beta-N-acetylglucosaminylglycopeptide beta-1,4-galactosyltransferase activity,GO:0003945~N-acetyllactosamine synthase activity,GO:0004461~lactose synthase activity,GO:0008092~cytoskeletal protein binding,GO:0008378~galactosyltransferase activity,GO:0015631~tubulin binding,GO:0030145~manganese ion binding,GO:0035250~UDP-galactosyltransferase activity,GO:0042802~identical protein binding…	hsa00052:Galactose metabolism,hsa00510:N-Glycan biosynthesis,hsa00533:Keratan sulfate biosynthesis,hsa00601:Glycosphingolipid biosynthesis,
hsa-miR-124	GNAI3	2773	Microarray	Functional MTI (Weak)	15685193	miRTarBase		GO:0006140~regulation of nucleotide metabolic process,GO:0006906~vesicle fusion,GO:0006944~membrane fusion,GO:0007166~cell surface receptor linked signal transduction,GO:0007186~G-protein coupled receptor protein signaling pathway,GO:0007194~negative regulation of adenylate cyclase activity,GO:0010648~negative regulation of cell communication,GO:0016044~membrane organization,GO:0016050~vesicle or…	GO:0000267~cell fraction,GO:0005624~membrane fraction,GO:0005626~insoluble fraction,GO:0005794~Golgi apparatus,GO:0005886~plasma membrane,GO:0016023~cytoplasmic membrane-bounded vesicle,GO:0030141~secretory granule,GO:0031410~cytoplasmic vesicle,GO:0031982~vesicle,GO:0031988~membrane-bounded vesicle,GO:0042588~zymogen granule,GO:0045121~membrane raft,	GO:0000166~nucleotide binding,GO:0003924~GTPase activity,GO:0005525~GTP binding,GO:0017076~purine nucleotide binding,GO:0019001~guanyl nucleotide binding,GO:0031821~metabotropic serotonin receptor binding,GO:0032553~ribonucleotide binding,GO:0032555~purine ribonucleotide binding,GO:0032561~guanyl ribonucleotide binding,	hsa04062:Chemokine signaling pathway,hsa04360:Axon guidance,hsa04530:Tight junction,hsa04540:Gap junction,hsa04670:Leukocyte transendothelial migration,hsa04730:Long-term depression,hsa04914:Progesterone-mediated oocyte maturation,hsa04916:Melanogenesis,
hsa-miR-124	GNG10	2790	Microarray	Functional MTI (Weak)	15685193	miRTarBase	This gene represents naturally-occurring mRNAs that are co-transcribed products of the neighboring DNAJC25 and GNG10 genes. These transcripts include the first exon of DNAJC25 and the last two exons of GNG10, resulting in a protein that combines the N-terminus of DNAJC25 and the C-terminus of GNG10. [provided by RefSeq],	GO:0007166~cell surface receptor linked signal transduction,GO:0007186~G-protein coupled receptor protein signaling pathway,GO:0007242~intracellular signaling cascade,GO:0009719~response to endogenous stimulus,GO:0009725~response to hormone stimulus,GO:0009755~hormone-mediated signaling,GO:0010033~response to organic substance,GO:0032870~cellular response to hormone stimulus,	GO:0005834~heterotrimeric G-protein complex,GO:0005886~plasma membrane,GO:0009898~internal side of plasma membrane,GO:0016021~integral to membrane,GO:0019897~extrinsic to plasma membrane,GO:0019898~extrinsic to membrane,GO:0031224~intrinsic to membrane,GO:0044459~plasma membrane part,	GO:0003924~GTPase activity,GO:0031072~heat shock protein binding,	hsa04062:Chemokine signaling pathway,
hsa-miR-124	NR3C1	2908	Luciferase reporter assay	Functional MTI	19131573	miRTarBase	The protein encoded by this gene is a receptor for glucocorticoids that can act as both a transcription factor and as a regulator of other transcription factors. This protein can also be found in heteromeric cytoplasmic complexes along with heat shock factors and immunophilins. The protein is typically found in the cytoplasm until it binds a ligand, which induces transport into the nucleus. Mutat…	GO:0006109~regulation of carbohydrate metabolic process,GO:0006111~regulation of gluconeogenesis,GO:0006325~chromatin organization,GO:0006350~transcription,GO:0006351~transcription, DNA-dependent,GO:0006355~regulation of transcription, DNA-dependent,GO:0006366~transcription from RNA polymerase II promoter,GO:0007242~intracellular signaling cascade,GO:0008202~steroid metabolic process,GO:0008211~g…	GO:0005730~nucleolus,GO:0005739~mitochondrion,GO:0005759~mitochondrial matrix,GO:0005829~cytosol,GO:0031974~membrane-enclosed lumen,GO:0031980~mitochondrial lumen,GO:0031981~nuclear lumen,GO:0043228~non-membrane-bounded organelle,GO:0043232~intracellular non-membrane-bounded organelle,GO:0043233~organelle lumen,GO:0044429~mitochondrial part,GO:0070013~intracellular organelle lumen,	GO:0003677~DNA binding,GO:0003700~transcription factor activity,GO:0003707~steroid hormone receptor activity,GO:0004879~ligand-dependent nuclear receptor activity,GO:0004883~glucocorticoid receptor activity,GO:0005496~steroid binding,GO:0008270~zinc ion binding,GO:0008289~lipid binding,GO:0030528~transcription regulator activity,GO:0043167~ion binding,GO:0043169~cation binding,GO:0043565~sequence…	hsa04080:Neuroactive ligand-receptor interaction,
hsa-miR-124	GSN	2934	Microarray	Functional MTI (Weak)	15685193	miRTarBase	The protein encoded by this gene binds to the "plus" ends of actin monomers and filaments to prevent monomer exchange. The encoded calcium-regulated protein functions in both assembly and disassembly of actin filaments. Defects in this gene are a cause of familial amyloidosis Finnish type (FAF). Multiple transcript variants encoding several different isoforms have been found for this gene. [provi…	GO:0001101~response to acid,GO:0006461~protein complex assembly,GO:0006915~apoptosis,GO:0007010~cytoskeleton organization,GO:0007015~actin filament organization,GO:0007242~intracellular signaling cascade,GO:0007568~aging,GO:0007584~response to nutrient,GO:0008064~regulation of actin polymerization or depolymerization,GO:0008154~actin polymerization or depolymerization,GO:0008219~cell death,GO:000…	GO:0005576~extracellular region,GO:0005615~extracellular space,GO:0005829~cytosol,GO:0005856~cytoskeleton,GO:0015629~actin cytoskeleton,GO:0030027~lamellipodium,GO:0031252~cell leading edge,GO:0042995~cell projection,GO:0043228~non-membrane-bounded organelle,GO:0043232~intracellular non-membrane-bounded organelle,GO:0044421~extracellular region part,GO:0048471~perinuclear region of cytoplasm,	GO:0003779~actin binding,GO:0005509~calcium ion binding,GO:0008092~cytoskeletal protein binding,GO:0043167~ion binding,GO:0043169~cation binding,GO:0046872~metal ion binding,	hsa04666:Fc gamma R-mediated phagocytosis,hsa04810:Regulation of actin cytoskeleton,
hsa-miR-124	HADH	3033	Microarray	Functional MTI (Weak)	15685193	miRTarBase	This gene is a member of the 3-hydroxyacyl-CoA dehydrogenase gene family. The encoded protein functions in the mitochondrial matrix to catalyze the oxidation of straight-chain 3-hydroxyacyl-CoAs as part of the beta-oxidation pathway. Its enzymatic activity is highest with medium-chain-length fatty acids. Mutations in this gene cause one form of familial hyperinsulinemic hypoglycemia. The human ge…	GO:0006631~fatty acid metabolic process,GO:0055114~oxidation reduction,	GO:0005739~mitochondrion,GO:0005740~mitochondrial envelope,GO:0005743~mitochondrial inner membrane,GO:0005759~mitochondrial matrix,GO:0019866~organelle inner membrane,GO:0031090~organelle membrane,GO:0031966~mitochondrial membrane,GO:0031967~organelle envelope,GO:0031974~membrane-enclosed lumen,GO:0031975~envelope,GO:0031980~mitochondrial lumen,GO:0043233~organelle lumen,GO:0044429~mitochondrial …	GO:0003857~3-hydroxyacyl-CoA dehydrogenase activity,GO:0048037~cofactor binding,GO:0050662~coenzyme binding,	hsa00062:Fatty acid elongation in mitochondria,hsa00071:Fatty acid metabolism,hsa00280:Valine, leucine and isoleucine degradation,hsa00310:Lysine degradation,hsa00380:Tryptophan metabolism,hsa00650:Butanoate metabolism,
hsa-miR-124	ITGB1	3688	Microarray	Functional MTI (Weak)	15685193	miRTarBase	Integrins are heterodimeric proteins made up of alpha and beta subunits. At least 18 alpha and 8 beta subunits have been described in mammals. Integrin family members are membrane receptors involved in cell adhesion and recognition in a variety of processes including embryogenesis, hemostasis, tissue repair, immune response and metastatic diffusion of tumor cells. This gene encodes a beta subunit…	GO:0000082~G1/S transition of mitotic cell cycle,GO:0000278~mitotic cell cycle,GO:0001701~in utero embryonic development,GO:0001708~cell fate specification,GO:0001775~cell activation,GO:0002520~immune system development,GO:0002521~leukocyte differentiation,GO:0006928~cell motion,GO:0006952~defense response,GO:0006968~cellular defense response,GO:0007010~cytoskeleton organization,GO:0007049~cell c…	GO:0000267~cell fraction,GO:0001726~ruffle,GO:0005624~membrane fraction,GO:0005626~insoluble fraction,GO:0005886~plasma membrane,GO:0005887~integral to plasma membrane,GO:0005912~adherens junction,GO:0005924~cell-substrate adherens junction,GO:0005925~focal adhesion,GO:0008305~integrin complex,GO:0009986~cell surface,GO:0016021~integral to membrane,GO:0016023~cytoplasmic membrane-bounded vesicle,…	GO:0005178~integrin binding,GO:0032403~protein complex binding,GO:0042802~identical protein binding,GO:0046982~protein heterodimerization activity,GO:0046983~protein dimerization activity,	hsa04360:Axon guidance,hsa04510:Focal adhesion,hsa04512:ECM-receptor interaction,hsa04514:Cell adhesion molecules (CAMs),hsa04670:Leukocyte transendothelial migration,hsa04810:Regulation of actin cytoskeleton,hsa05130:Pathogenic Escherichia coli infection,hsa05200:Pathways in cancer,hsa05222:Small cell lung cancer,hsa05410:Hypertrophic cardiomyopathy (HCM),hsa05412:Arrhythmogenic right ventricula…
hsa-miR-124	LAMC1	3915	Microarray//qRT-PCR	Functional MTI (Weak)	16549876	miRTarBase	Laminins, a family of extracellular matrix glycoproteins, are the major noncollagenous constituent of basement membranes. They have been implicated in a wide variety of biological processes including cell adhesion, differentiation, migration, signaling, neurite outgrowth and metastasis. Laminins are composed of 3 non identical chains: laminin alpha, beta and gamma (formerly A, B1, and B2, respect…	GO:0000902~cell morphogenesis,GO:0000904~cell morphogenesis involved in differentiation,GO:0006461~protein complex assembly,GO:0006928~cell motion,GO:0007044~cell-substrate junction assembly,GO:0007155~cell adhesion,GO:0007492~endoderm development,GO:0008284~positive regulation of cell proliferation,GO:0016477~cell migration,GO:0022411~cellular component disassembly,GO:0022610~biological adhesion…	GO:0005576~extracellular region,GO:0005578~proteinaceous extracellular matrix,GO:0005604~basement membrane,GO:0005605~basal lamina,GO:0005606~laminin-1 complex,GO:0005886~plasma membrane,GO:0031012~extracellular matrix,GO:0043256~laminin complex,GO:0043259~laminin-10 complex,GO:0043260~laminin-11 complex,GO:0044420~extracellular matrix part,GO:0044421~extracellular region part,	GO:0005198~structural molecule activity,GO:0005201~extracellular matrix structural constituent,	hsa04510:Focal adhesion,hsa04512:ECM-receptor interaction,hsa05020:Prion diseases,hsa05200:Pathways in cancer,hsa05222:Small cell lung cancer,
hsa-miR-124	NR3C2	4306	Luciferase reporter assay//qRT-PCR	Functional MTI	19944075	miRTarBase		GO:0006350~transcription,GO:0006355~regulation of transcription, DNA-dependent,GO:0006873~cellular ion homeostasis,GO:0006875~cellular metal ion homeostasis,GO:0006883~cellular sodium ion homeostasis,GO:0007588~excretion,GO:0019725~cellular homeostasis,GO:0030003~cellular cation homeostasis,GO:0030004~cellular monovalent inorganic cation homeostasis,GO:0042592~homeostatic process,GO:0045449~regul…	GO:0005783~endoplasmic reticulum,GO:0019898~extrinsic to membrane,	GO:0003677~DNA binding,GO:0003700~transcription factor activity,GO:0003707~steroid hormone receptor activity,GO:0004879~ligand-dependent nuclear receptor activity,GO:0005496~steroid binding,GO:0008270~zinc ion binding,GO:0008289~lipid binding,GO:0030528~transcription regulator activity,GO:0043167~ion binding,GO:0043169~cation binding,GO:0043565~sequence-specific DNA binding,GO:0046872~metal ion b…	hsa04960:Aldosterone-regulated sodium reabsorption,
hsa-miR-124	MYH9	4627	Microarray	Functional MTI (Weak)	15685193	miRTarBase	This gene encodes a myosin IIA heavy chain that contains an IQ domain and a myosin head-like domain. The protein is involved in several important functions, including cytokinesis, cell motility and maintenance of cell shape. Defects in MYH9 are the cause of non-syndromic sensorineural deafness autosomal dominant type 17, Epstein syndrome, Alport syndrome with macrothrombocytopenia, Sebastian synd…	GO:0000212~meiotic spindle organization,GO:0000226~microtubule cytoskeleton organization,GO:0000279~M phase,GO:0000768~syncytium formation by plasma membrane fusion,GO:0000902~cell morphogenesis,GO:0000904~cell morphogenesis involved in differentiation,GO:0000910~cytokinesis,GO:0001525~angiogenesis,GO:0001568~blood vessel development,GO:0001701~in utero embryonic development,GO:0001767~establishm…	GO:0001725~stress fiber,GO:0001726~ruffle,GO:0001772~immunological synapse,GO:0001931~uropod,GO:0005819~spindle,GO:0005826~contractile ring,GO:0005829~cytosol,GO:0005856~cytoskeleton,GO:0005886~plasma membrane,GO:0005887~integral to plasma membrane,GO:0005911~cell-cell junction,GO:0005912~adherens junction,GO:0005913~cell-cell adherens junction,GO:0005938~cell cortex,GO:0008305~integrin complex,G…	GO:0000146~microfilament motor activity,GO:0000166~nucleotide binding,GO:0001882~nucleoside binding,GO:0001883~purine nucleoside binding,GO:0003774~motor activity,GO:0003779~actin binding,GO:0005516~calmodulin binding,GO:0005524~ATP binding,GO:0008092~cytoskeletal protein binding,GO:0016887~ATPase activity,GO:0017076~purine nucleotide binding,GO:0030554~adenyl nucleotide binding,GO:0030898~actin-…	hsa04530:Tight junction,hsa04810:Regulation of actin cytoskeleton,hsa05416:Viral myocarditis,
hsa-miR-124	NME4	4833	Microarray	Functional MTI (Weak)	15685193	miRTarBase	The nucleoside diphosphate (NDP) kinases (EC 2.7.4.6) are ubiquitous enzymes that catalyze transfer of gamma-phosphates, via a phosphohistidine intermediate, between nucleoside and dioxynucleoside tri- and diphosphates. The enzymes are products of the nm23 gene family, which includes NME4 (Milon et al., 1997 [PubMed 9099850]).[supplied by OMIM],	GO:0006163~purine nucleotide metabolic process,GO:0006164~purine nucleotide biosynthetic process,GO:0006183~GTP biosynthetic process,GO:0006213~pyrimidine nucleoside metabolic process,GO:0006220~pyrimidine nucleotide metabolic process,GO:0006221~pyrimidine nucleotide biosynthetic process,GO:0006228~UTP biosynthetic process,GO:0006241~CTP biosynthetic process,GO:0009116~nucleoside metabolic proces…	GO:0005739~mitochondrion,GO:0005740~mitochondrial envelope,GO:0005743~mitochondrial inner membrane,GO:0005758~mitochondrial intermembrane space,GO:0019866~organelle inner membrane,GO:0031090~organelle membrane,GO:0031966~mitochondrial membrane,GO:0031967~organelle envelope,GO:0031970~organelle envelope lumen,GO:0031974~membrane-enclosed lumen,GO:0031975~envelope,GO:0044429~mitochondrial part,	GO:0000166~nucleotide binding,GO:0000287~magnesium ion binding,GO:0001882~nucleoside binding,GO:0001883~purine nucleoside binding,GO:0004550~nucleoside diphosphate kinase activity,GO:0005524~ATP binding,GO:0016776~phosphotransferase activity, phosphate group as acceptor,GO:0017076~purine nucleotide binding,GO:0019205~nucleobase, nucleoside, nucleotide kinase activity,GO:0030554~adenyl nucleotide …	hsa00230:Purine metabolism,hsa00240:Pyrimidine metabolism,
hsa-miR-124	PGM1	5236	Microarray	Functional MTI (Weak)	15685193	miRTarBase		GO:0005996~monosaccharide metabolic process,GO:0006006~glucose metabolic process,GO:0006007~glucose catabolic process,GO:0006090~pyruvate metabolic process,GO:0006091~generation of precursor metabolites and energy,GO:0006094~gluconeogenesis,GO:0006096~glycolysis,GO:0016051~carbohydrate biosynthetic process,GO:0016052~carbohydrate catabolic process,GO:0019318~hexose metabolic process,GO:0019319~he…	GO:0005829~cytosol,	GO:0000287~magnesium ion binding,GO:0004614~phosphoglucomutase activity,GO:0016866~intramolecular transferase activity,GO:0016868~intramolecular transferase activity, phosphotransferases,GO:0043167~ion binding,GO:0043169~cation binding,GO:0046872~metal ion binding,	hsa00010:Glycolysis / Gluconeogenesis,hsa00030:Pentose phosphate pathway,hsa00052:Galactose metabolism,hsa00500:Starch and sucrose metabolism,hsa00520:Amino sugar and nucleotide sugar metabolism,
hsa-miR-124	PLP2	5355	Microarray	Functional MTI (Weak)	15685193	miRTarBase		GO:0006811~ion transport,GO:0006935~chemotaxis,GO:0007610~behavior,GO:0007626~locomotory behavior,GO:0019221~cytokine-mediated signaling pathway,GO:0042330~taxis,	GO:0000267~cell fraction,GO:0005624~membrane fraction,GO:0005626~insoluble fraction,GO:0005783~endoplasmic reticulum,GO:0005789~endoplasmic reticulum membrane,GO:0005886~plasma membrane,GO:0012505~endomembrane system,GO:0016021~integral to membrane,GO:0031090~organelle membrane,GO:0031224~intrinsic to membrane,GO:0042175~nuclear envelope-endoplasmic reticulum network,GO:0044432~endoplasmic reticu…	GO:0019955~cytokine binding,GO:0019956~chemokine binding,
hsa-miR-124	PODXL	5420	Microarray	Functional MTI (Weak)	15685193	miRTarBase	This gene encodes a member of the sialomucin protein family. The encoded protein was originally identified as an important component of glomerular podocytes. Podocytes are highly differentiated epithelial cells with interdigitating foot processes covering the outer aspect of the glomerular basement membrane. Other biological activities of the encoded protein include: binding in a membrane protein…	GO:0006928~cell motion,GO:0007162~negative regulation of cell adhesion,GO:0016477~cell migration,GO:0030155~regulation of cell adhesion,GO:0048870~cell motility,GO:0050900~leukocyte migration,GO:0051674~localization of cell,	GO:0005886~plasma membrane,GO:0005887~integral to plasma membrane,GO:0016021~integral to membrane,GO:0031224~intrinsic to membrane,GO:0031226~intrinsic to plasma membrane,GO:0044459~plasma membrane part,
hsa-miR-124	PTBP1	5725	Microarray	Functional MTI (Weak)	15685193	miRTarBase	This gene belongs to the subfamily of ubiquitously expressed heterogeneous nuclear ribonucleoproteins (hnRNPs). The hnRNPs are RNA-binding proteins and they complex with heterogeneous nuclear RNA (hnRNA). These proteins are associated with pre-mRNAs in the nucleus and appear to influence pre-mRNA processing and other aspects of mRNA metabolism and transport. While all of the hnRNPs are present in…	GO:0000375~RNA splicing, via transesterification reactions,GO:0000377~RNA splicing, via transesterification reactions with bulged adenosine as nucleophile,GO:0000398~nuclear mRNA splicing, via spliceosome,GO:0006396~RNA processing,GO:0006397~mRNA processing,GO:0008380~RNA splicing,GO:0016071~mRNA metabolic process,	GO:0005654~nucleoplasm,GO:0005730~nucleolus,GO:0030529~ribonucleoprotein complex,GO:0030530~heterogeneous nuclear ribonucleoprotein complex,GO:0031974~membrane-enclosed lumen,GO:0031981~nuclear lumen,GO:0043228~non-membrane-bounded organelle,GO:0043232~intracellular non-membrane-bounded organelle,GO:0043233~organelle lumen,GO:0070013~intracellular organelle lumen,	GO:0000166~nucleotide binding,GO:0003723~RNA binding,GO:0003727~single-stranded RNA binding,GO:0008187~poly-pyrimidine tract binding,
hsa-miR-124	PTPN12	5782	Microarray	Functional MTI (Weak)	15685193	miRTarBase	The protein encoded by this gene is a member of the protein tyrosine phosphatase (PTP) family. PTPs are signaling molecules that regulate a variety of cellular processes including cell growth, differentiation, mitotic cycle, and oncogenic transformation. This PTP contains a C-terminal PEST motif, which serves as a protein-protein interaction domain, and may regulate protein intracellular half-lif…	GO:0006470~protein amino acid dephosphorylation,GO:0006793~phosphorus metabolic process,GO:0006796~phosphate metabolic process,GO:0016311~dephosphorylation,	GO:0000267~cell fraction,GO:0005625~soluble fraction,GO:0005829~cytosol,	GO:0004721~phosphoprotein phosphatase activity,GO:0004725~protein tyrosine phosphatase activity,GO:0016791~phosphatase activity,GO:0017124~SH3 domain binding,GO:0019904~protein domain specific binding,
hsa-miR-124	RARG	5916	Microarray	Functional MTI (Weak)	15685193	miRTarBase		GO:0000122~negative regulation of transcription from RNA polymerase II promoter,GO:0001654~eye development,GO:0006350~transcription,GO:0006355~regulation of transcription, DNA-dependent,GO:0006357~regulation of transcription from RNA polymerase II promoter,GO:0007166~cell surface receptor linked signal transduction,GO:0007242~intracellular signaling cascade,GO:0007423~sensory organ development,GO…	GO:0005654~nucleoplasm,GO:0005667~transcription factor complex,GO:0016021~integral to membrane,GO:0031224~intrinsic to membrane,GO:0031974~membrane-enclosed lumen,GO:0031981~nuclear lumen,GO:0043233~organelle lumen,GO:0044451~nucleoplasm part,GO:0070013~intracellular organelle lumen,	GO:0003677~DNA binding,GO:0003700~transcription factor activity,GO:0003707~steroid hormone receptor activity,GO:0003708~retinoic acid receptor activity,GO:0004879~ligand-dependent nuclear receptor activity,GO:0008134~transcription factor binding,GO:0008270~zinc ion binding,GO:0030528~transcription regulator activity,GO:0035257~nuclear hormone receptor binding,GO:0042974~retinoic acid receptor bin…
hsa-miR-124	RELA	5970	Luciferase reporter assay//Microarray	Functional MTI	15685193	miRTarBase	NFKB1 (MIM 164011) or NFKB2 (MIM 164012) is bound to REL (MIM 164910), RELA, or RELB (MIM 604758) to form the NFKB complex. The p50 (NFKB1)/p65 (RELA) heterodimer is the most abundant form of NFKB. The NFKB complex is inhibited by I-kappa-B proteins (NFKBIA, MIM 164008 or NFKBIB, MIM 604495), which inactivate NFKB by trapping it in the cytoplasm. Phosphorylation of serine residues on the I-kappa-…	GO:0000302~response to reactive oxygen species,GO:0001101~response to acid,GO:0001817~regulation of cytokine production,GO:0001889~liver development,GO:0001942~hair follicle development,GO:0002218~activation of innate immune response,GO:0002221~pattern recognition receptor signaling pathway,GO:0002237~response to molecule of bacterial origin,GO:0002252~immune effector process,GO:0002253~activatio…	GO:0005654~nucleoplasm,GO:0005667~transcription factor complex,GO:0005829~cytosol,GO:0031974~membrane-enclosed lumen,GO:0031981~nuclear lumen,GO:0043233~organelle lumen,GO:0044451~nucleoplasm part,GO:0070013~intracellular organelle lumen,	GO:0003677~DNA binding,GO:0003700~transcription factor activity,GO:0003702~RNA polymerase II transcription factor activity,GO:0003705~RNA polymerase II transcription factor activity, enhancer binding,GO:0008134~transcription factor binding,GO:0019899~enzyme binding,GO:0019900~kinase binding,GO:0019901~protein kinase binding,GO:0030528~transcription regulator activity,GO:0032403~protein complex bi…	hsa04010:MAPK signaling pathway,hsa04062:Chemokine signaling pathway,hsa04210:Apoptosis,hsa04620:Toll-like receptor signaling pathway,hsa04621:NOD-like receptor signaling pathway,hsa04622:RIG-I-like receptor signaling pathway,hsa04623:Cytosolic DNA-sensing pathway,hsa04660:T cell receptor signaling pathway,hsa04662:B cell receptor signaling pathway,hsa04722:Neurotrophin signaling pathway,hsa04920…
hsa-miR-124	RYK	6259	Microarray	Functional MTI (Weak)	15685193	miRTarBase	The protein encoded by this gene is an atypical member of the family of growth factor receptor protein tyrosine kinases, differing from other members at a number of conserved residues in the activation and nucleotide binding domains. This gene product belongs to a subfamily whose members do not appear to be regulated by phosphorylation in the activation segment. It has been suggested that mediati…	GO:0000902~cell morphogenesis,GO:0000904~cell morphogenesis involved in differentiation,GO:0001501~skeletal system development,GO:0006468~protein amino acid phosphorylation,GO:0006793~phosphorus metabolic process,GO:0006796~phosphate metabolic process,GO:0007166~cell surface receptor linked signal transduction,GO:0007409~axonogenesis,GO:0016055~Wnt receptor signaling pathway,GO:0016310~phosphoryl…	GO:0000267~cell fraction,GO:0005624~membrane fraction,GO:0005626~insoluble fraction,GO:0005886~plasma membrane,GO:0005887~integral to plasma membrane,GO:0016021~integral to membrane,GO:0031224~intrinsic to membrane,GO:0031226~intrinsic to plasma membrane,GO:0044459~plasma membrane part,	GO:0000166~nucleotide binding,GO:0001882~nucleoside binding,GO:0001883~purine nucleoside binding,GO:0004672~protein kinase activity,GO:0004713~protein tyrosine kinase activity,GO:0004714~transmembrane receptor protein tyrosine kinase activity,GO:0005524~ATP binding,GO:0017076~purine nucleotide binding,GO:0017147~Wnt-protein binding,GO:0030554~adenyl nucleotide binding,GO:0032553~ribonucleotide bi…
hsa-miR-124	CCL2	6347	Luciferase reporter assay	Functional MTI	19404929	miRTarBase	This gene is one of several cytokine genes clustered on the q-arm of chromosome 17. Cytokines are a family of secreted proteins involved in immunoregulatory and inflammatory processes. The protein encoded by this gene is structurally related to the CXC subfamily of cytokines. Members of this subfamily are characterized by two cysteines separated by a single amino acid. This cytokine displays chem…	GO:0001101~response to acid,GO:0001666~response to hypoxia,GO:0001936~regulation of endothelial cell proliferation,GO:0001938~positive regulation of endothelial cell proliferation,GO:0002237~response to molecule of bacterial origin,GO:0002548~monocyte chemotaxis,GO:0006468~protein amino acid phosphorylation,GO:0006793~phosphorus metabolic process,GO:0006796~phosphate metabolic process,GO:0006873~…	GO:0005576~extracellular region,GO:0005615~extracellular space,GO:0043025~cell soma,GO:0044421~extracellular region part,	GO:0001871~pattern binding,GO:0004672~protein kinase activity,GO:0005125~cytokine activity,GO:0005539~glycosaminoglycan binding,GO:0008009~chemokine activity,GO:0008201~heparin binding,GO:0030246~carbohydrate binding,GO:0030247~polysaccharide binding,GO:0031727~CCR2 chemokine receptor binding,GO:0042379~chemokine receptor binding,GO:0048020~CCR chemokine receptor binding,	hsa04060:Cytokine-cytokine receptor interaction,hsa04062:Chemokine signaling pathway,hsa04621:NOD-like receptor signaling pathway,
hsa-miR-124	SLC16A1	6566	Microarray//qRT-PCR	Functional MTI (Weak)	16549876	miRTarBase	The SLC16A1 gene encodes a monocarboxylate transporter (MCT1) that mediates the movement of lactate and pyruvate across cell membranes Import and export of these substrates by tissues such as erythrocytes, muscle, intestine, and kidney are ascribed largely to the action of a proton-coupled MCT (Garcia et al., 1994 [PubMed 8124722]).[supplied by OMIM],	GO:0006090~pyruvate metabolic process,GO:0006811~ion transport,GO:0006820~anion transport,GO:0015711~organic anion transport,GO:0015718~monocarboxylic acid transport,GO:0015728~mevalonate transport,GO:0015849~organic acid transport,GO:0046942~carboxylic acid transport,GO:0055085~transmembrane transport,	GO:0000267~cell fraction,GO:0005624~membrane fraction,GO:0005626~insoluble fraction,GO:0005886~plasma membrane,GO:0016021~integral to membrane,GO:0031224~intrinsic to membrane,	GO:0008028~monocarboxylic acid transmembrane transporter activity,GO:0015130~mevalonate transmembrane transporter activity,GO:0015293~symporter activity,GO:0015355~secondary active monocarboxylate transmembrane transporter activity,
hsa-miR-124	SLC22A5	6584	Microarray	Functional MTI (Weak)	15685193	miRTarBase	Polyspecific organic cation transporters in the liver, kidney, intestine, and other organs are critical for elimination of many endogenous small organic cations as well as a wide array of drugs and environmental toxins. The encoded protein is a plasma integral membrane protein which functions both as an organic cation transporter and as a sodium-dependent high affinity carnitine transporter. The …	GO:0006811~ion transport,GO:0006812~cation transport,GO:0006814~sodium ion transport,GO:0006865~amino acid transport,GO:0009372~quorum sensing,GO:0015672~monovalent inorganic cation transport,GO:0015695~organic cation transport,GO:0015697~quaternary ammonium group transport,GO:0015837~amine transport,GO:0015838~betaine transport,GO:0015849~organic acid transport,GO:0015879~carnitine transport,GO:…	GO:0005886~plasma membrane,GO:0005903~brush border,GO:0016021~integral to membrane,GO:0016324~apical plasma membrane,GO:0031224~intrinsic to membrane,GO:0031253~cell projection membrane,GO:0031526~brush border membrane,GO:0042995~cell projection,GO:0044459~plasma membrane part,GO:0044463~cell projection part,GO:0045177~apical part of cell,	GO:0000166~nucleotide binding,GO:0001882~nucleoside binding,GO:0001883~purine nucleoside binding,GO:0005275~amine transmembrane transporter activity,GO:0005524~ATP binding,GO:0015101~organic cation transmembrane transporter activity,GO:0015226~carnitine transporter activity,GO:0015238~drug transporter activity,GO:0015293~symporter activity,GO:0015651~quaternary ammonium group transmembrane transp…
hsa-miR-124	SNAI2	6591	Microarray	Functional MTI (Weak)	15685193	miRTarBase	This gene encodes a member of the Snail family of C2H2-type zinc finger transcription factors. The encoded protein acts as a transcriptional repressor that binds to E-box motifs and is also likely to repress E-cadherin transcription in breast carcinoma. This protein is involved in epithelial-mesenchymal transitions and has antiapoptotic activity. Mutations in this gene may be associated with spor…	GO:0000122~negative regulation of transcription from RNA polymerase II promoter,GO:0006350~transcription,GO:0006355~regulation of transcription, DNA-dependent,GO:0006357~regulation of transcription from RNA polymerase II promoter,GO:0007267~cell-cell signaling,GO:0007498~mesoderm development,GO:0007499~ectoderm and mesoderm interaction,GO:0009314~response to radiation,GO:0009628~response to abiot…		GO:0003677~DNA binding,GO:0008270~zinc ion binding,GO:0043167~ion binding,GO:0043169~cation binding,GO:0046872~metal ion binding,GO:0046914~transition metal ion binding,	hsa04520:Adherens junction,
hsa-miR-124	SP1	6667	Microarray	Functional MTI (Weak)	15685193	miRTarBase		GO:0001501~skeletal system development,GO:0001503~ossification,GO:0001654~eye development,GO:0001701~in utero embryonic development,GO:0001824~blastocyst development,GO:0001825~blastocyst formation,GO:0001829~trophectodermal cell differentiation,GO:0001889~liver development,GO:0001890~placenta development,GO:0001892~embryonic placenta development,GO:0002520~immune system development,GO:0006350~tr…	GO:0005730~nucleolus,GO:0031974~membrane-enclosed lumen,GO:0031981~nuclear lumen,GO:0043228~non-membrane-bounded organelle,GO:0043232~intracellular non-membrane-bounded organelle,GO:0043233~organelle lumen,GO:0070013~intracellular organelle lumen,	GO:0003677~DNA binding,GO:0003690~double-stranded DNA binding,GO:0003700~transcription factor activity,GO:0003702~RNA polymerase II transcription factor activity,GO:0008022~protein C-terminus binding,GO:0008270~zinc ion binding,GO:0010843~promoter binding,GO:0016563~transcription activator activity,GO:0019899~enzyme binding,GO:0030528~transcription regulator activity,GO:0042802~identical protein …	hsa04350:TGF-beta signaling pathway,hsa05016:Huntington's disease,
hsa-miR-124	SSFA2	6744	Microarray	Functional MTI (Weak)	15685193	miRTarBase			GO:0005886~plasma membrane,	GO:0003779~actin binding,GO:0008092~cytoskeletal protein binding,
hsa-miR-124	SURF4	6836	Microarray//qRT-PCR	Functional MTI (Weak)	16549876	miRTarBase	This gene is located in the surfeit gene cluster, which is comprised of very tightly linked housekeeping genes that do not share sequence similarity. The encoded protein is a conserved integral membrane protein containing multiple putative transmembrane regions. In eukaryotic cells, protein transport between the endoplasmic reticulum and Golgi compartments is mediated in part by non-clathrin-coat…		GO:0005783~endoplasmic reticulum,GO:0005793~ER-Golgi intermediate compartment,GO:0016021~integral to membrane,GO:0031224~intrinsic to membrane,
hsa-miR-124	SYPL1	6856	Microarray	Functional MTI (Weak)	15685193	miRTarBase		GO:0007267~cell-cell signaling,GO:0007268~synaptic transmission,GO:0019226~transmission of nerve impulse,GO:0050877~neurological system process,	GO:0005886~plasma membrane,GO:0005887~integral to plasma membrane,GO:0008021~synaptic vesicle,GO:0016021~integral to membrane,GO:0016023~cytoplasmic membrane-bounded vesicle,GO:0030135~coated vesicle,GO:0030136~clathrin-coated vesicle,GO:0030141~secretory granule,GO:0031224~intrinsic to membrane,GO:0031226~intrinsic to plasma membrane,GO:0031410~cytoplasmic vesicle,GO:0031982~vesicle,GO:0031988~m…
hsa-miR-124	TARBP1	6894	Microarray	Functional MTI (Weak)	15685193	miRTarBase	HIV-1, the causative agent of acquired immunodeficiency syndrome (AIDS), contains an RNA genome that produces a chromosomally integrated DNA during the replicative cycle. Activation of HIV-1 gene expression by the transactivator Tat is dependent on an RNA regulatory element (TAR) located downstream of the transcription initiation site. This element forms a stable stem-loop structure and can be bo…	GO:0006355~regulation of transcription, DNA-dependent,GO:0006357~regulation of transcription from RNA polymerase II promoter,GO:0006396~RNA processing,GO:0045449~regulation of transcription,GO:0051252~regulation of RNA metabolic process,		GO:0003723~RNA binding,GO:0008173~RNA methyltransferase activity,
hsa-miR-124	TLN1	7094	Microarray	Functional MTI (Weak)	15685193	miRTarBase	This gene encodes a cytoskeletal protein that is concentrated in areas of cell-substratum and cell-cell contacts. The encoded protein plays a significant role in the assembly of actin filaments and in spreading and migration of various cell types, including fibroblasts and osteoclasts. It codistributes with integrins in the cell surface membrane in order to assist in the attachment of adherent ce…	GO:0006928~cell motion,GO:0007010~cytoskeleton organization,GO:0007016~cytoskeletal anchoring at plasma membrane,GO:0007043~cell-cell junction assembly,GO:0007044~cell-substrate junction assembly,GO:0008104~protein localization,GO:0030029~actin filament-based process,GO:0030036~actin cytoskeleton organization,GO:0030865~cortical cytoskeleton organization,GO:0030866~cortical actin cytoskeleton org…	GO:0001726~ruffle,GO:0005576~extracellular region,GO:0005829~cytosol,GO:0005856~cytoskeleton,GO:0005886~plasma membrane,GO:0005911~cell-cell junction,GO:0005912~adherens junction,GO:0005924~cell-substrate adherens junction,GO:0005925~focal adhesion,GO:0009898~internal side of plasma membrane,GO:0016323~basolateral plasma membrane,GO:0030054~cell junction,GO:0030055~cell-substrate junction,GO:0031…	GO:0003779~actin binding,GO:0005198~structural molecule activity,GO:0005200~structural constituent of cytoskeleton,GO:0008092~cytoskeletal protein binding,GO:0017166~vinculin binding,GO:0019904~protein domain specific binding,GO:0030274~LIM domain binding,	hsa04510:Focal adhesion,
hsa-miR-124	VIM	7431	Luciferase reporter assay//qRT-PCR//Western blot	Functional MTI	19843643	miRTarBase	This gene encodes a member of the intermediate filament family. Intermediate filamentents, along with microtubules and actin microfilaments, make up the cytoskeleton. The protein encoded by this gene is responsible for maintaining cell shape, integrity of the cytoplasm, and stabilizing cytoskeletal interactions. It is also involved in the immune response, and controls the transport of low-density…	GO:0006928~cell motion,GO:0045103~intermediate filament-based process,	GO:0005829~cytosol,GO:0005856~cytoskeleton,GO:0005882~intermediate filament,GO:0005886~plasma membrane,GO:0030424~axon,GO:0042995~cell projection,GO:0043005~neuron projection,GO:0043228~non-membrane-bounded organelle,GO:0043232~intracellular non-membrane-bounded organelle,GO:0044430~cytoskeletal part,GO:0045111~intermediate filament cytoskeleton,	GO:0005198~structural molecule activity,GO:0005200~structural constituent of cytoskeleton,GO:0008022~protein C-terminus binding,GO:0019899~enzyme binding,GO:0019900~kinase binding,GO:0019901~protein kinase binding,
hsa-miR-124	IFRD2	7866	Microarray	Functional MTI (Weak)	15685193	miRTarBase		GO:0008283~cell proliferation,
hsa-miR-124	CDC14B	8555	Microarray	Functional MTI (Weak)	15685193	miRTarBase	The protein encoded by this gene is a member of the dual specificity protein tyrosine phosphatase family. This protein is highly similar to Saccharomyces cerevisiae Cdc14, a protein tyrosine phosphatase involved in the exit of cell mitosis and initiation of DNA replication, which suggests the role in cell cycle control. This protein has been shown to interact with and dephosphorylates tumor suppr…	GO:0006470~protein amino acid dephosphorylation,GO:0006793~phosphorus metabolic process,GO:0006796~phosphate metabolic process,GO:0016311~dephosphorylation,GO:0051301~cell division,	GO:0005730~nucleolus,GO:0031974~membrane-enclosed lumen,GO:0031981~nuclear lumen,GO:0043228~non-membrane-bounded organelle,GO:0043232~intracellular non-membrane-bounded organelle,GO:0043233~organelle lumen,GO:0070013~intracellular organelle lumen,	GO:0004721~phosphoprotein phosphatase activity,GO:0004722~protein serine/threonine phosphatase activity,GO:0004725~protein tyrosine phosphatase activity,GO:0008138~protein tyrosine/serine/threonine phosphatase activity,GO:0016791~phosphatase activity,	hsa04110:Cell cycle,
hsa-miR-124	PEA15	8682	Western blot	Non-Functional MTI	20388802	miRTarBase	PEA15 is a death effector domain (DED)-containing protein predominantly expressed in the central nervous system, particularly in astrocytes.[supplied by OMIM],	GO:0006915~apoptosis,GO:0006916~anti-apoptosis,GO:0008219~cell death,GO:0008643~carbohydrate transport,GO:0010827~regulation of glucose transport,GO:0010829~negative regulation of glucose transport,GO:0010941~regulation of cell death,GO:0012501~programmed cell death,GO:0016265~death,GO:0042981~regulation of apoptosis,GO:0043066~negative regulation of apoptosis,GO:0043067~regulation of programmed …	GO:0005856~cytoskeleton,GO:0005875~microtubule associated complex,GO:0015630~microtubule cytoskeleton,GO:0043228~non-membrane-bounded organelle,GO:0043232~intracellular non-membrane-bounded organelle,GO:0044430~cytoskeletal part,
hsa-miR-124	CD164	8763	Microarray//qRT-PCR	Functional MTI (Weak)	16549876	miRTarBase	Sialomucins are a heterogeneous group of secreted or membrane-associated mucins that appear to play 2 key but opposing roles in vivo: first as cytoprotective or antiadhesive agents, and second as adhesion receptors. CD164 is a type I integral transmembrane sialomucin that functions as an adhesion receptor (Watt et al., 1998 [PubMed 9680353]; Forde et al., 2007 [PubMed 17077324]).[supplied by OMIM…	GO:0002520~immune system development,GO:0006955~immune response,GO:0007155~cell adhesion,GO:0007157~heterophilic cell adhesion,GO:0007162~negative regulation of cell adhesion,GO:0008285~negative regulation of cell proliferation,GO:0016337~cell-cell adhesion,GO:0022610~biological adhesion,GO:0030097~hemopoiesis,GO:0030155~regulation of cell adhesion,GO:0042127~regulation of cell proliferation,GO:0…	GO:0000323~lytic vacuole,GO:0005576~extracellular region,GO:0005764~lysosome,GO:0005768~endosome,GO:0005773~vacuole,GO:0005886~plasma membrane,GO:0005887~integral to plasma membrane,GO:0016021~integral to membrane,GO:0031224~intrinsic to membrane,GO:0031226~intrinsic to plasma membrane,GO:0044459~plasma membrane part,		hsa04142:Lysosome,
hsa-miR-124	SUCLG2	8801	Microarray//qRT-PCR	Functional MTI (Weak)	16549876	miRTarBase		GO:0006084~acetyl-CoA metabolic process,GO:0006091~generation of precursor metabolites and energy,GO:0006099~tricarboxylic acid cycle,GO:0006104~succinyl-CoA metabolic process,GO:0006732~coenzyme metabolic process,GO:0009060~aerobic respiration,GO:0009109~coenzyme catabolic process,GO:0015980~energy derivation by oxidation of organic compounds,GO:0045333~cellular respiration,GO:0046356~acetyl-CoA…	GO:0005739~mitochondrion,GO:0005759~mitochondrial matrix,GO:0031974~membrane-enclosed lumen,GO:0031980~mitochondrial lumen,GO:0043233~organelle lumen,GO:0044429~mitochondrial part,GO:0070013~intracellular organelle lumen,	GO:0000166~nucleotide binding,GO:0001882~nucleoside binding,GO:0001883~purine nucleoside binding,GO:0004774~succinate-CoA ligase activity,GO:0004776~succinate-CoA ligase (GDP-forming) activity,GO:0005524~ATP binding,GO:0005525~GTP binding,GO:0016405~CoA-ligase activity,GO:0016877~ligase activity, forming carbon-sulfur bonds,GO:0016878~acid-thiol ligase activity,GO:0017076~purine nucleotide bindin…	hsa00020:Citrate cycle (TCA cycle),hsa00640:Propanoate metabolism,
hsa-miR-124	IQGAP1	8826	Luciferase reporter assay//qRT-PCR//Western blot	Functional MTI	19843643	miRTarBase	This gene encodes a member of the IQGAP family. The protein contains four IQ domains, one calponin homology domain, one Ras-GAP domain and one WW domain. It interacts with components of the cytoskeleton, with cell adhesion molecules, and with several signaling molecules to regulate cell morphology and motility. Expression of the protein is upregulated by gene amplification in two gastric cancer c…	GO:0007242~intracellular signaling cascade,GO:0007264~small GTPase mediated signal transduction,GO:0051056~regulation of small GTPase mediated signal transduction,	GO:0005730~nucleolus,GO:0005856~cytoskeleton,GO:0005884~actin filament,GO:0005886~plasma membrane,GO:0015629~actin cytoskeleton,GO:0031252~cell leading edge,GO:0031974~membrane-enclosed lumen,GO:0031981~nuclear lumen,GO:0042995~cell projection,GO:0043005~neuron projection,GO:0043228~non-membrane-bounded organelle,GO:0043232~intracellular non-membrane-bounded organelle,GO:0043233~organelle lumen,G…	GO:0004857~enzyme inhibitor activity,GO:0005083~small GTPase regulator activity,GO:0005095~GTPase inhibitor activity,GO:0005096~GTPase activator activity,GO:0005099~Ras GTPase activator activity,GO:0005516~calmodulin binding,GO:0008047~enzyme activator activity,GO:0019899~enzyme binding,GO:0019902~phosphatase binding,GO:0019903~protein phosphatase binding,GO:0030695~GTPase regulator activity,GO:0…	hsa04520:Adherens junction,hsa04810:Regulation of actin cytoskeleton,
hsa-miR-124	CPNE3	8895	Microarray	Functional MTI (Weak)	15685193	miRTarBase	Calcium-dependent membrane-binding proteins may regulate molecular events at the interface of the cell membrane and cytoplasm. This gene encodes a protein which contains two type II C2 domains in the amino-terminus and an A domain-like sequence in the carboxy-terminus. The A domain mediates interactions between integrins and extracellular ligands. [provided by RefSeq],	GO:0016192~vesicle-mediated transport,	GO:0005829~cytosol,	GO:0004672~protein kinase activity,GO:0004674~protein serine/threonine kinase activity,GO:0005543~phospholipid binding,GO:0005544~calcium-dependent phospholipid binding,GO:0008289~lipid binding,
hsa-miR-124	PLOD3	8985	Microarray	Functional MTI (Weak)	15685193	miRTarBase	The protein encoded by this gene is a membrane-bound homodimeric enzyme that is localized to the cisternae of the rough endoplasmic reticulum. The enzyme (cofactors iron and ascorbate) catalyzes the hydroxylation of lysyl residues in collagen-like peptides. The resultant hydroxylysyl groups are attachment sites for carbohydrates in collagen and thus are critical for the stability of intermolecula…	GO:0055114~oxidation reduction,	GO:0005783~endoplasmic reticulum,	GO:0005506~iron ion binding,GO:0008475~procollagen-lysine 5-dioxygenase activity,GO:0016701~oxidoreductase activity, acting on single donors with incorporation of molecular oxygen,GO:0016702~oxidoreductase activity, acting on single donors with incorporation of molecular oxygen, incorporation of two atoms of oxygen,GO:0016706~oxidoreductase activity, acting on paired donors, with incorporation or…	hsa00310:Lysine degradation,
hsa-miR-124	ATP6V0E1	8992	Microarray//qRT-PCR	Functional MTI (Weak)	16549876	miRTarBase	This gene encodes a component of vacuolar ATPase (V-ATPase), a multisubunit enzyme that mediates acidification of eukaryotic intracellular organelles. V-ATPase dependent organelle acidification is necessary for such intracellular processes as protein sorting, zymogen activation, receptor-mediated endocytosis, and synaptic vesicle proton gradient generation. V-ATPase is composed of a cytosolic V1 …	GO:0001101~response to acid,GO:0006091~generation of precursor metabolites and energy,GO:0006119~oxidative phosphorylation,GO:0006163~purine nucleotide metabolic process,GO:0006164~purine nucleotide biosynthetic process,GO:0006754~ATP biosynthetic process,GO:0006793~phosphorus metabolic process,GO:0006796~phosphate metabolic process,GO:0006811~ion transport,GO:0006812~cation transport,GO:0006818~…	GO:0000267~cell fraction,GO:0005624~membrane fraction,GO:0005626~insoluble fraction,GO:0016021~integral to membrane,GO:0016469~proton-transporting two-sector ATPase complex,GO:0031224~intrinsic to membrane,GO:0033176~proton-transporting V-type ATPase complex,GO:0033177~proton-transporting two-sector ATPase complex, proton-transporting domain,GO:0033179~proton-transporting V-type ATPase, V0 domain,	GO:0015077~monovalent inorganic cation transmembrane transporter activity,GO:0015078~hydrogen ion transmembrane transporter activity,GO:0015399~primary active transmembrane transporter activity,GO:0015405~P-P-bond-hydrolysis-driven transmembrane transporter activity,GO:0016820~hydrolase activity, acting on acid anhydrides, catalyzing transmembrane movement of substances,GO:0016887~ATPase activity…	hsa00190:Oxidative phosphorylation,hsa05110:Vibrio cholerae infection,hsa05120:Epithelial cell signaling in Helicobacter pylori infection,
hsa-miR-124	ARHGEF1	9138	Microarray	Functional MTI (Weak)	15685193	miRTarBase	Rho GTPases play a fundamental role in numerous cellular processes that are initiated by extracellular stimuli that work through G protein coupled receptors. The encoded protein may form complex with G proteins and stimulate Rho-dependent signals. Multiple alternatively spliced transcript variants have been found for this gene, but the full-length nature of some variants has not been defined. [pr…	GO:0007242~intracellular signaling cascade,GO:0007264~small GTPase mediated signal transduction,GO:0007265~Ras protein signal transduction,GO:0007266~Rho protein signal transduction,GO:0008283~cell proliferation,GO:0010720~positive regulation of cell development,GO:0010721~negative regulation of cell development,GO:0010769~regulation of cell morphogenesis involved in differentiation,GO:0010975~re…	GO:0005886~plasma membrane,	GO:0005083~small GTPase regulator activity,GO:0005085~guanyl-nucleotide exchange factor activity,GO:0005088~Ras guanyl-nucleotide exchange factor activity,GO:0005089~Rho guanyl-nucleotide exchange factor activity,GO:0005096~GTPase activator activity,GO:0008047~enzyme activator activity,GO:0030695~GTPase regulator activity,GO:0060589~nucleoside-triphosphatase regulator activity,	hsa04270:Vascular smooth muscle contraction,hsa04810:Regulation of actin cytoskeleton,
hsa-miR-124	VAMP3	9341	Microarray//qRT-PCR	Functional MTI (Weak)	16549876	miRTarBase	Synaptobrevins/VAMPs, syntaxins, and the 25-kD synaptosomal-associated protein are the main components of a protein complex involved in the docking and/or fusion of synaptic vesicles with the presynaptic membrane. This gene is a member of the vesicle-associated membrane protein (VAMP)/synaptobrevin family. Because of its high homology to other known VAMPs, its broad tissue distribution, and its s…	GO:0006461~protein complex assembly,GO:0006887~exocytosis,GO:0006904~vesicle docking during exocytosis,GO:0006944~membrane fusion,GO:0016044~membrane organization,GO:0016192~vesicle-mediated transport,GO:0017156~calcium ion-dependent exocytosis,GO:0022406~membrane docking,GO:0032940~secretion by cell,GO:0043933~macromolecular complex subunit organization,GO:0046903~secretion,GO:0048278~vesicle do…	GO:0000267~cell fraction,GO:0005624~membrane fraction,GO:0005626~insoluble fraction,GO:0005792~microsome,GO:0005886~plasma membrane,GO:0016021~integral to membrane,GO:0019717~synaptosome,GO:0030054~cell junction,GO:0031201~SNARE complex,GO:0031224~intrinsic to membrane,GO:0042598~vesicular fraction,GO:0044459~plasma membrane part,GO:0045202~synapse,		hsa04130:SNARE interactions in vesicular transport,
hsa-miR-124	ARHGAP29	9411	Microarray	Functional MTI (Weak)	15685193	miRTarBase		GO:0007242~intracellular signaling cascade,GO:0007264~small GTPase mediated signal transduction,GO:0007265~Ras protein signal transduction,GO:0007266~Rho protein signal transduction,		GO:0005083~small GTPase regulator activity,GO:0005096~GTPase activator activity,GO:0005099~Ras GTPase activator activity,GO:0005100~Rho GTPase activator activity,GO:0008047~enzyme activator activity,GO:0008270~zinc ion binding,GO:0008289~lipid binding,GO:0019992~diacylglycerol binding,GO:0030695~GTPase regulator activity,GO:0043167~ion binding,GO:0043169~cation binding,GO:0046872~metal ion bindin…
hsa-miR-124	TJP2	9414	Microarray	Functional MTI (Weak)	15685193	miRTarBase	Tight junction proteins (TJPs) belong to a family of membrane-associated guanylate kinase (MAGUK) homologs that are involved in the organization of epithelial and endothelial intercellular junctions. TJPs bind to the cytoplasmic C termini of junctional transmembrane proteins and link them to the actin cytoskeleton.[supplied by OMIM],	GO:0010033~response to organic substance,	GO:0005886~plasma membrane,GO:0005911~cell-cell junction,GO:0005912~adherens junction,GO:0005923~tight junction,GO:0009898~internal side of plasma membrane,GO:0016327~apicolateral plasma membrane,GO:0030054~cell junction,GO:0043296~apical junction complex,GO:0044459~plasma membrane part,GO:0070160~occluding junction,GO:0070161~anchoring junction,	GO:0004385~guanylate kinase activity,GO:0008022~protein C-terminus binding,GO:0016776~phosphotransferase activity, phosphate group as acceptor,GO:0019201~nucleotide kinase activity,GO:0019205~nucleobase, nucleoside, nucleotide kinase activity,	hsa04530:Tight junction,hsa05110:Vibrio cholerae infection,
hsa-miR-124	LITAF	9516	Microarray	Functional MTI (Weak)	15685193	miRTarBase	Lipopolysaccharide is a potent stimulator of monocytes and macrophages, causing secretion of tumor necrosis factor-alpha (TNF-alpha) and other inflammatory mediators. This gene encodes lipopolysaccharide-induced TNF-alpha factor, which is a DNA-binding protein and can mediate the TNF-alpha expression by direct binding to the promoter region of the TNF-alpha gene. The transcription of this gene is…	GO:0006350~transcription,GO:0006355~regulation of transcription, DNA-dependent,GO:0006357~regulation of transcription from RNA polymerase II promoter,GO:0006915~apoptosis,GO:0008219~cell death,GO:0009967~positive regulation of signal transduction,GO:0010627~regulation of protein kinase cascade,GO:0010647~positive regulation of cell communication,GO:0010740~positive regulation of protein kinase ca…	GO:0000323~lytic vacuole,GO:0005764~lysosome,GO:0005773~vacuole,GO:0005794~Golgi apparatus,GO:0005813~centrosome,GO:0005815~microtubule organizing center,GO:0005856~cytoskeleton,GO:0005886~plasma membrane,GO:0009898~internal side of plasma membrane,GO:0015630~microtubule cytoskeleton,GO:0043228~non-membrane-bounded organelle,GO:0043232~intracellular non-membrane-bounded organelle,GO:0044430~cytos…	GO:0003702~RNA polymerase II transcription factor activity,GO:0019904~protein domain specific binding,GO:0030528~transcription regulator activity,GO:0050699~WW domain binding,
hsa-miR-124	TOM1L1	10040	Microarray	Functional MTI (Weak)	15685193	miRTarBase		GO:0006508~proteolysis,GO:0006511~ubiquitin-dependent protein catabolic process,GO:0006886~intracellular protein transport,GO:0008104~protein localization,GO:0009057~macromolecule catabolic process,GO:0015031~protein transport,GO:0019941~modification-dependent protein catabolic process,GO:0030163~protein catabolic process,GO:0034613~cellular protein localization,GO:0043162~ubiquitin-dependent pro…	GO:0000323~lytic vacuole,GO:0005764~lysosome,GO:0005768~endosome,GO:0005773~vacuole,GO:0005794~Golgi apparatus,GO:0005795~Golgi stack,GO:0005829~cytosol,GO:0010008~endosome membrane,GO:0031090~organelle membrane,GO:0044431~Golgi apparatus part,GO:0044440~endosomal part,	GO:0008047~enzyme activator activity,GO:0017124~SH3 domain binding,GO:0019207~kinase regulator activity,GO:0019209~kinase activator activity,GO:0019887~protein kinase regulator activity,GO:0019904~protein domain specific binding,GO:0030295~protein kinase activator activity,GO:0032182~small conjugating protein binding,GO:0043130~ubiquitin binding,
hsa-miR-124	AP1M2	10053	Microarray	Functional MTI (Weak)	15685193	miRTarBase	This gene encodes a subunit of the heterotetrameric adaptor-related protein comlex 1 (AP-1), which belongs to the adaptor complexes medium subunits family. This protein is capable of interacting with tyrosine-based sorting signals. [provided by RefSeq],	GO:0006605~protein targeting,GO:0006886~intracellular protein transport,GO:0006892~post-Golgi vesicle-mediated transport,GO:0006903~vesicle targeting,GO:0008104~protein localization,GO:0015031~protein transport,GO:0016044~membrane organization,GO:0016192~vesicle-mediated transport,GO:0034613~cellular protein localization,GO:0045184~establishment of protein localization,GO:0046907~intracellular tr…	GO:0000139~Golgi membrane,GO:0005794~Golgi apparatus,GO:0005829~cytosol,GO:0005886~plasma membrane,GO:0009898~internal side of plasma membrane,GO:0012505~endomembrane system,GO:0030117~membrane coat,GO:0030118~clathrin coat,GO:0030119~AP-type membrane coat adaptor complex,GO:0030131~clathrin adaptor complex,GO:0031090~organelle membrane,GO:0031410~cytoplasmic vesicle,GO:0031982~vesicle,GO:0044431…		hsa04142:Lysosome,
hsa-miR-124	ARPC1B	10095	Microarray	Functional MTI (Weak)	15685193	miRTarBase	This gene encodes one of seven subunits of the human Arp2/3 protein complex. This subunit is a member of the SOP2 family of proteins and is most similar to the protein encoded by gene ARPC1A. The similarity between these two proteins suggests that they both may function as p41 subunit of the human Arp2/3 complex that has been implicated in the control of actin polymerization in cells. It is possi…	GO:0006928~cell motion,GO:0008064~regulation of actin polymerization or depolymerization,GO:0030832~regulation of actin filament length,GO:0030833~regulation of actin filament polymerization,GO:0032271~regulation of protein polymerization,GO:0032535~regulation of cellular component size,GO:0032956~regulation of actin cytoskeleton organization,GO:0032970~regulation of actin filament-based process,…	GO:0005856~cytoskeleton,GO:0005885~Arp2/3 protein complex,GO:0015629~actin cytoskeleton,GO:0043228~non-membrane-bounded organelle,GO:0043232~intracellular non-membrane-bounded organelle,GO:0044430~cytoskeletal part,	GO:0003779~actin binding,GO:0005198~structural molecule activity,GO:0005200~structural constituent of cytoskeleton,GO:0008092~cytoskeletal protein binding,	hsa04666:Fc gamma R-mediated phagocytosis,hsa04810:Regulation of actin cytoskeleton,hsa05130:Pathogenic Escherichia coli infection,
hsa-miR-124	CTDSP2	10106	Microarray	Functional MTI (Weak)	15685193	miRTarBase			GO:0000267~cell fraction,GO:0005625~soluble fraction,	GO:0004721~phosphoprotein phosphatase activity,GO:0016791~phosphatase activity,
hsa-miR-124	MPHOSPH9	10198	Microarray	Functional MTI (Weak)	15685193	miRTarBase		GO:0000087~M phase of mitotic cell cycle,GO:0000278~mitotic cell cycle,GO:0000279~M phase,GO:0007049~cell cycle,GO:0022402~cell cycle process,GO:0022403~cell cycle phase,	GO:0005794~Golgi apparatus,GO:0019898~extrinsic to membrane,
hsa-miR-124	PGRMC2	10424	Microarray	Functional MTI (Weak)	15685193	miRTarBase			GO:0016021~integral to membrane,GO:0031224~intrinsic to membrane,	GO:0003707~steroid hormone receptor activity,GO:0004879~ligand-dependent nuclear receptor activity,GO:0005496~steroid binding,GO:0005506~iron ion binding,GO:0008289~lipid binding,GO:0020037~heme binding,GO:0043167~ion binding,GO:0043169~cation binding,GO:0046872~metal ion binding,GO:0046906~tetrapyrrole binding,GO:0046914~transition metal ion binding,
hsa-miR-124	ACAA2	10449	Microarray//qRT-PCR	Functional MTI (Weak)	16549876	miRTarBase	The encoded protein catalyzes the last step of the mitochondrial fatty acid beta-oxidation spiral. Unlike most mitochondrial matrix proteins, it contains a non-cleavable amino-terminal targeting signal. [provided by RefSeq],	GO:0006631~fatty acid metabolic process,GO:0006694~steroid biosynthetic process,GO:0006695~cholesterol biosynthetic process,GO:0008202~steroid metabolic process,GO:0008203~cholesterol metabolic process,GO:0008610~lipid biosynthetic process,GO:0016125~sterol metabolic process,GO:0016126~sterol biosynthetic process,	GO:0005739~mitochondrion,GO:0005740~mitochondrial envelope,GO:0005743~mitochondrial inner membrane,GO:0019866~organelle inner membrane,GO:0031090~organelle membrane,GO:0031966~mitochondrial membrane,GO:0031967~organelle envelope,GO:0031975~envelope,GO:0044429~mitochondrial part,	GO:0003988~acetyl-CoA C-acyltransferase activity,GO:0016408~C-acyltransferase activity,	hsa00062:Fatty acid elongation in mitochondria,hsa00071:Fatty acid metabolism,hsa00280:Valine, leucine and isoleucine degradation,
hsa-miR-124	ECI2	10455	Microarray	Functional MTI (Weak)	15685193	miRTarBase	PECI is an auxiliary enzyme that catalyzes an isomerization step required for the beta-oxidation of unsaturated fatty acids.[supplied by OMIM],	GO:0006631~fatty acid metabolic process,	GO:0005739~mitochondrion,GO:0005777~peroxisome,GO:0005782~peroxisomal matrix,GO:0031907~microbody lumen,GO:0031974~membrane-enclosed lumen,GO:0042579~microbody,GO:0043233~organelle lumen,GO:0044438~microbody part,GO:0044439~peroxisomal part,GO:0070013~intracellular organelle lumen,	GO:0000062~acyl-CoA binding,GO:0004165~dodecenoyl-CoA delta-isomerase activity,GO:0005504~fatty acid binding,GO:0008289~lipid binding,GO:0016860~intramolecular oxidoreductase activity,GO:0016863~intramolecular oxidoreductase activity, transposing C=C bonds,GO:0031406~carboxylic acid binding,GO:0033293~monocarboxylic acid binding,GO:0048037~cofactor binding,GO:0050662~coenzyme binding,	hsa00071:Fatty acid metabolism,
hsa-miR-124	HTATIP2	10553	Microarray	Functional MTI (Weak)	15685193	miRTarBase		GO:0001525~angiogenesis,GO:0001568~blood vessel development,GO:0001944~vasculature development,GO:0006355~regulation of transcription, DNA-dependent,GO:0006357~regulation of transcription from RNA polymerase II promoter,GO:0006913~nucleocytoplasmic transport,GO:0006915~apoptosis,GO:0006916~anti-apoptosis,GO:0006917~induction of apoptosis,GO:0008219~cell death,GO:0010941~regulation of cell death,G…	GO:0005635~nuclear envelope,GO:0012505~endomembrane system,GO:0031967~organelle envelope,GO:0031975~envelope,	GO:0003702~RNA polymerase II transcription factor activity,GO:0003712~transcription cofactor activity,GO:0003713~transcription coactivator activity,GO:0008134~transcription factor binding,GO:0016563~transcription activator activity,GO:0030528~transcription regulator activity,
hsa-miR-124	GAS2L1	10634	Microarray//qRT-PCR	Functional MTI (Weak)	16549876	miRTarBase	The protein encoded by this gene, a member of the GAS2 family, is similar in sequence to the mouse protein Gas2, an actin-associated protein expressed at high levels in growth-arrested cells. Expression of the mouse Gas2 gene is negatively regulated by serum and growth factors. Three transcript variants encoding two different isoforms have been found for this gene. [provided by RefSeq],	GO:0007049~cell cycle,GO:0007050~cell cycle arrest,GO:0022402~cell cycle process,	GO:0005856~cytoskeleton,GO:0043228~non-membrane-bounded organelle,GO:0043232~intracellular non-membrane-bounded organelle,
hsa-miR-124	NEK6	10783	Microarray	Functional MTI (Weak)	15685193	miRTarBase	The Aspergillus nidulans 'never in mitosis A' (NIMA) gene encodes a serine/threonine kinase that controls initiation of mitosis. NIMA-related kinases (NEKs) are a group of protein kinases that are homologous to NIMA. Evidence suggests that NEKs perform functions similar to those of NIMA.[supplied by OMIM],	GO:0000087~M phase of mitotic cell cycle,GO:0000278~mitotic cell cycle,GO:0000279~M phase,GO:0000280~nuclear division,GO:0006468~protein amino acid phosphorylation,GO:0006793~phosphorus metabolic process,GO:0006796~phosphate metabolic process,GO:0006915~apoptosis,GO:0007049~cell cycle,GO:0007059~chromosome segregation,GO:0007067~mitosis,GO:0007088~regulation of mitosis,GO:0007346~regulation of mi…		GO:0000166~nucleotide binding,GO:0000287~magnesium ion binding,GO:0001882~nucleoside binding,GO:0001883~purine nucleoside binding,GO:0004672~protein kinase activity,GO:0004674~protein serine/threonine kinase activity,GO:0004713~protein tyrosine kinase activity,GO:0005524~ATP binding,GO:0017076~purine nucleotide binding,GO:0030554~adenyl nucleotide binding,GO:0032553~ribonucleotide binding,GO:0032…
hsa-miR-124	PPP1R13L	10848	Microarray	Functional MTI (Weak)	15685193	miRTarBase	IASPP is one of the most evolutionarily conserved inhibitors of p53 (TP53; MIM 191170), whereas ASPP1 (MIM 606455) and ASPP2 (MIM 602143) are activators of p53.[supplied by OMIM],	GO:0006350~transcription,GO:0006915~apoptosis,GO:0008219~cell death,GO:0012501~programmed cell death,GO:0016265~death,GO:0045449~regulation of transcription,		GO:0003712~transcription cofactor activity,GO:0003714~transcription corepressor activity,GO:0008134~transcription factor binding,GO:0016564~transcription repressor activity,GO:0030528~transcription regulator activity,
hsa-miR-124	CHSY1	22856	Microarray	Functional MTI (Weak)	15685193	miRTarBase	CHSY1 synthesizes chondroitin sulfate, a glycosaminoglycan expressed on the surface of most cells and in extracellular matrices. Glycosaminoglycan chains are covalently linked to a wide range of core protein families and regulate many biologic processes, including cell proliferation and recognition, extracellular matrix deposition, and morphogenesis.[supplied by OMIM],		GO:0000139~Golgi membrane,GO:0005794~Golgi apparatus,GO:0005795~Golgi stack,GO:0012505~endomembrane system,GO:0016021~integral to membrane,GO:0031090~organelle membrane,GO:0031224~intrinsic to membrane,GO:0031984~organelle subcompartment,GO:0031985~Golgi cisterna,GO:0032580~Golgi cisterna membrane,GO:0044431~Golgi apparatus part,	GO:0008376~acetylgalactosaminyltransferase activity,GO:0015020~glucuronosyltransferase activity,GO:0043167~ion binding,GO:0043169~cation binding,GO:0046872~metal ion binding,GO:0047238~glucuronosyl-N-acetylgalactosaminyl-proteoglycan 4-beta-N-acetylgalactosaminyltransferase activity,GO:0050510~N-acetylgalactosaminyl-proteoglycan 3-beta-glucuronosyltransferase activity,	hsa00532:Chondroitin sulfate biosynthesis,
hsa-miR-124	LIMCH1	22998	Microarray	Functional MTI (Weak)	15685193	miRTarBase		GO:0007010~cytoskeleton organization,GO:0030029~actin filament-based process,GO:0030036~actin cytoskeleton organization,GO:0031032~actomyosin structure organization,		GO:0003779~actin binding,GO:0008092~cytoskeletal protein binding,GO:0008270~zinc ion binding,GO:0043167~ion binding,GO:0043169~cation binding,GO:0046872~metal ion binding,GO:0046914~transition metal ion binding,
hsa-miR-124	ENDOD1	23052	Microarray	Functional MTI (Weak)	15685193	miRTarBase			GO:0005576~extracellular region,	GO:0004518~nuclease activity,GO:0004519~endonuclease activity,GO:0043167~ion binding,GO:0043169~cation binding,GO:0046872~metal ion binding,	hsa04210:Apoptosis,
hsa-miR-124	SWAP70	23075	Microarray	Functional MTI (Weak)	15685193	miRTarBase		GO:0001775~cell activation,GO:0002200~somatic diversification of immune receptors,GO:0002204~somatic recombination of immunoglobulin genes during immune response,GO:0002208~somatic diversification of immunoglobulins during immune response,GO:0002250~adaptive immune response,GO:0002252~immune effector process,GO:0002377~immunoglobulin production,GO:0002381~immunoglobulin production during immune r…	GO:0005886~plasma membrane,GO:0030027~lamellipodium,GO:0031252~cell leading edge,GO:0042995~cell projection,	GO:0000166~nucleotide binding,GO:0001882~nucleoside binding,GO:0001883~purine nucleoside binding,GO:0003677~DNA binding,GO:0005524~ATP binding,GO:0017076~purine nucleotide binding,GO:0030554~adenyl nucleotide binding,GO:0032553~ribonucleotide binding,GO:0032555~purine ribonucleotide binding,GO:0032559~adenyl ribonucleotide binding,
hsa-miR-124	KANK1	23189	Microarray	Functional MTI (Weak)	15685193	miRTarBase	This gene encodes a protein containing four ankyrin repeat domains in its C-terminus. The suggested role for this protein is in tumorigenesis of renal cell carcinoma. Two alternatively spliced transcript variants encoding different isoforms have been identified. [provided by RefSeq],
hsa-miR-124	SEC11A	23478	Microarray	Functional MTI (Weak)	15685193	miRTarBase		GO:0006465~signal peptide processing,GO:0006508~proteolysis,GO:0006518~peptide metabolic process,GO:0016485~protein processing,GO:0051604~protein maturation,GO:0051605~protein maturation by peptide bond cleavage,	GO:0000267~cell fraction,GO:0005624~membrane fraction,GO:0005626~insoluble fraction,GO:0005783~endoplasmic reticulum,GO:0005789~endoplasmic reticulum membrane,GO:0005792~microsome,GO:0012505~endomembrane system,GO:0016021~integral to membrane,GO:0031090~organelle membrane,GO:0031224~intrinsic to membrane,GO:0042175~nuclear envelope-endoplasmic reticulum network,GO:0042598~vesicular fraction,GO:00…	GO:0008233~peptidase activity,GO:0008236~serine-type peptidase activity,GO:0017171~serine hydrolase activity,GO:0070011~peptidase activity, acting on L-amino acid peptides,
hsa-miR-124	HEBP2	23593	Microarray	Functional MTI (Weak)	15685193	miRTarBase			GO:0005739~mitochondrion,
hsa-miR-124	BACE1	23621	Luciferase reporter assay	Non-Functional MTI	18434550	miRTarBase	Cerebral deposition of amyloid beta peptide is an early and critical feature of Alzheimer's disease. Amyloid beta peptide is generated by proteolytic cleavage of amyloid precursor protein (APP) by two proteases, one of which is the protein encoded by this gene. The encoded protein, a member of the peptidase A1 protein family, is a type I integral membrane glycoprotein and aspartic protease that i…	GO:0006508~proteolysis,GO:0006509~membrane protein ectodomain proteolysis,GO:0009057~macromolecule catabolic process,GO:0009100~glycoprotein metabolic process,GO:0030163~protein catabolic process,GO:0033619~membrane protein proteolysis,GO:0044257~cellular protein catabolic process,GO:0044265~cellular macromolecule catabolic process,GO:0050435~beta-amyloid metabolic process,GO:0051603~proteolysis …	GO:0000267~cell fraction,GO:0005624~membrane fraction,GO:0005626~insoluble fraction,GO:0005768~endosome,GO:0005783~endoplasmic reticulum,GO:0005794~Golgi apparatus,GO:0005802~trans-Golgi network,GO:0005886~plasma membrane,GO:0005887~integral to plasma membrane,GO:0009986~cell surface,GO:0016021~integral to membrane,GO:0030424~axon,GO:0031224~intrinsic to membrane,GO:0031226~intrinsic to plasma me…	GO:0004175~endopeptidase activity,GO:0004190~aspartic-type endopeptidase activity,GO:0008233~peptidase activity,GO:0008238~exopeptidase activity,GO:0008242~omega peptidase activity,GO:0008798~beta-aspartyl-peptidase activity,GO:0070001~aspartic-type peptidase activity,GO:0070011~peptidase activity, acting on L-amino acid peptides,	hsa05010:Alzheimer's disease,
hsa-miR-124	TRIM29	23650	Microarray	Functional MTI (Weak)	15685193	miRTarBase	The protein encoded by this gene belongs to the TRIM protein family. It has multiple zinc finger motifs and a leucine zipper motif. It has been proposed to form homo- or heterodimers which are involved in nucleic acid binding. Thus, it may act as a transcriptional regulatory factor involved in carcinogenesis and/or differentiation. It may also function in the suppression of radiosensitivity since…	GO:0006350~transcription,GO:0006351~transcription, DNA-dependent,GO:0006366~transcription from RNA polymerase II promoter,GO:0032774~RNA biosynthetic process,		GO:0003677~DNA binding,GO:0003700~transcription factor activity,GO:0008270~zinc ion binding,GO:0030528~transcription regulator activity,GO:0043167~ion binding,GO:0043169~cation binding,GO:0046872~metal ion binding,GO:0046914~transition metal ion binding,
hsa-miR-124	GCA	25801	Microarray	Functional MTI (Weak)	15685193	miRTarBase	This gene product, grancalcin, is a calcium-binding protein abundant in neutrophils and macrophages. It belongs to the penta-EF-hand subfamily of proteins which includes sorcin, calpain, and ALG-2. Grancalcin localization is dependent upon calcium and magnesium. In the absence of divalent cation, grancalcin localizes to the cytosolic fraction; with magnesium alone, it partitions with the granule …	GO:0006944~membrane fusion,GO:0016044~membrane organization,	GO:0005886~plasma membrane,	GO:0005509~calcium ion binding,GO:0042802~identical protein binding,GO:0042803~protein homodimerization activity,GO:0043167~ion binding,GO:0043169~cation binding,GO:0046872~metal ion binding,GO:0046983~protein dimerization activity,
hsa-miR-124	TSKU	25987	Microarray	Functional MTI (Weak)	15685193	miRTarBase			GO:0005576~extracellular region,
hsa-miR-124	LDLRAP1	26119	Microarray	Functional MTI (Weak)	15685193	miRTarBase	The protein encoded by this gene is a cytosolic protein which contains a phosphotyrosine binding (PTD) domain. The PTD domain has been found to interact with the cytoplasmic tail of the LDL receptor. Mutations in this gene lead to LDL receptor malfunction and cause the disorder autosomal recessive hypercholesterolaemia. [provided by RefSeq],	GO:0006897~endocytosis,GO:0008202~steroid metabolic process,GO:0008203~cholesterol metabolic process,GO:0010324~membrane invagination,GO:0016044~membrane organization,GO:0016125~sterol metabolic process,GO:0016192~vesicle-mediated transport,GO:0030100~regulation of endocytosis,GO:0042592~homeostatic process,GO:0042632~cholesterol homeostasis,GO:0043393~regulation of protein binding,GO:0045807~pos…	GO:0000139~Golgi membrane,GO:0005768~endosome,GO:0005769~early endosome,GO:0005794~Golgi apparatus,GO:0005798~Golgi-associated vesicle,GO:0005829~cytosol,GO:0005886~plasma membrane,GO:0005905~coated pit,GO:0009925~basal plasma membrane,GO:0012505~endomembrane system,GO:0012506~vesicle membrane,GO:0012510~trans-Golgi network transport vesicle membrane,GO:0016023~cytoplasmic membrane-bounded vesicl…	GO:0001784~phosphotyrosine binding,GO:0005198~structural molecule activity,GO:0008022~protein C-terminus binding,GO:0030159~receptor signaling complex scaffold activity,GO:0030276~clathrin binding,GO:0030674~protein binding, bridging,GO:0032947~protein complex scaffold,GO:0045309~protein phosphorylated amino acid binding,GO:0051219~phosphoprotein binding,	hsa04144:Endocytosis,
hsa-miR-124	PHF19	26147	Microarray	Functional MTI (Weak)	15685193	miRTarBase		GO:0006350~transcription,GO:0045449~regulation of transcription,		GO:0008270~zinc ion binding,GO:0043167~ion binding,GO:0043169~cation binding,GO:0046872~metal ion binding,GO:0046914~transition metal ion binding,
hsa-miR-124	SLC17A5	26503	Microarray	Functional MTI (Weak)	15685193	miRTarBase	This gene encodes a membrane transporter that exports free sialic acids that have been cleaved off of cell surface lipids and proteins from lysosomes. Mutations in this gene cause sialic acid storage diseases, including infantile sialic acid storage disorder and and Salla disease, an adult form. [provided by RefSeq],	GO:0006811~ion transport,GO:0006820~anion transport,GO:0008643~carbohydrate transport,GO:0015718~monocarboxylic acid transport,GO:0015739~sialic acid transport,GO:0015749~monosaccharide transport,GO:0015849~organic acid transport,GO:0046942~carboxylic acid transport,GO:0055085~transmembrane transport,	GO:0000267~cell fraction,GO:0000323~lytic vacuole,GO:0005624~membrane fraction,GO:0005626~insoluble fraction,GO:0005764~lysosome,GO:0005765~lysosomal membrane,GO:0005773~vacuole,GO:0005774~vacuolar membrane,GO:0005886~plasma membrane,GO:0005887~integral to plasma membrane,GO:0016021~integral to membrane,GO:0016023~cytoplasmic membrane-bounded vesicle,GO:0031090~organelle membrane,GO:0031224~intri…	GO:0005351~sugar:hydrogen symporter activity,GO:0005402~cation:sugar symporter activity,GO:0008028~monocarboxylic acid transmembrane transporter activity,GO:0015136~sialic acid transmembrane transporter activity,GO:0015145~monosaccharide transmembrane transporter activity,GO:0015293~symporter activity,GO:0015294~solute:cation symporter activity,GO:0015295~solute:hydrogen symporter activity,GO:005…	hsa04142:Lysosome,
hsa-miR-124	SERP1	27230	Microarray//qRT-PCR	Functional MTI (Weak)	16549876	miRTarBase		GO:0002791~regulation of peptide secretion,GO:0002793~positive regulation of peptide secretion,GO:0005996~monosaccharide metabolic process,GO:0006006~glucose metabolic process,GO:0006486~protein amino acid glycosylation,GO:0007009~plasma membrane organization,GO:0007517~muscle organ development,GO:0008104~protein localization,GO:0009100~glycoprotein metabolic process,GO:0009101~glycoprotein biosy…	GO:0005783~endoplasmic reticulum,GO:0005840~ribosome,GO:0005886~plasma membrane,GO:0009898~internal side of plasma membrane,GO:0016021~integral to membrane,GO:0030529~ribonucleoprotein complex,GO:0031224~intrinsic to membrane,GO:0043228~non-membrane-bounded organelle,GO:0043232~intracellular non-membrane-bounded organelle,GO:0044459~plasma membrane part,
hsa-miR-124	TNFRSF21	27242	Microarray	Functional MTI (Weak)	15685193	miRTarBase	The protein encoded by this gene is a member of the TNF-receptor superfamily. This receptor has been shown to activate NF-kappaB and MAPK8/JNK, and induce cell apoptosis. Through its death domain, this receptor interacts with TRADD protein, which is known to serve as an adaptor that mediates signal transduction of TNF-receptors. Knockout studies in mice suggested that this gene plays a role in T-…	GO:0006915~apoptosis,GO:0008219~cell death,GO:0012501~programmed cell death,GO:0016265~death,	GO:0016021~integral to membrane,GO:0031224~intrinsic to membrane,		hsa04060:Cytokine-cytokine receptor interaction,
hsa-miR-124	APEX2	27301	Microarray	Functional MTI (Weak)	15685193	miRTarBase	Apurinic/apyrimidinic (AP) sites occur frequently in DNA molecules by spontaneous hydrolysis, by DNA damaging agents or by DNA glycosylases that remove specific abnormal bases. AP sites are pre-mutagenic lesions that can prevent normal DNA replication so the cell contains systems to identify and repair such sites. Class II AP endonucleases cleave the phosphodiester backbone 5' to the AP site. Thi…	GO:0006259~DNA metabolic process,GO:0006281~DNA repair,GO:0006974~response to DNA damage stimulus,GO:0033554~cellular response to stress,	GO:0005739~mitochondrion,GO:0005740~mitochondrial envelope,GO:0005743~mitochondrial inner membrane,GO:0019866~organelle inner membrane,GO:0031090~organelle membrane,GO:0031966~mitochondrial membrane,GO:0031967~organelle envelope,GO:0031975~envelope,GO:0044429~mitochondrial part,	GO:0003677~DNA binding,GO:0003906~DNA-(apurinic or apyrimidinic site) lyase activity,GO:0004518~nuclease activity,GO:0004519~endonuclease activity,GO:0008270~zinc ion binding,GO:0043167~ion binding,GO:0043169~cation binding,GO:0046872~metal ion binding,GO:0046914~transition metal ion binding,	hsa03410:Base excision repair,
hsa-miR-124	UHRF1	29128	Microarray	Functional MTI (Weak)	15685193	miRTarBase	This gene encodes a member of a subfamily of RING-finger type E3 ubiquitin ligases. The protein binds to specific DNA sequences, and recruits a histone deacetylase to regulate gene expression. Its expression peaks at late G1 phase and continues during G2 and M phases of the cell cycle. It plays a major role in the G1/S transition by regulating topoisomerase IIalpha and retinoblastoma gene express…	GO:0006259~DNA metabolic process,GO:0006281~DNA repair,GO:0006350~transcription,GO:0006355~regulation of transcription, DNA-dependent,GO:0006357~regulation of transcription from RNA polymerase II promoter,GO:0006508~proteolysis,GO:0006974~response to DNA damage stimulus,GO:0007049~cell cycle,GO:0008283~cell proliferation,GO:0009057~macromolecule catabolic process,GO:0019941~modification-dependent…		GO:0003677~DNA binding,GO:0003700~transcription factor activity,GO:0003702~RNA polymerase II transcription factor activity,GO:0008270~zinc ion binding,GO:0030528~transcription regulator activity,GO:0043167~ion binding,GO:0043169~cation binding,GO:0046872~metal ion binding,GO:0046914~transition metal ion binding,
hsa-miR-124	LASS2	29956	Microarray	Functional MTI (Weak)	15685193	miRTarBase	This gene encodes a protein that has sequence similarity to yeast longevity assurance gene 1. Mutation or overexpression of the related gene in yeast has been shown to alter yeast lifespan. The human protein may play a role in the regulation of cell growth. Alternatively spliced transcript variants encoding the same protein have been described. [provided by RefSeq],	GO:0006355~regulation of transcription, DNA-dependent,GO:0006643~membrane lipid metabolic process,GO:0006665~sphingolipid metabolic process,GO:0006672~ceramide metabolic process,GO:0008610~lipid biosynthetic process,GO:0030148~sphingolipid biosynthetic process,GO:0045449~regulation of transcription,GO:0046467~membrane lipid biosynthetic process,GO:0046513~ceramide biosynthetic process,GO:0046519~…	GO:0005783~endoplasmic reticulum,GO:0016021~integral to membrane,GO:0031224~intrinsic to membrane,	GO:0003677~DNA binding,GO:0003700~transcription factor activity,GO:0016410~N-acyltransferase activity,GO:0030528~transcription regulator activity,GO:0043565~sequence-specific DNA binding,GO:0050291~sphingosine N-acyltransferase activity,
hsa-miR-124	F11R	50848	Microarray	Functional MTI (Weak)	15685193	miRTarBase	Tight junctions represent one mode of cell-to-cell adhesion in epithelial or endothelial cell sheets, forming continuous seals around cells and serving as a physical barrier to prevent solutes and water from passing freely through the paracellular space. The protein encoded by this immunoglobulin superfamily gene member is an important regulator of tight junction assembly in epithelia. In additio…	GO:0006952~defense response,GO:0006954~inflammatory response,GO:0007155~cell adhesion,GO:0009611~response to wounding,GO:0022610~biological adhesion,GO:0030855~epithelial cell differentiation,GO:0060429~epithelium development,	GO:0005886~plasma membrane,GO:0005911~cell-cell junction,GO:0005923~tight junction,GO:0016021~integral to membrane,GO:0016327~apicolateral plasma membrane,GO:0030054~cell junction,GO:0031224~intrinsic to membrane,GO:0043296~apical junction complex,GO:0044459~plasma membrane part,GO:0070160~occluding junction,		hsa04514:Cell adhesion molecules (CAMs),hsa04530:Tight junction,hsa04670:Leukocyte transendothelial migration,hsa05120:Epithelial cell signaling in Helicobacter pylori infection,
hsa-miR-124	ABHD5	51099	Microarray	Functional MTI (Weak)	15685193	miRTarBase	The protein encoded by this gene belongs to a large family of proteins defined by an alpha/beta hydrolase fold, and contains three sequence motifs that correspond to a catalytic triad found in the esterase/lipase/thioesterase subfamily. It differs from other members of this subfamily in that its putative catalytic triad contains an asparagine instead of the serine residue. Mutations in this gene …	GO:0006631~fatty acid metabolic process,GO:0006638~neutral lipid metabolic process,GO:0006639~acylglycerol metabolic process,GO:0006641~triglyceride metabolic process,GO:0006644~phospholipid metabolic process,GO:0006650~glycerophospholipid metabolic process,GO:0006654~phosphatidic acid biosynthetic process,GO:0006662~glycerol ether metabolic process,GO:0008610~lipid biosynthetic process,GO:000865…	GO:0005811~lipid particle,GO:0005829~cytosol,GO:0012511~monolayer-surrounded lipid storage body,	GO:0003841~1-acylglycerol-3-phosphate O-acyltransferase activity,GO:0004091~carboxylesterase activity,GO:0004806~triacylglycerol lipase activity,GO:0008374~O-acyltransferase activity,GO:0016298~lipase activity,GO:0016411~acylglycerol O-acyltransferase activity,GO:0042171~lysophosphatidic acid acyltransferase activity,
hsa-miR-124	RBM47	54502	Microarray	Functional MTI (Weak)	15685193	miRTarBase				GO:0003723~RNA binding,
hsa-miR-124	FAM35A	54537	Microarray	Functional MTI (Weak)	15685193	miRTarBase
hsa-miR-124	CCDC99	54908	Microarray	Functional MTI (Weak)	15685193	miRTarBase		GO:0000070~mitotic sister chromatid segregation,GO:0000087~M phase of mitotic cell cycle,GO:0000132~establishment of mitotic spindle orientation,GO:0000226~microtubule cytoskeleton organization,GO:0000278~mitotic cell cycle,GO:0000279~M phase,GO:0000280~nuclear division,GO:0000819~sister chromatid segregation,GO:0000902~cell morphogenesis,GO:0007010~cytoskeleton organization,GO:0007017~microtubul…	GO:0000775~chromosome, centromeric region,GO:0000776~kinetochore,GO:0000777~condensed chromosome kinetochore,GO:0000779~condensed chromosome, centromeric region,GO:0000793~condensed chromosome,GO:0000922~spindle pole,GO:0000940~outer kinetochore of condensed chromosome,GO:0005694~chromosome,GO:0005813~centrosome,GO:0005815~microtubule organizing center,GO:0005819~spindle,GO:0005856~cytoskeleton,G…	GO:0043515~kinetochore binding,
hsa-miR-124	PARP16	54956	Microarray	Functional MTI (Weak)	15685193	miRTarBase			GO:0016021~integral to membrane,GO:0031224~intrinsic to membrane,	GO:0003950~NAD+ ADP-ribosyltransferase activity,GO:0016763~transferase activity, transferring pentosyl groups,
hsa-miR-124	VPS37C	55048	Microarray	Functional MTI (Weak)	15685193	miRTarBase	VPS37C is a subunit of ESCRT-I (endosomal sorting complex required for transport I), a complex in the class E vacuolar protein sorting (VPS) pathway required for sorting ubiquitinated transmembrane proteins into internal vesicles of multivesicular bodies (Eastman et al., 2005 [PubMed 15509564]).[supplied by OMIM],	GO:0008104~protein localization,GO:0015031~protein transport,GO:0045184~establishment of protein localization,	GO:0005768~endosome,GO:0019898~extrinsic to membrane,		hsa04144:Endocytosis,
hsa-miR-124	RAVER2	55225	Microarray//qRT-PCR	Functional MTI (Weak)	16549876	miRTarBase				GO:0000166~nucleotide binding,GO:0003723~RNA binding,
hsa-miR-124	LRRC1	55227	Microarray	Functional MTI (Weak)	15685193	miRTarBase			GO:0019898~extrinsic to membrane,
hsa-miR-124	DRAM1	55332	Microarray	Functional MTI (Weak)	15685193	miRTarBase	This gene is regulated as part of the p53 tumor suppressor pathway. The gene encodes a lysosomal membrane protein that is required for the induction of autophagy by the pathway. Decreased transcriptional expression of this gene is associated with various tumors. This gene has a pseudogene on chromosome 4. [provided by RefSeq],	GO:0006914~autophagy,GO:0006915~apoptosis,GO:0008219~cell death,GO:0012501~programmed cell death,GO:0016265~death,	GO:0000323~lytic vacuole,GO:0005764~lysosome,GO:0005773~vacuole,GO:0016021~integral to membrane,GO:0031224~intrinsic to membrane,
hsa-miR-124	NECAP2	55707	Microarray	Functional MTI (Weak)	15685193	miRTarBase	This gene likely encodes a member of the adaptin-ear-binding coat-associated protein family. Studies of a similar protein in rat suggest a role in clathrin-mediated endocytosis. Alternatively spliced transcript variants have been described. [provided by RefSeq],	GO:0006897~endocytosis,GO:0008104~protein localization,GO:0010324~membrane invagination,GO:0015031~protein transport,GO:0016044~membrane organization,GO:0016192~vesicle-mediated transport,GO:0045184~establishment of protein localization,	GO:0005886~plasma membrane,GO:0005905~coated pit,GO:0012505~endomembrane system,GO:0012506~vesicle membrane,GO:0016023~cytoplasmic membrane-bounded vesicle,GO:0030117~membrane coat,GO:0030118~clathrin coat,GO:0030120~vesicle coat,GO:0030125~clathrin vesicle coat,GO:0030135~coated vesicle,GO:0030136~clathrin-coated vesicle,GO:0030659~cytoplasmic vesicle membrane,GO:0030662~coated vesicle membrane,…
hsa-miR-124	SLC50A1	55974	Microarray	Functional MTI (Weak)	15685193	miRTarBase		GO:0006259~DNA metabolic process,GO:0006310~DNA recombination,GO:0010604~positive regulation of macromolecule metabolic process,GO:0010628~positive regulation of gene expression,GO:0040029~regulation of gene expression, epigenetic,GO:0045815~positive regulation of gene expression, epigenetic,	GO:0016021~integral to membrane,GO:0031224~intrinsic to membrane,
hsa-miR-124	CLDND1	56650	Microarray	Functional MTI (Weak)	15685193	miRTarBase			GO:0016021~integral to membrane,GO:0031224~intrinsic to membrane,
hsa-miR-124	C11orf75	56935	Microarray	Functional MTI (Weak)	15685193	miRTarBase			GO:0016021~integral to membrane,GO:0031224~intrinsic to membrane,
hsa-miR-124	RNPEPL1	57140	Microarray	Functional MTI (Weak)	15685193	miRTarBase		GO:0006508~proteolysis,GO:0006631~fatty acid metabolic process,GO:0006633~fatty acid biosynthetic process,GO:0006636~unsaturated fatty acid biosynthetic process,GO:0006690~icosanoid metabolic process,GO:0006691~leukotriene metabolic process,GO:0008610~lipid biosynthetic process,GO:0016053~organic acid biosynthetic process,GO:0019370~leukotriene biosynthetic process,GO:0033559~unsaturated fatty ac…		GO:0004177~aminopeptidase activity,GO:0004428~inositol or phosphatidylinositol kinase activity,GO:0008233~peptidase activity,GO:0008237~metallopeptidase activity,GO:0008238~exopeptidase activity,GO:0008270~zinc ion binding,GO:0043167~ion binding,GO:0043169~cation binding,GO:0046872~metal ion binding,GO:0046914~transition metal ion binding,GO:0070011~peptidase activity, acting on L-amino acid pept…
hsa-miR-124	TTC7A	57217	Microarray	Functional MTI (Weak)	15685193	miRTarBase	The tetratricopeptide repeat (TPR) domain is defined by a degenerate consensus sequence of 34 amino acids. TPR domain-containing proteins, such as TTC7A, have diverse functions in cell cycle control, protein transport, phosphate turnover, and protein trafficking or secretion, and they can act as chaperones or scaffolding proteins (White et al., 2005 [PubMed 15718100]).[supplied by OMIM],	GO:0002520~immune system development,GO:0006873~cellular ion homeostasis,GO:0006879~cellular iron ion homeostasis,GO:0019725~cellular homeostasis,GO:0030003~cellular cation homeostasis,GO:0030005~cellular di-, tri-valent inorganic cation homeostasis,GO:0030097~hemopoiesis,GO:0042592~homeostatic process,GO:0048534~hemopoietic or lymphoid organ development,GO:0048878~chemical homeostasis,GO:0050801…
hsa-miR-124	CTDSP1	58190	Microarray	Functional MTI (Weak)	15685193	miRTarBase				GO:0004721~phosphoprotein phosphatase activity,GO:0016791~phosphatase activity,
hsa-miR-124	ELOVL5	60481	Microarray//qRT-PCR	Functional MTI (Weak)	16549876	miRTarBase	ELOVL5 plays a role in elongation of long-chain polyunsaturated fatty acids (Leonard et al., 2000 [PubMed 10970790]).[supplied by OMIM],	GO:0006631~fatty acid metabolic process,GO:0006633~fatty acid biosynthetic process,GO:0008610~lipid biosynthetic process,GO:0016053~organic acid biosynthetic process,GO:0046394~carboxylic acid biosynthetic process,	GO:0005783~endoplasmic reticulum,GO:0016021~integral to membrane,GO:0031224~intrinsic to membrane,		hsa01040:Biosynthesis of unsaturated fatty acids,
hsa-miR-124	TMBIM1	64114	Microarray	Functional MTI (Weak)	15685193	miRTarBase			GO:0016021~integral to membrane,GO:0031224~intrinsic to membrane,
hsa-miR-124	DNAJC1	64215	Microarray	Functional MTI (Weak)	15685193	miRTarBase		GO:0006417~regulation of translation,GO:0006457~protein folding,GO:0010605~negative regulation of macromolecule metabolic process,GO:0010608~posttranscriptional regulation of gene expression,GO:0030162~regulation of proteolysis,GO:0032268~regulation of cellular protein metabolic process,GO:0032269~negative regulation of cellular protein metabolic process,GO:0032880~regulation of protein localizat…	GO:0000267~cell fraction,GO:0005624~membrane fraction,GO:0005626~insoluble fraction,GO:0005783~endoplasmic reticulum,GO:0005792~microsome,GO:0016021~integral to membrane,GO:0031224~intrinsic to membrane,GO:0042598~vesicular fraction,	GO:0001671~ATPase activator activity,GO:0003677~DNA binding,GO:0008047~enzyme activator activity,GO:0031072~heat shock protein binding,GO:0051082~unfolded protein binding,GO:0051087~chaperone binding,GO:0060589~nucleoside-triphosphatase regulator activity,GO:0060590~ATPase regulator activity,
hsa-miR-124	NFKBIZ	64332	Luciferase reporter assay//qRT-PCR//Western blot	Functional MTI	19502795	miRTarBase	This gene is a member of the ankyrin-repeat family and is induced by lipopolysaccharide (LPS). The C-terminal portion of the encoded product which contains the ankyrin repeats, shares high sequence similarity with the I kappa B family of proteins. The latter are known to play a role in inflammatory responses to LPS by their interaction with NF-B proteins through ankyrin-repeat domains. Studies in…	GO:0006350~transcription,GO:0006952~defense response,GO:0006954~inflammatory response,GO:0009611~response to wounding,GO:0045449~regulation of transcription,
hsa-miR-124	SMYD3	64754	Luciferase reporter assay//qRT-PCR//Western blot	Functional MTI	19843643	miRTarBase	SMYD3 is a histone methyltransferase that plays a role in transcriptional regulation as a member of an RNA polymerase complex.[supplied by OMIM],	GO:0006325~chromatin organization,GO:0016568~chromatin modification,GO:0051276~chromosome organization,		GO:0008170~N-methyltransferase activity,GO:0008270~zinc ion binding,GO:0008276~protein methyltransferase activity,GO:0016278~lysine N-methyltransferase activity,GO:0016279~protein-lysine N-methyltransferase activity,GO:0018024~histone-lysine N-methyltransferase activity,GO:0042054~histone methyltransferase activity,GO:0043167~ion binding,GO:0043169~cation binding,GO:0046872~metal ion binding,GO:0…
hsa-miR-124	CREB3L2	64764	Microarray	Functional MTI (Weak)	15685193	miRTarBase	CREB3L2 is a member of the old astrocyte specifically induced substance (OASIS) DNA binding and basic leucine zipper dimerization (bZIP) family of transcription factors, which includes CREB3 (MIM 606443) and CREB4 (MIM 607138).[supplied by OMIM],	GO:0006350~transcription,GO:0006355~regulation of transcription, DNA-dependent,GO:0006986~response to unfolded protein,GO:0010033~response to organic substance,GO:0045449~regulation of transcription,GO:0051252~regulation of RNA metabolic process,GO:0051789~response to protein stimulus,	GO:0005783~endoplasmic reticulum,GO:0016021~integral to membrane,GO:0031224~intrinsic to membrane,	GO:0003677~DNA binding,GO:0003700~transcription factor activity,GO:0030528~transcription regulator activity,GO:0043565~sequence-specific DNA binding,GO:0046983~protein dimerization activity,	hsa04916:Melanogenesis,hsa05016:Huntington's disease,hsa05215:Prostate cancer,
hsa-miR-124	ELOVL1	64834	Microarray	Functional MTI (Weak)	15685193	miRTarBase		GO:0006631~fatty acid metabolic process,GO:0006633~fatty acid biosynthetic process,GO:0008610~lipid biosynthetic process,GO:0016053~organic acid biosynthetic process,GO:0046394~carboxylic acid biosynthetic process,	GO:0005783~endoplasmic reticulum,GO:0016021~integral to membrane,GO:0031224~intrinsic to membrane,
hsa-miR-124	FAM129B	64855	Microarray	Functional MTI (Weak)	15685193	miRTarBase
hsa-miR-124	TMEM109	79073	Microarray	Functional MTI (Weak)	15685193	miRTarBase			GO:0005635~nuclear envelope,GO:0005730~nucleolus,GO:0005783~endoplasmic reticulum,GO:0012505~endomembrane system,GO:0016021~integral to membrane,GO:0016528~sarcoplasm,GO:0016529~sarcoplasmic reticulum,GO:0031090~organelle membrane,GO:0031224~intrinsic to membrane,GO:0031965~nuclear membrane,GO:0031967~organelle envelope,GO:0031974~membrane-enclosed lumen,GO:0031975~envelope,GO:0031981~nuclear lum…
hsa-miR-124	FAM57A	79850	Microarray	Functional MTI (Weak)	15685193	miRTarBase			GO:0005886~plasma membrane,GO:0016021~integral to membrane,GO:0031224~intrinsic to membrane,
hsa-miR-124	NAA15	80155	Microarray	Functional MTI (Weak)	15685193	miRTarBase	This gene encodes a protein of unknown function. However, similarity to proteins in yeast and other species suggests that this protein may be an N-acetyltransferase. [provided by RefSeq],	GO:0001525~angiogenesis,GO:0001568~blood vessel development,GO:0001944~vasculature development,GO:0006350~transcription,GO:0006355~regulation of transcription, DNA-dependent,GO:0006473~protein amino acid acetylation,GO:0006474~N-terminal protein amino acid acetylation,GO:0009891~positive regulation of biosynthetic process,GO:0010557~positive regulation of macromolecule biosynthetic process,GO:001…	GO:0005654~nucleoplasm,GO:0005667~transcription factor complex,GO:0031974~membrane-enclosed lumen,GO:0031981~nuclear lumen,GO:0043233~organelle lumen,GO:0044451~nucleoplasm part,GO:0070013~intracellular organelle lumen,	GO:0008080~N-acetyltransferase activity,GO:0016407~acetyltransferase activity,GO:0016410~N-acyltransferase activity,GO:0043021~ribonucleoprotein binding,GO:0043022~ribosome binding,
hsa-miR-124	TSC22D4	81628	Microarray	Functional MTI (Weak)	15685193	miRTarBase	TSC22D4 is a member of the TSC22 domain family of leucine zipper transcriptional regulators (see TSC22D3; MIM 300506) (Kester et al., 1999 [PubMed 10488076]; Fiorenza et al., 2001 [PubMed 11707329]).[supplied by OMIM],	GO:0006350~transcription,GO:0006355~regulation of transcription, DNA-dependent,GO:0006970~response to osmotic stress,GO:0009628~response to abiotic stimulus,GO:0045449~regulation of transcription,GO:0051252~regulation of RNA metabolic process,		GO:0003677~DNA binding,GO:0003700~transcription factor activity,GO:0016564~transcription repressor activity,GO:0030528~transcription regulator activity,
hsa-miR-124	RASSF5	83593	Microarray	Functional MTI (Weak)	15685193	miRTarBase	This gene is a member of the Ras association domain family. It functions as a tumor suppressor, and is inactivated in a variety of cancers. The encoded protein localizes to centrosomes and microtubules, and associates with the GTP-activated forms of Ras, Rap1, and several other Ras-like small GTPases. The protein regulates lymphocyte adhesion and suppresses cell growth in response to activated Ra…	GO:0006915~apoptosis,GO:0007242~intracellular signaling cascade,GO:0008219~cell death,GO:0012501~programmed cell death,GO:0016265~death,	GO:0005856~cytoskeleton,GO:0005874~microtubule,GO:0015630~microtubule cytoskeleton,GO:0043228~non-membrane-bounded organelle,GO:0043232~intracellular non-membrane-bounded organelle,GO:0044430~cytoskeletal part,	GO:0008270~zinc ion binding,GO:0008289~lipid binding,GO:0019992~diacylglycerol binding,GO:0042802~identical protein binding,GO:0043167~ion binding,GO:0043169~cation binding,GO:0046872~metal ion binding,GO:0046914~transition metal ion binding,	hsa04670:Leukocyte transendothelial migration,hsa05200:Pathways in cancer,hsa05223:Non-small cell lung cancer,
hsa-miR-124	CDCA7	83879	Microarray	Functional MTI (Weak)	15685193	miRTarBase	This gene was identified as a c-Myc responsive gene, and behaves as a direct c-Myc target gene. Overexpression of this gene is found to enhance the transformation of lymphoblastoid cells, and it complements a transformation-defective Myc Box II mutant, suggesting its involvement in c-Myc-mediated cell transformation. Two alternatively spliced transcript variants encoding distinct isoforms have be…	GO:0006350~transcription,GO:0042127~regulation of cell proliferation,GO:0045449~regulation of transcription,
hsa-miR-124	MAGT1	84061	Microarray//qRT-PCR	Functional MTI (Weak)	16549876	miRTarBase		GO:0006486~protein amino acid glycosylation,GO:0006487~protein amino acid N-linked glycosylation,GO:0009100~glycoprotein metabolic process,GO:0009101~glycoprotein biosynthetic process,GO:0018196~peptidyl-asparagine modification,GO:0018279~protein amino acid N-linked glycosylation via asparagine,GO:0043413~biopolymer glycosylation,GO:0070085~glycosylation,	GO:0005783~endoplasmic reticulum,GO:0005789~endoplasmic reticulum membrane,GO:0008250~oligosaccharyltransferase complex,GO:0012505~endomembrane system,GO:0016021~integral to membrane,GO:0031090~organelle membrane,GO:0031224~intrinsic to membrane,GO:0042175~nuclear envelope-endoplasmic reticulum network,GO:0044432~endoplasmic reticulum part,	GO:0004576~oligosaccharyl transferase activity,GO:0004579~dolichyl-diphosphooligosaccharide-protein glycotransferase activity,
hsa-miR-124	ANKRD27	84079	Microarray	Functional MTI (Weak)	15685193	miRTarBase		GO:0016192~vesicle-mediated transport,GO:0016197~endosome transport,GO:0045022~early endosome to late endosome transport,GO:0046907~intracellular transport,	GO:0000323~lytic vacuole,GO:0005764~lysosome,GO:0005768~endosome,GO:0005769~early endosome,GO:0005773~vacuole,	GO:0005085~guanyl-nucleotide exchange factor activity,GO:0005096~GTPase activator activity,GO:0008047~enzyme activator activity,GO:0030695~GTPase regulator activity,GO:0060589~nucleoside-triphosphatase regulator activity,
hsa-miR-124	USP48	84196	Microarray	Functional MTI (Weak)	15685193	miRTarBase	This gene encodes a protein containing domains that associate it with the peptidase family C19, also known as family 2 of ubiquitin carboxyl-terminal hydrolases. Family members function as deubiquitinating enzymes, recognizing and hydrolyzing the peptide bond at the C-terminal glycine of ubiquitin. Enzymes in peptidase family C19 are involved in the processing of poly-ubiquitin precursors as well…	GO:0006508~proteolysis,GO:0006511~ubiquitin-dependent protein catabolic process,GO:0009057~macromolecule catabolic process,GO:0019941~modification-dependent protein catabolic process,GO:0030163~protein catabolic process,GO:0043632~modification-dependent macromolecule catabolic process,GO:0044257~cellular protein catabolic process,GO:0044265~cellular macromolecule catabolic process,GO:0051603~prot…		GO:0004221~ubiquitin thiolesterase activity,GO:0008233~peptidase activity,GO:0008234~cysteine-type peptidase activity,GO:0016790~thiolester hydrolase activity,GO:0070011~peptidase activity, acting on L-amino acid peptides,
hsa-miR-124	ZBED3	84327	Microarray	Functional MTI (Weak)	15685193	miRTarBase				GO:0003677~DNA binding,GO:0008270~zinc ion binding,GO:0043167~ion binding,GO:0043169~cation binding,GO:0046872~metal ion binding,GO:0046914~transition metal ion binding,
hsa-miR-124	TUBB6	84617	Microarray	Functional MTI (Weak)	15685193	miRTarBase		GO:0006461~protein complex assembly,GO:0007017~microtubule-based process,GO:0007018~microtubule-based movement,GO:0034621~cellular macromolecular complex subunit organization,GO:0034622~cellular macromolecular complex assembly,GO:0043623~cellular protein complex assembly,GO:0043933~macromolecular complex subunit organization,GO:0051258~protein polymerization,GO:0065003~macromolecular complex asse…	GO:0005856~cytoskeleton,GO:0005874~microtubule,GO:0015630~microtubule cytoskeleton,GO:0043228~non-membrane-bounded organelle,GO:0043232~intracellular non-membrane-bounded organelle,GO:0044430~cytoskeletal part,	GO:0000166~nucleotide binding,GO:0003924~GTPase activity,GO:0005198~structural molecule activity,GO:0005525~GTP binding,GO:0017076~purine nucleotide binding,GO:0019001~guanyl nucleotide binding,GO:0032553~ribonucleotide binding,GO:0032555~purine ribonucleotide binding,GO:0032561~guanyl ribonucleotide binding,	hsa04540:Gap junction,hsa05130:Pathogenic Escherichia coli infection,
hsa-miR-124	C12orf23	90488	Microarray	Functional MTI (Weak)	15685193	miRTarBase			GO:0016021~integral to membrane,GO:0031224~intrinsic to membrane,
hsa-miR-124	ACTR8	93973	Microarray	Functional MTI (Weak)	15685193	miRTarBase			GO:0005856~cytoskeleton,GO:0043228~non-membrane-bounded organelle,GO:0043232~intracellular non-membrane-bounded organelle,
hsa-miR-124	CHST14	113189	Microarray	Functional MTI (Weak)	15685193	miRTarBase	D4ST1 catalyzes the 4-O-sulfation of N-acetylgalactosamine (GalNAc) residues in dermatan sulfate, a stereoisomeric form of chondroitin sulfate that contains varying proportions of iduronic acid in place of glucuronic acid (Mikami et al., 2003 [PubMed 12847091]).[supplied by OMIM],	GO:0006029~proteoglycan metabolic process,GO:0006790~sulfur metabolic process,GO:0009100~glycoprotein metabolic process,GO:0016051~carbohydrate biosynthetic process,GO:0050654~chondroitin sulfate proteoglycan metabolic process,GO:0050655~dermatan sulfate proteoglycan metabolic process,	GO:0005794~Golgi apparatus,GO:0016021~integral to membrane,GO:0031224~intrinsic to membrane,	GO:0001537~N-acetylgalactosamine 4-O-sulfotransferase activity,GO:0008146~sulfotransferase activity,GO:0016782~transferase activity, transferring sulfur-containing groups,GO:0042301~phosphate binding,GO:0043167~ion binding,GO:0043168~anion binding,	hsa00532:Chondroitin sulfate biosynthesis,
hsa-miR-124	OSBPL8	114882	Microarray	Functional MTI (Weak)	15685193	miRTarBase	This gene encodes a member of the oxysterol-binding protein (Osbp) family, a group of intracellular lipid receptors. Like most members, the encoded protein contains an N-terminal pleckstrin homology domain and a highly conserved C-terminal Osbp-like sterol-binding domain. Two transcript variants encoding different isoforms have been found for this gene. [provided by RefSeq],	GO:0006869~lipid transport,GO:0008202~steroid metabolic process,GO:0010876~lipid localization,
hsa-miR-124	FCHO2	115548	Microarray	Functional MTI (Weak)	15685193	miRTarBase
hsa-miR-124	TWIST2	117581	Microarray	Functional MTI (Weak)	15685193	miRTarBase	Basic helix-loop-helix (bHLH) transcription factors have been implicated in cell lineage determination and differentiation. The protein encoded by this gene is a bHLH transcription factor and shares similarity with another bHLH transcription factor, Twist. It is thought that during osteoblast development this protein may inhibit osteoblast maturation and maintain cells in a preosteoblast phenotyp…	GO:0006350~transcription,GO:0006355~regulation of transcription, DNA-dependent,GO:0006357~regulation of transcription from RNA polymerase II promoter,GO:0006916~anti-apoptosis,GO:0009890~negative regulation of biosynthetic process,GO:0010558~negative regulation of macromolecule biosynthetic process,GO:0010605~negative regulation of macromolecule metabolic process,GO:0010629~negative regulation of…	GO:0005654~nucleoplasm,GO:0005667~transcription factor complex,GO:0031974~membrane-enclosed lumen,GO:0031981~nuclear lumen,GO:0043233~organelle lumen,GO:0044451~nucleoplasm part,GO:0070013~intracellular organelle lumen,	GO:0003677~DNA binding,GO:0003700~transcription factor activity,GO:0016564~transcription repressor activity,GO:0030528~transcription regulator activity,
hsa-miR-124	SLC15A4	121260	Microarray	Functional MTI (Weak)	15685193	miRTarBase		GO:0006857~oligopeptide transport,GO:0008104~protein localization,GO:0015031~protein transport,GO:0015833~peptide transport,GO:0045184~establishment of protein localization,	GO:0000323~lytic vacuole,GO:0005764~lysosome,GO:0005765~lysosomal membrane,GO:0005773~vacuole,GO:0005774~vacuolar membrane,GO:0016021~integral to membrane,GO:0031090~organelle membrane,GO:0031224~intrinsic to membrane,GO:0044437~vacuolar part,	GO:0015197~peptide transporter activity,GO:0015293~symporter activity,GO:0015294~solute:cation symporter activity,GO:0015295~solute:hydrogen symporter activity,GO:0015333~peptide:hydrogen symporter activity,GO:0022897~proton-dependent peptide secondary active transmembrane transporter activity,
hsa-miR-124	UHMK1	127933	Microarray	Functional MTI (Weak)	15685193	miRTarBase		GO:0006468~protein amino acid phosphorylation,GO:0006793~phosphorus metabolic process,GO:0006796~phosphate metabolic process,GO:0007049~cell cycle,GO:0007050~cell cycle arrest,GO:0016310~phosphorylation,GO:0018105~peptidyl-serine phosphorylation,GO:0018209~peptidyl-serine modification,GO:0022402~cell cycle process,GO:0032386~regulation of intracellular transport,GO:0032880~regulation of protein l…		GO:0000166~nucleotide binding,GO:0001882~nucleoside binding,GO:0001883~purine nucleoside binding,GO:0003723~RNA binding,GO:0004672~protein kinase activity,GO:0004674~protein serine/threonine kinase activity,GO:0005524~ATP binding,GO:0017076~purine nucleotide binding,GO:0030554~adenyl nucleotide binding,GO:0032553~ribonucleotide binding,GO:0032555~purine ribonucleotide binding,GO:0032559~adenyl ri…
hsa-miR-124	ASPRV1	151516	Microarray	Functional MTI (Weak)	15685193	miRTarBase		GO:0006508~proteolysis,GO:0007398~ectoderm development,GO:0008544~epidermis development,GO:0016485~protein processing,GO:0043588~skin development,GO:0051604~protein maturation,GO:0051605~protein maturation by peptide bond cleavage,	GO:0016021~integral to membrane,GO:0031224~intrinsic to membrane,	GO:0004175~endopeptidase activity,GO:0004190~aspartic-type endopeptidase activity,GO:0008233~peptidase activity,GO:0070001~aspartic-type peptidase activity,GO:0070011~peptidase activity, acting on L-amino acid peptides,
hsa-miR-124	RDH10	157506	Luciferase reporter assay	Functional MTI	17724173	miRTarBase	RDH10 generates all-trans retinal from all-trans retinol and may plan an important role in the photic visual cycle. All-trans retinal is isomerized to 11-cis retinal by the retinal G protein-coupled receptor (RGR; MIM 600342) when the retinal pigment epithelium (RPE) is illuminated.[supplied by OMIM],	GO:0007600~sensory perception,GO:0007601~visual perception,GO:0050877~neurological system process,GO:0050890~cognition,GO:0050953~sensory perception of light stimulus,GO:0055114~oxidation reduction,	GO:0000267~cell fraction,GO:0005624~membrane fraction,GO:0005626~insoluble fraction,GO:0005783~endoplasmic reticulum,GO:0005792~microsome,GO:0016021~integral to membrane,GO:0031224~intrinsic to membrane,GO:0042598~vesicular fraction,	GO:0004745~retinol dehydrogenase activity,	hsa00830:Retinol metabolism,
hsa-miR-124	ZCCHC24	219654	Microarray	Functional MTI (Weak)	15685193	miRTarBase				GO:0008270~zinc ion binding,GO:0043167~ion binding,GO:0043169~cation binding,GO:0046872~metal ion binding,GO:0046914~transition metal ion binding,
hsa-miR-124	OAF	220323	Microarray	Functional MTI (Weak)	15685193	miRTarBase
hsa-miR-124	FAM83H	286077	Microarray	Functional MTI (Weak)	15685193	miRTarBase		GO:0031214~biomineral formation,
hsa-miR-124	ANXA8	653145	Microarray	Functional MTI (Weak)	15685193	miRTarBase	This gene encodes a member of the annexin family of evolutionarily conserved Ca2+ and phospholipid binding proteins. The encoded protein may function as an an anticoagulant that indirectly inhibits the thromboplastin-specific complex. Overexpression of this gene has been associated with acute myelocytic leukemia. A highly similar duplicated copy of this gene is found in close proximity on the lon…	GO:0007596~blood coagulation,GO:0007599~hemostasis,GO:0009611~response to wounding,GO:0042060~wound healing,GO:0050817~coagulation,GO:0050878~regulation of body fluid levels,		GO:0005509~calcium ion binding,GO:0005543~phospholipid binding,GO:0005544~calcium-dependent phospholipid binding,GO:0008289~lipid binding,GO:0043167~ion binding,GO:0043169~cation binding,GO:0046872~metal ion binding,
hsa-miR-125a	BAK1	578	Flow//Luciferase reporter assay//qRT-PCR//Western blot	Functional MTI	20616003	miRTarBase	The protein encoded by this gene belongs to the BCL2 protein family. BCL2 family members form oligomers or heterodimers and act as anti- or pro-apoptotic regulators that are involved in a wide variety of cellular activities. This protein localizes to mitochondria, and functions to induce apoptosis. It interacts with and accelerates the opening of the mitochondrial voltage-dependent anion channel,…	GO:0001568~blood vessel development,GO:0001654~eye development,GO:0001775~cell activation,GO:0001776~leukocyte homeostasis,GO:0001782~B cell homeostasis,GO:0001783~B cell apoptosis,GO:0001836~release of cytochrome c from mitochondria,GO:0001932~regulation of protein amino acid phosphorylation,GO:0001933~negative regulation of protein amino acid phosphorylation,GO:0001944~vasculature development,G…	GO:0005739~mitochondrion,GO:0005740~mitochondrial envelope,GO:0005741~mitochondrial outer membrane,GO:0005783~endoplasmic reticulum,GO:0005829~cytosol,GO:0016021~integral to membrane,GO:0019867~outer membrane,GO:0031090~organelle membrane,GO:0031224~intrinsic to membrane,GO:0031966~mitochondrial membrane,GO:0031967~organelle envelope,GO:0031968~organelle outer membrane,GO:0031975~envelope,GO:0044…	GO:0008270~zinc ion binding,GO:0042802~identical protein binding,GO:0043167~ion binding,GO:0043169~cation binding,GO:0046872~metal ion binding,GO:0046914~transition metal ion binding,GO:0046982~protein heterodimerization activity,GO:0046983~protein dimerization activity,
hsa-miR-125a	CD34	947	Luciferase reporter assay//Microarray//Western blot	Functional MTI	18308931	miRTarBase	CD34 is a monomeric cell surface antigen with a molecular mass of approximately 110 kD that is selectively expressed on human hematopoietic progenitor cells.[supplied by OMIM],	GO:0006928~cell motion,GO:0007155~cell adhesion,GO:0016337~cell-cell adhesion,GO:0016477~cell migration,GO:0022610~biological adhesion,GO:0048870~cell motility,GO:0050900~leukocyte migration,GO:0051674~localization of cell,	GO:0005886~plasma membrane,GO:0009897~external side of plasma membrane,GO:0009986~cell surface,GO:0016021~integral to membrane,GO:0031224~intrinsic to membrane,GO:0044459~plasma membrane part,	GO:0030246~carbohydrate binding,	hsa04514:Cell adhesion molecules (CAMs),hsa04640:Hematopoietic cell lineage,
hsa-miR-125a	CDKN1A	1026	qRT-PCR//Luciferase reporter assay//Western blot	Functional MTI	20190813	miRTarBase	This gene encodes a potent cyclin-dependent kinase inhibitor. The encoded protein binds to and inhibits the activity of cyclin-CDK2 or -CDK4 complexes, and thus functions as a regulator of cell cycle progression at G1. The expression of this gene is tightly controlled by the tumor suppressor protein p53, through which this protein mediates the p53-dependent cell cycle G1 phase arrest in response …	GO:0000079~regulation of cyclin-dependent protein kinase activity,GO:0000082~G1/S transition of mitotic cell cycle,GO:0000086~G2/M transition of mitotic cell cycle,GO:0000278~mitotic cell cycle,GO:0001558~regulation of cell growth,GO:0002684~positive regulation of immune system process,GO:0002694~regulation of leukocyte activation,GO:0002696~positive regulation of leukocyte activation,GO:0006469~…	GO:0000307~cyclin-dependent protein kinase holoenzyme complex,GO:0005654~nucleoplasm,GO:0005829~cytosol,GO:0031974~membrane-enclosed lumen,GO:0031981~nuclear lumen,GO:0043233~organelle lumen,GO:0070013~intracellular organelle lumen,	GO:0004857~enzyme inhibitor activity,GO:0004860~protein kinase inhibitor activity,GO:0004861~cyclin-dependent protein kinase inhibitor activity,GO:0008270~zinc ion binding,GO:0016538~cyclin-dependent protein kinase regulator activity,GO:0019207~kinase regulator activity,GO:0019210~kinase inhibitor activity,GO:0019887~protein kinase regulator activity,GO:0030291~protein serine/threonine kinase inh…	hsa04012:ErbB signaling pathway,hsa04110:Cell cycle,hsa04115:p53 signaling pathway,hsa05200:Pathways in cancer,hsa05214:Glioma,hsa05215:Prostate cancer,hsa05218:Melanoma,hsa05219:Bladder cancer,hsa05220:Chronic myeloid leukemia,
hsa-miR-125a	ELAVL1	1994	Luciferase reporter assay//Western blot	Functional MTI	19875930	miRTarBase	The protein encoded by this gene is a member of the ELAVL protein family. This encoded protein contains 3 RNA-binding domains and binds cis-acting AU-rich elements. It destabilizes mRNAs and thereby regulates gene expression. [provided by RefSeq],	GO:0010608~posttranscriptional regulation of gene expression,GO:0016071~mRNA metabolic process,GO:0043487~regulation of RNA stability,GO:0043488~regulation of mRNA stability,GO:0043489~RNA stabilization,GO:0048255~mRNA stabilization,GO:0051252~regulation of RNA metabolic process,		GO:0000166~nucleotide binding,GO:0003723~RNA binding,GO:0003729~mRNA binding,GO:0042802~identical protein binding,
hsa-miR-125a	ERBB2	2064	Luciferase reporter assay//Northern blot//qRT-PCR//Western blot	Functional MTI	17110380	miRTarBase	This gene encodes a member of the epidermal growth factor (EGF) receptor family of receptor tyrosine kinases. This protein has no ligand binding domain of its own and therefore cannot bind growth factors. However, it does bind tightly to other ligand-bound EGF receptor family members to form a heterodimer, stabilizing ligand binding and enhancing kinase-mediated activation of downstream signallin…	GO:0000902~cell morphogenesis,GO:0000904~cell morphogenesis involved in differentiation,GO:0001508~regulation of action potential,GO:0001889~liver development,GO:0002683~negative regulation of immune system process,GO:0002694~regulation of leukocyte activation,GO:0002695~negative regulation of leukocyte activation,GO:0006468~protein amino acid phosphorylation,GO:0006793~phosphorus metabolic proce…	GO:0005576~extracellular region,GO:0005886~plasma membrane,GO:0005902~microvillus,GO:0009925~basal plasma membrane,GO:0016021~integral to membrane,GO:0016323~basolateral plasma membrane,GO:0016324~apical plasma membrane,GO:0031224~intrinsic to membrane,GO:0042995~cell projection,GO:0043209~myelin sheath,GO:0043219~lateral loop,GO:0043235~receptor complex,GO:0044456~synapse part,GO:0044459~plasma …	GO:0000166~nucleotide binding,GO:0001882~nucleoside binding,GO:0001883~purine nucleoside binding,GO:0001948~glycoprotein binding,GO:0004672~protein kinase activity,GO:0004713~protein tyrosine kinase activity,GO:0004714~transmembrane receptor protein tyrosine kinase activity,GO:0004715~non-membrane spanning protein tyrosine kinase activity,GO:0005006~epidermal growth factor receptor activity,GO:00…	hsa04012:ErbB signaling pathway,hsa04020:Calcium signaling pathway,hsa04510:Focal adhesion,hsa04520:Adherens junction,hsa05200:Pathways in cancer,hsa05212:Pancreatic cancer,hsa05213:Endometrial cancer,hsa05215:Prostate cancer,hsa05219:Bladder cancer,hsa05223:Non-small cell lung cancer,
hsa-miR-125a	ERBB3	2065	Luciferase reporter assay//Northern blot//qRT-PCR//Western blot	Functional MTI	17110380	miRTarBase	This gene encodes a member of the epidermal growth factor receptor (EGFR) family of receptor tyrosine kinases. This membrane-bound protein has a neuregulin binding domain but not an active kinase domain. It therefore can bind this ligand but not convey the signal into the cell through protein phosphorylation. However, it does form heterodimers with other EGF receptor family members which do have …	GO:0000902~cell morphogenesis,GO:0000904~cell morphogenesis involved in differentiation,GO:0006468~protein amino acid phosphorylation,GO:0006793~phosphorus metabolic process,GO:0006796~phosphate metabolic process,GO:0006915~apoptosis,GO:0007162~negative regulation of cell adhesion,GO:0007166~cell surface receptor linked signal transduction,GO:0007167~enzyme linked receptor protein signaling pathw…	GO:0005576~extracellular region,GO:0005615~extracellular space,GO:0005886~plasma membrane,GO:0005887~integral to plasma membrane,GO:0016021~integral to membrane,GO:0016323~basolateral plasma membrane,GO:0016324~apical plasma membrane,GO:0016328~lateral plasma membrane,GO:0031224~intrinsic to membrane,GO:0031226~intrinsic to plasma membrane,GO:0043235~receptor complex,GO:0044421~extracellular regi…	GO:0000166~nucleotide binding,GO:0001882~nucleoside binding,GO:0001883~purine nucleoside binding,GO:0004672~protein kinase activity,GO:0004713~protein tyrosine kinase activity,GO:0004714~transmembrane receptor protein tyrosine kinase activity,GO:0005524~ATP binding,GO:0008047~enzyme activator activity,GO:0017076~purine nucleotide binding,GO:0019207~kinase regulator activity,GO:0019209~kinase acti…	hsa04012:ErbB signaling pathway,hsa04020:Calcium signaling pathway,hsa04144:Endocytosis,
hsa-miR-125a	LIF	3976	ELISA	Non-Functional MTI (Weak)	19011087	miRTarBase	The protein encoded by this gene is a pleiotropic cytokine with roles in several different systems. It is involved in the induction of hematopoietic differentiation in normal and myeloid leukemia cells, induction of neuronal cell differentiation, regulator of mesenchymal to epithelial conversion during kidney development, and may also have a role in immune tolerance at the maternal-fetal interfac…	GO:0001890~placenta development,GO:0001893~maternal placenta development,GO:0001932~regulation of protein amino acid phosphorylation,GO:0001934~positive regulation of protein amino acid phosphorylation,GO:0002761~regulation of myeloid leukocyte differentiation,GO:0002763~positive regulation of myeloid leukocyte differentiation,GO:0003006~reproductive developmental process,GO:0006355~regulation of…	GO:0005576~extracellular region,GO:0005615~extracellular space,GO:0044421~extracellular region part,	GO:0005125~cytokine activity,GO:0005146~leukemia inhibitory factor receptor binding,GO:0008083~growth factor activity,	hsa04060:Cytokine-cytokine receptor interaction,hsa04630:Jak-STAT signaling pathway,
hsa-miR-125a	NTRK3	4916	Luciferase reporter assay	Functional MTI	19179615	miRTarBase	This gene encodes a member of the neurotrophic tyrosine receptor kinase (NTRK) family. This kinase is a membrane-bound receptor that, upon neurotrophin binding, phosphorylates itself and members of the MAPK pathway. Signalling through this kinase leads to cell differentiation and may play a role in the development of proprioceptive neurons that sense body position. Mutations in this gene have bee…	GO:0001558~regulation of cell growth,GO:0006468~protein amino acid phosphorylation,GO:0006793~phosphorus metabolic process,GO:0006796~phosphate metabolic process,GO:0007166~cell surface receptor linked signal transduction,GO:0007167~enzyme linked receptor protein signaling pathway,GO:0007169~transmembrane receptor protein tyrosine kinase signaling pathway,GO:0008361~regulation of cell size,GO:001…	GO:0005886~plasma membrane,GO:0005887~integral to plasma membrane,GO:0016021~integral to membrane,GO:0031224~intrinsic to membrane,GO:0031226~intrinsic to plasma membrane,GO:0044459~plasma membrane part,	GO:0000166~nucleotide binding,GO:0001882~nucleoside binding,GO:0001883~purine nucleoside binding,GO:0004672~protein kinase activity,GO:0004713~protein tyrosine kinase activity,GO:0004714~transmembrane receptor protein tyrosine kinase activity,GO:0005030~neurotrophin receptor activity,GO:0005524~ATP binding,GO:0017076~purine nucleotide binding,GO:0019838~growth factor binding,GO:0030554~adenyl nuc…	hsa04722:Neurotrophin signaling pathway,
hsa-miR-125a	RARA	5914	Microarray//Northern blot	Functional MTI (Weak)	16331254	miRTarBase	Retinoid signaling is transduced by 2 families of nuclear receptors, retinoic acid receptor (RAR) and retinoid X receptor (RXR; see MIM 180245), which form RXR/RAR heterodimers. In the absence of ligand, DNA-bound RXR/RARA represses transcription by recruiting the corepressors NCOR1 (MIM 600849), SMRT (NCOR2; MIM 600848), and histone deacetylase (see MIM 601241). When ligand binds to the complex,…	GO:0001817~regulation of cytokine production,GO:0001818~negative regulation of cytokine production,GO:0001819~positive regulation of cytokine production,GO:0002684~positive regulation of immune system process,GO:0002694~regulation of leukocyte activation,GO:0002696~positive regulation of leukocyte activation,GO:0002819~regulation of adaptive immune response,GO:0002822~regulation of adaptive immun…	GO:0009986~cell surface,GO:0048471~perinuclear region of cytoplasm,	GO:0001972~retinoic acid binding,GO:0003677~DNA binding,GO:0003700~transcription factor activity,GO:0003707~steroid hormone receptor activity,GO:0003708~retinoic acid receptor activity,GO:0003712~transcription cofactor activity,GO:0003713~transcription coactivator activity,GO:0004879~ligand-dependent nuclear receptor activity,GO:0005501~retinoid binding,GO:0008134~transcription factor binding,GO:…	hsa05200:Pathways in cancer,hsa05221:Acute myeloid leukemia,
hsa-miR-125a	CCL5	6352	ELISA	Functional MTI (Weak)	20589685	miRTarBase	This gene is one of several CC cytokine genes clustered on the q-arm of chromosome 17. Cytokines are a family of secreted proteins involved in immunoregulatory and inflammatory processes. The CC cytokines are proteins characterized by two adjacent cysteines. The cytokine encoded by this gene functions as a chemoattractant for blood monocytes, memory T helper cells and eosinophils. It causes the r…	GO:0002237~response to molecule of bacterial origin,GO:0002544~chronic inflammatory response,GO:0002673~regulation of acute inflammatory response,GO:0002675~positive regulation of acute inflammatory response,GO:0002761~regulation of myeloid leukocyte differentiation,GO:0002763~positive regulation of myeloid leukocyte differentiation,GO:0006873~cellular ion homeostasis,GO:0006874~cellular calcium …	GO:0000267~cell fraction,GO:0005576~extracellular region,GO:0005615~extracellular space,GO:0005625~soluble fraction,GO:0044421~extracellular region part,	GO:0005125~cytokine activity,GO:0008009~chemokine activity,GO:0042056~chemoattractant activity,GO:0042379~chemokine receptor binding,	hsa04060:Cytokine-cytokine receptor interaction,hsa04062:Chemokine signaling pathway,hsa04620:Toll-like receptor signaling pathway,hsa04621:NOD-like receptor signaling pathway,hsa04623:Cytosolic DNA-sensing pathway,hsa05020:Prion diseases,hsa05120:Epithelial cell signaling in Helicobacter pylori infection,
hsa-miR-125a	TP53	7157	Luciferase reporter assay//Northern blot//qRT-PCR//Western blot	Functional MTI	19818772	miRTarBase	This gene encodes tumor protein p53, which responds to diverse cellular stresses to regulate target genes that induce cell cycle arrest, apoptosis, senescence, DNA repair, or changes in metabolism. p53 protein is expressed at low level in normal cells and at a high level in a variety of transformed cell lines, where it's believed to contribute to transformation and malignancy. p53 is a DNA-bindin…	GO:0000060~protein import into nucleus, translocation,GO:0000075~cell cycle checkpoint,GO:0000077~DNA damage checkpoint,GO:0000122~negative regulation of transcription from RNA polymerase II promoter,GO:0001558~regulation of cell growth,GO:0001701~in utero embryonic development,GO:0001775~cell activation,GO:0001836~release of cytochrome c from mitochondria,GO:0002263~cell activation during immune…	GO:0000267~cell fraction,GO:0005626~insoluble fraction,GO:0005654~nucleoplasm,GO:0005657~replication fork,GO:0005667~transcription factor complex,GO:0005669~transcription factor TFIID complex,GO:0005694~chromosome,GO:0005730~nucleolus,GO:0005739~mitochondrion,GO:0005783~endoplasmic reticulum,GO:0005829~cytosol,GO:0016363~nuclear matrix,GO:0016591~DNA-directed RNA polymerase II, holoenzyme,GO:0016…	GO:0000166~nucleotide binding,GO:0000739~DNA strand annealing activity,GO:0001882~nucleoside binding,GO:0001883~purine nucleoside binding,GO:0003677~DNA binding,GO:0003682~chromatin binding,GO:0003690~double-stranded DNA binding,GO:0003697~single-stranded DNA binding,GO:0003700~transcription factor activity,GO:0005507~copper ion binding,GO:0005524~ATP binding,GO:0008134~transcription factor bindi…	hsa04010:MAPK signaling pathway,hsa04110:Cell cycle,hsa04115:p53 signaling pathway,hsa04210:Apoptosis,hsa04310:Wnt signaling pathway,hsa04722:Neurotrophin signaling pathway,hsa05014:Amyotrophic lateral sclerosis (ALS),hsa05016:Huntington's disease,hsa05200:Pathways in cancer,hsa05210:Colorectal cancer,hsa05212:Pancreatic cancer,hsa05213:Endometrial cancer,hsa05214:Glioma,hsa05215:Prostate cancer,…
hsa-miR-125a	VEGFA	7422	ELISA//Luciferase reporter assay	Non-Functional MTI	18320040	miRTarBase	This gene is a member of the PDGF/VEGF growth factor family and encodes a protein that is often found as a disulfide linked homodimer. This protein is a glycosylated mitogen that specifically acts on endothelial cells and has various effects, including mediating increased vascular permeability, inducing angiogenesis, vasculogenesis and endothelial cell growth, promoting cell migration, and inhibi…	GO:0001525~angiogenesis,GO:0001541~ovarian follicle development,GO:0001568~blood vessel development,GO:0001569~patterning of blood vessels,GO:0001570~vasculogenesis,GO:0001654~eye development,GO:0001666~response to hypoxia,GO:0001754~eye photoreceptor cell differentiation,GO:0001763~morphogenesis of a branching structure,GO:0001894~tissue homeostasis,GO:0001936~regulation of endothelial cell prol…	GO:0005576~extracellular region,GO:0005578~proteinaceous extracellular matrix,GO:0005604~basement membrane,GO:0005615~extracellular space,GO:0009986~cell surface,GO:0016023~cytoplasmic membrane-bounded vesicle,GO:0030141~secretory granule,GO:0031012~extracellular matrix,GO:0031091~platelet alpha granule,GO:0031093~platelet alpha granule lumen,GO:0031410~cytoplasmic vesicle,GO:0031974~membrane-enc…	GO:0001871~pattern binding,GO:0001968~fibronectin binding,GO:0005125~cytokine activity,GO:0005161~platelet-derived growth factor receptor binding,GO:0005172~vascular endothelial growth factor receptor binding,GO:0005539~glycosaminoglycan binding,GO:0008083~growth factor activity,GO:0008201~heparin binding,GO:0030246~carbohydrate binding,GO:0030247~polysaccharide binding,GO:0042802~identical prote…	hsa04060:Cytokine-cytokine receptor interaction,hsa04150:mTOR signaling pathway,hsa04370:VEGF signaling pathway,hsa04510:Focal adhesion,hsa05200:Pathways in cancer,hsa05211:Renal cell carcinoma,hsa05212:Pancreatic cancer,hsa05219:Bladder cancer,
hsa-miR-125a	ARID3B	10620	Immunofluorescence//qRT-PCR//Western blot	Functional MTI	19881956	miRTarBase	This gene encodes a member of the ARID (AT-rich interaction domain) family of DNA-binding proteins. The encoded protein is homologous with two proteins that bind to the retinoblastoma gene product, and also with the mouse Bright and Drosophila dead ringer proteins. A pseudogene on chromosome 1p31 exists for this gene. Members of the ARID family have roles in embryonic patterning, cell lineage gen…	GO:0006350~transcription,GO:0045449~regulation of transcription,		GO:0003677~DNA binding,
hsa-miR-125a	KLF13	51621	ELISA//Luciferase reporter assay//qRT-PCR//Western blot	Functional MTI	20589685	miRTarBase	KLF13 belongs to a family of transcription factors that contain 3 classical zinc finger DNA-binding domains consisting of a zinc atom tetrahedrally coordinated by 2 cysteines and 2 histidines (C2H2 motif). These transcription factors bind to GC-rich sequences and related GT and CACCC boxes (Scohy et al., 2000 [PubMed 11087666]).[supplied by OMIM],	GO:0006350~transcription,GO:0006351~transcription, DNA-dependent,GO:0006355~regulation of transcription, DNA-dependent,GO:0006357~regulation of transcription from RNA polymerase II promoter,GO:0006366~transcription from RNA polymerase II promoter,GO:0009891~positive regulation of biosynthetic process,GO:0010557~positive regulation of macromolecule biosynthetic process,GO:0010604~positive regulati…		GO:0003677~DNA binding,GO:0003702~RNA polymerase II transcription factor activity,GO:0008270~zinc ion binding,GO:0030528~transcription regulator activity,GO:0043167~ion binding,GO:0043169~cation binding,GO:0046872~metal ion binding,GO:0046914~transition metal ion binding,
hsa-miR-125a	MTUS1	57509	Microarray//Northern blot	Functional MTI (Weak)	16331254	miRTarBase	This gene encodes a protein which contains a C-terminal domain able to interact with the angiotension II (AT2) receptor and a large coiled-coil region allowing dimerization. Multiple alternatively spliced transcript variants encoding different isoforms have been found for this gene. One of the transcript variants has been shown to encode a mitochondrial protein that acts as a tumor suppressor and…		GO:0005739~mitochondrion,GO:0005794~Golgi apparatus,GO:0005886~plasma membrane,
hsa-miR-125a	LIN28A	79727	Luciferase reporter assay	Functional MTI	16227573	miRTarBase		GO:0006355~regulation of transcription, DNA-dependent,GO:0006396~RNA processing,GO:0006401~RNA catabolic process,GO:0009057~macromolecule catabolic process,GO:0010033~response to organic substance,GO:0010586~miRNA metabolic process,GO:0010587~miRNA catabolic process,GO:0010605~negative regulation of macromolecule metabolic process,GO:0010608~posttranscriptional regulation of gene expression,GO:00…	GO:0000932~cytoplasmic mRNA processing body,GO:0005730~nucleolus,GO:0010494~stress granule,GO:0030529~ribonucleoprotein complex,GO:0031974~membrane-enclosed lumen,GO:0031981~nuclear lumen,GO:0043228~non-membrane-bounded organelle,GO:0043232~intracellular non-membrane-bounded organelle,GO:0043233~organelle lumen,GO:0070013~intracellular organelle lumen,	GO:0003677~DNA binding,GO:0003723~RNA binding,GO:0008270~zinc ion binding,GO:0043167~ion binding,GO:0043169~cation binding,GO:0046872~metal ion binding,GO:0046914~transition metal ion binding,
hsa-miR-125b	AKT1	207	qRT-PCR//Western blot	Functional MTI	18649363	miRTarBase	The serine-threonine protein kinase encoded by the AKT1 gene is catalytically inactive in serum-starved primary and immortalized fibroblasts. AKT1 and the related AKT2 are activated by platelet-derived growth factor. The activation is rapid and specific, and it is abrogated by mutations in the pleckstrin homology domain of AKT1. It was shown that the activation occurs through phosphatidylinositol…	GO:0000060~protein import into nucleus, translocation,GO:0000079~regulation of cyclin-dependent protein kinase activity,GO:0000082~G1/S transition of mitotic cell cycle,GO:0000271~polysaccharide biosynthetic process,GO:0000278~mitotic cell cycle,GO:0001558~regulation of cell growth,GO:0001568~blood vessel development,GO:0001776~leukocyte homeostasis,GO:0001890~placenta development,GO:0001942~hair…	GO:0000267~cell fraction,GO:0005625~soluble fraction,GO:0005654~nucleoplasm,GO:0005819~spindle,GO:0005829~cytosol,GO:0005856~cytoskeleton,GO:0005886~plasma membrane,GO:0015630~microtubule cytoskeleton,GO:0030027~lamellipodium,GO:0031252~cell leading edge,GO:0031974~membrane-enclosed lumen,GO:0031981~nuclear lumen,GO:0042995~cell projection,GO:0043228~non-membrane-bounded organelle,GO:0043232~intr…	GO:0000166~nucleotide binding,GO:0001882~nucleoside binding,GO:0001883~purine nucleoside binding,GO:0004672~protein kinase activity,GO:0004674~protein serine/threonine kinase activity,GO:0005524~ATP binding,GO:0005543~phospholipid binding,GO:0005547~phosphatidylinositol-3,4,5-trisphosphate binding,GO:0008289~lipid binding,GO:0017076~purine nucleotide binding,GO:0019899~enzyme binding,GO:0030235~n…	hsa04010:MAPK signaling pathway,hsa04012:ErbB signaling pathway,hsa04062:Chemokine signaling pathway,hsa04150:mTOR signaling pathway,hsa04210:Apoptosis,hsa04370:VEGF signaling pathway,hsa04510:Focal adhesion,hsa04530:Tight junction,hsa04620:Toll-like receptor signaling pathway,hsa04630:Jak-STAT signaling pathway,hsa04660:T cell receptor signaling pathway,hsa04662:B cell receptor signaling pathway…
hsa-miR-125b	BAK1	578	Luciferase reporter assay//qRT-PCR//Western blot	Functional MTI	18056640	miRTarBase	The protein encoded by this gene belongs to the BCL2 protein family. BCL2 family members form oligomers or heterodimers and act as anti- or pro-apoptotic regulators that are involved in a wide variety of cellular activities. This protein localizes to mitochondria, and functions to induce apoptosis. It interacts with and accelerates the opening of the mitochondrial voltage-dependent anion channel,…	GO:0001568~blood vessel development,GO:0001654~eye development,GO:0001775~cell activation,GO:0001776~leukocyte homeostasis,GO:0001782~B cell homeostasis,GO:0001783~B cell apoptosis,GO:0001836~release of cytochrome c from mitochondria,GO:0001932~regulation of protein amino acid phosphorylation,GO:0001933~negative regulation of protein amino acid phosphorylation,GO:0001944~vasculature development,G…	GO:0005739~mitochondrion,GO:0005740~mitochondrial envelope,GO:0005741~mitochondrial outer membrane,GO:0005783~endoplasmic reticulum,GO:0005829~cytosol,GO:0016021~integral to membrane,GO:0019867~outer membrane,GO:0031090~organelle membrane,GO:0031224~intrinsic to membrane,GO:0031966~mitochondrial membrane,GO:0031967~organelle envelope,GO:0031968~organelle outer membrane,GO:0031975~envelope,GO:0044…	GO:0008270~zinc ion binding,GO:0042802~identical protein binding,GO:0043167~ion binding,GO:0043169~cation binding,GO:0046872~metal ion binding,GO:0046914~transition metal ion binding,GO:0046982~protein heterodimerization activity,GO:0046983~protein dimerization activity,
hsa-miR-125b	PRDM1	639	qRT-PCR//Luciferase reporter assay	Functional MTI	20497960	miRTarBase	This gene encodes a protein that acts as a repressor of beta-interferon gene expression. The protein binds specifically to the PRDI (positive regulatory domain I element) of the beta-IFN gene promoter. Transcription of this gene increases upon virus induction. Two alternatively spliced transcript variants that encode different isoforms have been reported. [provided by RefSeq],	GO:0000122~negative regulation of transcription from RNA polymerase II promoter,GO:0001701~in utero embryonic development,GO:0001890~placenta development,GO:0001892~embryonic placenta development,GO:0001893~maternal placenta development,GO:0006350~transcription,GO:0006355~regulation of transcription, DNA-dependent,GO:0006357~regulation of transcription from RNA polymerase II promoter,GO:0009792~e…		GO:0003677~DNA binding,GO:0003700~transcription factor activity,GO:0008270~zinc ion binding,GO:0030528~transcription regulator activity,GO:0043167~ion binding,GO:0043169~cation binding,GO:0046872~metal ion binding,GO:0046914~transition metal ion binding,
hsa-miR-125b	BMPR1B	658	Luciferase reporter assay	Functional MTI	19738052	miRTarBase	This gene encodes a member of the bone morphogenetic protein (BMP) receptor family of transmembrane serine/threonine kinases. The ligands of this receptor are BMPs, which are members of the TGF-beta superfamily. BMPs are involved in endochondral bone formation and embryogenesis. These proteins transduce their signals through the formation of heteromeric complexes of 2 different types of serine (t…	GO:0000902~cell morphogenesis,GO:0000904~cell morphogenesis involved in differentiation,GO:0001501~skeletal system development,GO:0001502~cartilage condensation,GO:0001541~ovarian follicle development,GO:0001547~antral ovarian follicle growth,GO:0001550~ovarian cumulus expansion,GO:0001654~eye development,GO:0003002~regionalization,GO:0003006~reproductive developmental process,GO:0006468~protein …	GO:0005886~plasma membrane,GO:0005887~integral to plasma membrane,GO:0016021~integral to membrane,GO:0031224~intrinsic to membrane,GO:0031226~intrinsic to plasma membrane,GO:0043235~receptor complex,GO:0044459~plasma membrane part,	GO:0000166~nucleotide binding,GO:0000287~magnesium ion binding,GO:0001882~nucleoside binding,GO:0001883~purine nucleoside binding,GO:0004672~protein kinase activity,GO:0004674~protein serine/threonine kinase activity,GO:0004675~transmembrane receptor protein serine/threonine kinase activity,GO:0005024~transforming growth factor beta receptor activity,GO:0005025~transforming growth factor beta rec…	hsa04060:Cytokine-cytokine receptor interaction,hsa04350:TGF-beta signaling pathway,
hsa-miR-125b	CBFB	865	Microarray	Functional MTI (Weak)	17891175	miRTarBase	The protein encoded by this gene is the beta subunit of a heterodimeric core-binding transcription factor belonging to the PEBP2/CBF transcription factor family which master-regulates a host of genes specific to hematopoiesis (e.g., RUNX1) and osteogenesis (e.g., RUNX2). The beta subunit is a non-DNA binding regulatory subunit; it allosterically enhances DNA binding by alpha subunit as the comple…	GO:0001501~skeletal system development,GO:0001503~ossification,GO:0001649~osteoblast differentiation,GO:0001775~cell activation,GO:0002520~immune system development,GO:0002521~leukocyte differentiation,GO:0006350~transcription,GO:0006351~transcription, DNA-dependent,GO:0006355~regulation of transcription, DNA-dependent,GO:0006357~regulation of transcription from RNA polymerase II promoter,GO:0006…		GO:0003677~DNA binding,GO:0003700~transcription factor activity,GO:0003702~RNA polymerase II transcription factor activity,GO:0003712~transcription cofactor activity,GO:0003713~transcription coactivator activity,GO:0008134~transcription factor binding,GO:0016563~transcription activator activity,GO:0030528~transcription regulator activity,
hsa-miR-125b	CDKN2A	1029	Western blot	Functional MTI	20347935	miRTarBase	This gene generates several transcript variants which differ in their first exons. At least three alternatively spliced variants encoding distinct proteins have been reported, two of which encode structurally related isoforms known to function as inhibitors of CDK4 kinase. The remaining transcript includes an alternate first exon located 20 Kb upstream of the remainder of the gene; this transcrip…	GO:0000075~cell cycle checkpoint,GO:0000079~regulation of cyclin-dependent protein kinase activity,GO:0000082~G1/S transition of mitotic cell cycle,GO:0000278~mitotic cell cycle,GO:0000737~DNA catabolic process, endonucleolytic,GO:0001558~regulation of cell growth,GO:0001952~regulation of cell-matrix adhesion,GO:0001953~negative regulation of cell-matrix adhesion,GO:0002683~negative regulation of…	GO:0001652~granular component,GO:0005654~nucleoplasm,GO:0005730~nucleolus,GO:0031974~membrane-enclosed lumen,GO:0031981~nuclear lumen,GO:0043228~non-membrane-bounded organelle,GO:0043232~intracellular non-membrane-bounded organelle,GO:0043233~organelle lumen,GO:0044452~nucleolar part,GO:0070013~intracellular organelle lumen,	GO:0003677~DNA binding,GO:0003700~transcription factor activity,GO:0004857~enzyme inhibitor activity,GO:0004860~protein kinase inhibitor activity,GO:0004861~cyclin-dependent protein kinase inhibitor activity,GO:0008134~transcription factor binding,GO:0016538~cyclin-dependent protein kinase regulator activity,GO:0019207~kinase regulator activity,GO:0019210~kinase inhibitor activity,GO:0019887~prot…	hsa04110:Cell cycle,hsa04115:p53 signaling pathway,hsa05200:Pathways in cancer,hsa05212:Pancreatic cancer,hsa05214:Glioma,hsa05218:Melanoma,hsa05219:Bladder cancer,hsa05220:Chronic myeloid leukemia,hsa05223:Non-small cell lung cancer,
hsa-miR-125b	CYP24A1	1591	qRT-PCR//Luciferase reporter assay//Western blot//Northern blot	Functional MTI	19570947	miRTarBase	This gene encodes a member of the cytochrome P450 superfamily of enzymes. The cytochrome P450 proteins are monooxygenases which catalyze many reactions involved in drug metabolism and synthesis of cholesterol, steroids and other lipids. This mitochondrial protein initiates the degradation of 1,25-dihydroxyvitamin D3, the physiologically active form of vitamin D3, by hydroxylation of the side chai…	GO:0001501~skeletal system development,GO:0001503~ossification,GO:0001649~osteoblast differentiation,GO:0006706~steroid catabolic process,GO:0006766~vitamin metabolic process,GO:0006775~fat-soluble vitamin metabolic process,GO:0007242~intracellular signaling cascade,GO:0007584~response to nutrient,GO:0008202~steroid metabolic process,GO:0009111~vitamin catabolic process,GO:0009991~response to ext…	GO:0005739~mitochondrion,GO:0005740~mitochondrial envelope,GO:0005741~mitochondrial outer membrane,GO:0019867~outer membrane,GO:0031090~organelle membrane,GO:0031966~mitochondrial membrane,GO:0031967~organelle envelope,GO:0031968~organelle outer membrane,GO:0031975~envelope,GO:0044429~mitochondrial part,	GO:0005506~iron ion binding,GO:0008403~25-hydroxycholecalciferol-24-hydroxylase activity,GO:0009055~electron carrier activity,GO:0020037~heme binding,GO:0030342~1-alpha,25-dihydroxyvitamin D3 24-hydroxylase activity,GO:0043167~ion binding,GO:0043169~cation binding,GO:0046872~metal ion binding,GO:0046906~tetrapyrrole binding,GO:0046914~transition metal ion binding,GO:0070576~vitamin D 24-hydroxyla…
hsa-miR-125b	E2F3	1871	Immunohistochemistry//Luciferase reporter assay//Northern blot//qRT-PCR//Western blot	Functional MTI	20549700	miRTarBase	The protein encoded by this gene is a member of the E2F family of transcription factors. The E2F family plays a crucial role in the control of cell cycle and action of tumor suppressor proteins and is also a target of the transforming proteins of small DNA tumor viruses. The E2F proteins contain several evolutionally conserved domains found in most members of the family. These domains include a D…	GO:0006350~transcription,GO:0006351~transcription, DNA-dependent,GO:0006352~transcription initiation,GO:0006355~regulation of transcription, DNA-dependent,GO:0006366~transcription from RNA polymerase II promoter,GO:0006367~transcription initiation from RNA polymerase II promoter,GO:0006461~protein complex assembly,GO:0007049~cell cycle,GO:0008284~positive regulation of cell proliferation,GO:00098…	GO:0005654~nucleoplasm,GO:0005667~transcription factor complex,GO:0031974~membrane-enclosed lumen,GO:0031981~nuclear lumen,GO:0043233~organelle lumen,GO:0044451~nucleoplasm part,GO:0070013~intracellular organelle lumen,	GO:0003677~DNA binding,GO:0003700~transcription factor activity,GO:0016563~transcription activator activity,GO:0030528~transcription regulator activity,	hsa04110:Cell cycle,hsa05200:Pathways in cancer,hsa05212:Pancreatic cancer,hsa05214:Glioma,hsa05215:Prostate cancer,hsa05218:Melanoma,hsa05219:Bladder cancer,hsa05220:Chronic myeloid leukemia,hsa05222:Small cell lung cancer,hsa05223:Non-small cell lung cancer,
hsa-miR-125b	EIF4EBP1	1978	Microarray//qRT-PCR	Functional MTI (Weak)	17891175	miRTarBase	This gene encodes one member of a family of translation repressor proteins. The protein directly interacts with eukaryotic translation initiation factor 4E (eIF4E), which is a limiting component of the multisubunit complex that recruits 40S ribosomal subunits to the 5' end of mRNAs. Interaction of this protein with eIF4E inhibits complex assembly and represses translation. This protein is phospho…	GO:0006417~regulation of translation,GO:0006446~regulation of translational initiation,GO:0007166~cell surface receptor linked signal transduction,GO:0007167~enzyme linked receptor protein signaling pathway,GO:0007169~transmembrane receptor protein tyrosine kinase signaling pathway,GO:0008286~insulin receptor signaling pathway,GO:0009719~response to endogenous stimulus,GO:0009725~response to horm…	GO:0005829~cytosol,	GO:0008190~eukaryotic initiation factor 4E binding,GO:0031369~translation initiation factor binding,	hsa04012:ErbB signaling pathway,hsa04150:mTOR signaling pathway,hsa04910:Insulin signaling pathway,hsa05221:Acute myeloid leukemia,
hsa-miR-125b	ERBB2	2064	Western blot	Functional MTI	19825990	miRTarBase	This gene encodes a member of the epidermal growth factor (EGF) receptor family of receptor tyrosine kinases. This protein has no ligand binding domain of its own and therefore cannot bind growth factors. However, it does bind tightly to other ligand-bound EGF receptor family members to form a heterodimer, stabilizing ligand binding and enhancing kinase-mediated activation of downstream signallin…	GO:0000902~cell morphogenesis,GO:0000904~cell morphogenesis involved in differentiation,GO:0001508~regulation of action potential,GO:0001889~liver development,GO:0002683~negative regulation of immune system process,GO:0002694~regulation of leukocyte activation,GO:0002695~negative regulation of leukocyte activation,GO:0006468~protein amino acid phosphorylation,GO:0006793~phosphorus metabolic proce…	GO:0005576~extracellular region,GO:0005886~plasma membrane,GO:0005902~microvillus,GO:0009925~basal plasma membrane,GO:0016021~integral to membrane,GO:0016323~basolateral plasma membrane,GO:0016324~apical plasma membrane,GO:0031224~intrinsic to membrane,GO:0042995~cell projection,GO:0043209~myelin sheath,GO:0043219~lateral loop,GO:0043235~receptor complex,GO:0044456~synapse part,GO:0044459~plasma …	GO:0000166~nucleotide binding,GO:0001882~nucleoside binding,GO:0001883~purine nucleoside binding,GO:0001948~glycoprotein binding,GO:0004672~protein kinase activity,GO:0004713~protein tyrosine kinase activity,GO:0004714~transmembrane receptor protein tyrosine kinase activity,GO:0004715~non-membrane spanning protein tyrosine kinase activity,GO:0005006~epidermal growth factor receptor activity,GO:00…	hsa04012:ErbB signaling pathway,hsa04020:Calcium signaling pathway,hsa04510:Focal adhesion,hsa04520:Adherens junction,hsa05200:Pathways in cancer,hsa05212:Pancreatic cancer,hsa05213:Endometrial cancer,hsa05215:Prostate cancer,hsa05219:Bladder cancer,hsa05223:Non-small cell lung cancer,
hsa-miR-125b	ERBB3	2065	Luciferase reporter assay//Northern blot//qRT-PCR//Western blot	Functional MTI	17110380	miRTarBase	This gene encodes a member of the epidermal growth factor receptor (EGFR) family of receptor tyrosine kinases. This membrane-bound protein has a neuregulin binding domain but not an active kinase domain. It therefore can bind this ligand but not convey the signal into the cell through protein phosphorylation. However, it does form heterodimers with other EGF receptor family members which do have …	GO:0000902~cell morphogenesis,GO:0000904~cell morphogenesis involved in differentiation,GO:0006468~protein amino acid phosphorylation,GO:0006793~phosphorus metabolic process,GO:0006796~phosphate metabolic process,GO:0006915~apoptosis,GO:0007162~negative regulation of cell adhesion,GO:0007166~cell surface receptor linked signal transduction,GO:0007167~enzyme linked receptor protein signaling pathw…	GO:0005576~extracellular region,GO:0005615~extracellular space,GO:0005886~plasma membrane,GO:0005887~integral to plasma membrane,GO:0016021~integral to membrane,GO:0016323~basolateral plasma membrane,GO:0016324~apical plasma membrane,GO:0016328~lateral plasma membrane,GO:0031224~intrinsic to membrane,GO:0031226~intrinsic to plasma membrane,GO:0043235~receptor complex,GO:0044421~extracellular regi…	GO:0000166~nucleotide binding,GO:0001882~nucleoside binding,GO:0001883~purine nucleoside binding,GO:0004672~protein kinase activity,GO:0004713~protein tyrosine kinase activity,GO:0004714~transmembrane receptor protein tyrosine kinase activity,GO:0005524~ATP binding,GO:0008047~enzyme activator activity,GO:0017076~purine nucleotide binding,GO:0019207~kinase regulator activity,GO:0019209~kinase acti…	hsa04012:ErbB signaling pathway,hsa04020:Calcium signaling pathway,hsa04144:Endocytosis,
hsa-miR-125b	GLI1	2735	Luciferase reporter assay	Functional MTI	18756266	miRTarBase	This gene encodes a member of the Kruppel family of zinc finger proteins. The encoded transcription factor is activated by the sonic hedgehog signal transduction cascade and regulates stem cell proliferation. The activity and nuclear localization of this protein is negatively regulated by p53 in an inhibitory loop. Multiple transcript variants encoding different isoforms have been found for this …	GO:0001501~skeletal system development,GO:0001503~ossification,GO:0001649~osteoblast differentiation,GO:0003002~regionalization,GO:0006275~regulation of DNA replication,GO:0006350~transcription,GO:0006355~regulation of transcription, DNA-dependent,GO:0006357~regulation of transcription from RNA polymerase II promoter,GO:0007166~cell surface receptor linked signal transduction,GO:0007224~smoothene…	GO:0005929~cilium,GO:0042995~cell projection,	GO:0003677~DNA binding,GO:0003682~chromatin binding,GO:0003700~transcription factor activity,GO:0003702~RNA polymerase II transcription factor activity,GO:0003705~RNA polymerase II transcription factor activity, enhancer binding,GO:0008017~microtubule binding,GO:0008092~cytoskeletal protein binding,GO:0008270~zinc ion binding,GO:0015631~tubulin binding,GO:0016563~transcription activator activity,…	hsa04340:Hedgehog signaling pathway,hsa05200:Pathways in cancer,hsa05217:Basal cell carcinoma,
hsa-miR-125b	MKNK2	2872	Microarray	Functional MTI (Weak)	17891175	miRTarBase		GO:0006417~regulation of translation,GO:0006468~protein amino acid phosphorylation,GO:0006793~phosphorus metabolic process,GO:0006796~phosphate metabolic process,GO:0007166~cell surface receptor linked signal transduction,GO:0007242~intracellular signaling cascade,GO:0007243~protein kinase cascade,GO:0010608~posttranscriptional regulation of gene expression,GO:0016310~phosphorylation,GO:0032268~r…		GO:0000166~nucleotide binding,GO:0000287~magnesium ion binding,GO:0001882~nucleoside binding,GO:0001883~purine nucleoside binding,GO:0004672~protein kinase activity,GO:0004674~protein serine/threonine kinase activity,GO:0005524~ATP binding,GO:0008270~zinc ion binding,GO:0017076~purine nucleotide binding,GO:0030554~adenyl nucleotide binding,GO:0032553~ribonucleotide binding,GO:0032555~purine ribon…	hsa04010:MAPK signaling pathway,hsa04910:Insulin signaling pathway,
hsa-miR-125b	GRIN2A	2903	Luciferase reporter assay//qRT-PCR	Functional MTI	20159450	miRTarBase	N-methyl-D-aspartate (NMDA) receptors are a class of ionotropic glutamate-gated ion channels. These receptors have been shown to be involved in long-term potentiation, an activity-dependent increase in the efficiency of synaptic transmission thought to underlie certain kinds of memory and learning. NMDA receptor channels are heteromers composed of the key receptor subunit NMDAR1 (GRIN1) and 1 or …	GO:0001508~regulation of action potential,GO:0001964~startle response,GO:0001975~response to amphetamine,GO:0006575~cellular amino acid derivative metabolic process,GO:0006576~biogenic amine metabolic process,GO:0006584~catecholamine metabolic process,GO:0006586~indolalkylamine metabolic process,GO:0006811~ion transport,GO:0006812~cation transport,GO:0006816~calcium ion transport,GO:0006873~cellu…	GO:0000267~cell fraction,GO:0005624~membrane fraction,GO:0005626~insoluble fraction,GO:0005856~cytoskeleton,GO:0005886~plasma membrane,GO:0005887~integral to plasma membrane,GO:0008328~ionotropic glutamate receptor complex,GO:0014069~postsynaptic density,GO:0016021~integral to membrane,GO:0017146~N-methyl-D-aspartate selective glutamate receptor complex,GO:0019717~synaptosome,GO:0030054~cell junc…	GO:0000287~magnesium ion binding,GO:0004970~ionotropic glutamate receptor activity,GO:0005216~ion channel activity,GO:0005230~extracellular ligand-gated ion channel activity,GO:0005234~extracellular-glutamate-gated ion channel activity,GO:0005244~voltage-gated ion channel activity,GO:0005261~cation channel activity,GO:0005262~calcium channel activity,GO:0005509~calcium ion binding,GO:0008066~glut…	hsa04020:Calcium signaling pathway,hsa04080:Neuroactive ligand-receptor interaction,hsa04720:Long-term potentiation,hsa05010:Alzheimer's disease,hsa05014:Amyotrophic lateral sclerosis (ALS),hsa05322:Systemic lupus erythematosus,
hsa-miR-125b	HMGA1	3159	Luciferase reporter assay	Functional MTI	17563749	miRTarBase	This gene encodes a non-histone protein involved in many cellular processes, including regulation of inducible gene transcription, integration of retroviruses into chromosomes, and the metastatic progression of cancer cells. The encoded protein preferentially binds to the minor groove of A+T-rich regions in double-stranded DNA. It has little secondary structure in solution but assumes distinct co…	GO:0006259~DNA metabolic process,GO:0006260~DNA replication,GO:0006261~DNA-dependent DNA replication,GO:0006268~DNA unwinding during replication,GO:0006310~DNA recombination,GO:0006325~chromatin organization,GO:0006333~chromatin assembly or disassembly,GO:0006337~nucleosome disassembly,GO:0006345~loss of chromatin silencing,GO:0006350~transcription,GO:0006355~regulation of transcription, DNA-depe…	GO:0000785~chromatin,GO:0005654~nucleoplasm,GO:0005667~transcription factor complex,GO:0005694~chromosome,GO:0005829~cytosol,GO:0031974~membrane-enclosed lumen,GO:0031981~nuclear lumen,GO:0043228~non-membrane-bounded organelle,GO:0043232~intracellular non-membrane-bounded organelle,GO:0043233~organelle lumen,GO:0044427~chromosomal part,GO:0044451~nucleoplasm part,GO:0070013~intracellular organell…	GO:0003677~DNA binding,GO:0003680~AT DNA binding,GO:0003700~transcription factor activity,GO:0003712~transcription cofactor activity,GO:0003713~transcription coactivator activity,GO:0008134~transcription factor binding,GO:0016563~transcription activator activity,GO:0019899~enzyme binding,GO:0030374~ligand-dependent nuclear receptor transcription coactivator activity,GO:0030528~transcription regul…
hsa-miR-125b	IGF2	3481	Luciferase reporter assay//Northern blot//Western blot	Functional MTI	21200031	miRTarBase	After removal of the precursor signal peptide, proinsulin is post-translationally cleaved into two chains (peptide A and peptide B) that are covalently linked via two disulfide bonds. Binding of this mature form of insulin to the insulin receptor (INSR) stimulates glucose uptake. A variety of mutant alleles with changes in the coding region have been identified. There is a read-through gene, INS-…	GO:0000165~MAPKKK cascade,GO:0001501~skeletal system development,GO:0001503~ossification,GO:0001558~regulation of cell growth,GO:0001649~osteoblast differentiation,GO:0001775~cell activation,GO:0001817~regulation of cytokine production,GO:0001932~regulation of protein amino acid phosphorylation,GO:0001934~positive regulation of protein amino acid phosphorylation,GO:0002526~acute inflammatory resp…	GO:0005576~extracellular region,GO:0005615~extracellular space,GO:0005783~endoplasmic reticulum,GO:0005788~endoplasmic reticulum lumen,GO:0005789~endoplasmic reticulum membrane,GO:0012505~endomembrane system,GO:0031090~organelle membrane,GO:0031974~membrane-enclosed lumen,GO:0042175~nuclear envelope-endoplasmic reticulum network,GO:0043233~organelle lumen,GO:0044421~extracellular region part,GO:0…	GO:0005158~insulin receptor binding,GO:0005159~insulin-like growth factor receptor binding,GO:0005179~hormone activity,GO:0005520~insulin-like growth factor binding,GO:0008083~growth factor activity,GO:0019838~growth factor binding,GO:0032403~protein complex binding,	hsa04114:Oocyte meiosis,hsa04140:Regulation of autophagy,hsa04150:mTOR signaling pathway,hsa04810:Regulation of actin cytoskeleton,hsa04910:Insulin signaling pathway,hsa04914:Progesterone-mediated oocyte maturation,hsa04930:Type II diabetes mellitus,hsa04940:Type I diabetes mellitus,hsa04950:Maturity onset diabetes of the young,hsa04960:Aldosterone-regulated sodium reabsorption,hsa05215:Prostate …
hsa-miR-125b	IRF4	3662	qRT-PCR//Luciferase reporter assay	Functional MTI	20497960	miRTarBase		GO:0001773~myeloid dendritic cell activation,GO:0001775~cell activation,GO:0001817~regulation of cytokine production,GO:0002274~myeloid leukocyte activation,GO:0002520~immune system development,GO:0002521~leukocyte differentiation,GO:0002573~myeloid leukocyte differentiation,GO:0002694~regulation of leukocyte activation,GO:0006325~chromatin organization,GO:0006350~transcription,GO:0006355~regulat…	GO:0000228~nuclear chromosome,GO:0000785~chromatin,GO:0000786~nucleosome,GO:0000788~nuclear nucleosome,GO:0000790~nuclear chromatin,GO:0005694~chromosome,GO:0032993~protein-DNA complex,GO:0043228~non-membrane-bounded organelle,GO:0043232~intracellular non-membrane-bounded organelle,GO:0044427~chromosomal part,GO:0044454~nuclear chromosome part,	GO:0003677~DNA binding,GO:0003700~transcription factor activity,GO:0003702~RNA polymerase II transcription factor activity,GO:0008134~transcription factor binding,GO:0016563~transcription activator activity,GO:0030528~transcription regulator activity,
hsa-miR-125b	KCNS3	3790	Microarray	Functional MTI (Weak)	17891175	miRTarBase	Voltage-gated potassium channels form the largest and most diversified class of ion channels and are present in both excitable and nonexcitable cells. Their main functions are associated with the regulation of the resting membrane potential and the control of the shape and frequency of action potentials. The alpha subunits are of 2 types: those that are functional by themselves and those that are…	GO:0006811~ion transport,GO:0006812~cation transport,GO:0006813~potassium ion transport,GO:0015672~monovalent inorganic cation transport,GO:0030001~metal ion transport,GO:0055085~transmembrane transport,	GO:0005794~Golgi apparatus,GO:0005886~plasma membrane,GO:0005887~integral to plasma membrane,GO:0008076~voltage-gated potassium channel complex,GO:0016021~integral to membrane,GO:0031224~intrinsic to membrane,GO:0031226~intrinsic to plasma membrane,GO:0034702~ion channel complex,GO:0034703~cation channel complex,GO:0034705~potassium channel complex,GO:0044459~plasma membrane part,	GO:0005216~ion channel activity,GO:0005244~voltage-gated ion channel activity,GO:0005249~voltage-gated potassium channel activity,GO:0005251~delayed rectifier potassium channel activity,GO:0005261~cation channel activity,GO:0005267~potassium channel activity,GO:0015267~channel activity,GO:0015459~potassium channel regulator activity,GO:0016247~channel regulator activity,GO:0022803~passive transme…
hsa-miR-125b	KRT7	3855	Immunoblot//qRT-PCR	Non-Functional MTI (Weak)	19378336	miRTarBase	The protein encoded by this gene is a member of the keratin gene family. The type II cytokeratins consist of basic or neutral proteins which are arranged in pairs of heterotypic keratin chains coexpressed during differentiation of simple and stratified epithelial tissues. This type II cytokeratin is specifically expressed in the simple epithelia lining the cavities of the internal organs and in t…	GO:0006259~DNA metabolic process,GO:0006260~DNA replication,GO:0006417~regulation of translation,GO:0007010~cytoskeleton organization,GO:0007049~cell cycle,GO:0010608~posttranscriptional regulation of gene expression,GO:0022402~cell cycle process,GO:0022403~cell cycle phase,GO:0032268~regulation of cellular protein metabolic process,GO:0051325~interphase,	GO:0005856~cytoskeleton,GO:0005882~intermediate filament,GO:0043228~non-membrane-bounded organelle,GO:0043232~intracellular non-membrane-bounded organelle,GO:0044430~cytoskeletal part,GO:0045095~keratin filament,GO:0045111~intermediate filament cytoskeleton,	GO:0005198~structural molecule activity,
hsa-miR-125b	LIF	3976	ELISA	Non-Functional MTI (Weak)	19011087	miRTarBase	The protein encoded by this gene is a pleiotropic cytokine with roles in several different systems. It is involved in the induction of hematopoietic differentiation in normal and myeloid leukemia cells, induction of neuronal cell differentiation, regulator of mesenchymal to epithelial conversion during kidney development, and may also have a role in immune tolerance at the maternal-fetal interfac…	GO:0001890~placenta development,GO:0001893~maternal placenta development,GO:0001932~regulation of protein amino acid phosphorylation,GO:0001934~positive regulation of protein amino acid phosphorylation,GO:0002761~regulation of myeloid leukocyte differentiation,GO:0002763~positive regulation of myeloid leukocyte differentiation,GO:0003006~reproductive developmental process,GO:0006355~regulation of…	GO:0005576~extracellular region,GO:0005615~extracellular space,GO:0044421~extracellular region part,	GO:0005125~cytokine activity,GO:0005146~leukemia inhibitory factor receptor binding,GO:0008083~growth factor activity,	hsa04060:Cytokine-cytokine receptor interaction,hsa04630:Jak-STAT signaling pathway,
hsa-miR-125b	PPAT	5471	Microarray	Functional MTI (Weak)	17891175	miRTarBase	The protein encoded by this gene is a member of the purine/pyrimidine phosphoribosyltransferase family. This protein is a regulatory allosteric enzyme that catalyzes the first step of de novo purine nucleotide biosynthesis. This gene and PAICS/AIRC, a bifunctional enzyme catalyzing steps six and seven in the purine nucleotide biosynthesis pathway, are located in close proximity on chromosome 4. […	GO:0006144~purine base metabolic process,GO:0006163~purine nucleotide metabolic process,GO:0006164~purine nucleotide biosynthetic process,GO:0006188~IMP biosynthetic process,GO:0006189~'de novo' IMP biosynthetic process,GO:0006541~glutamine metabolic process,GO:0009064~glutamine family amino acid metabolic process,GO:0009112~nucleobase metabolic process,GO:0009113~purine base biosynthetic process…		GO:0000287~magnesium ion binding,GO:0004044~amidophosphoribosyltransferase activity,GO:0005506~iron ion binding,GO:0016763~transferase activity, transferring pentosyl groups,GO:0043167~ion binding,GO:0043169~cation binding,GO:0046872~metal ion binding,GO:0046914~transition metal ion binding,GO:0051536~iron-sulfur cluster binding,GO:0051539~4 iron, 4 sulfur cluster binding,GO:0051540~metal cluster…	hsa00230:Purine metabolism,hsa00250:Alanine, aspartate and glutamate metabolism,
hsa-miR-125b	RAF1	5894	Western blot	Functional MTI	19825990	miRTarBase	This gene is the cellular homolog of viral raf gene (v-raf). The encoded protein is a MAP kinase kinase kinase (MAP3K), which functions downstream of the Ras family of membrane associated GTPases to which it binds directly. Once activated, the cellular RAF1 protein can phosphorylate to activate the dual specificity protein kinases MEK1 and MEK2, which in turn phosphorylate to activate the serine/…	GO:0006468~protein amino acid phosphorylation,GO:0006793~phosphorus metabolic process,GO:0006796~phosphate metabolic process,GO:0006915~apoptosis,GO:0007010~cytoskeleton organization,GO:0007166~cell surface receptor linked signal transduction,GO:0007167~enzyme linked receptor protein signaling pathway,GO:0007169~transmembrane receptor protein tyrosine kinase signaling pathway,GO:0007242~intracell…	GO:0005739~mitochondrion,GO:0005740~mitochondrial envelope,GO:0005741~mitochondrial outer membrane,GO:0005829~cytosol,GO:0005886~plasma membrane,GO:0019867~outer membrane,GO:0031090~organelle membrane,GO:0031966~mitochondrial membrane,GO:0031967~organelle envelope,GO:0031968~organelle outer membrane,GO:0031975~envelope,GO:0044429~mitochondrial part,	GO:0000166~nucleotide binding,GO:0001882~nucleoside binding,GO:0001883~purine nucleoside binding,GO:0004672~protein kinase activity,GO:0004674~protein serine/threonine kinase activity,GO:0005524~ATP binding,GO:0008270~zinc ion binding,GO:0008289~lipid binding,GO:0017076~purine nucleotide binding,GO:0019992~diacylglycerol binding,GO:0030554~adenyl nucleotide binding,GO:0032553~ribonucleotide bindi…	hsa04010:MAPK signaling pathway,hsa04012:ErbB signaling pathway,hsa04062:Chemokine signaling pathway,hsa04270:Vascular smooth muscle contraction,hsa04370:VEGF signaling pathway,hsa04510:Focal adhesion,hsa04540:Gap junction,hsa04650:Natural killer cell mediated cytotoxicity,hsa04660:T cell receptor signaling pathway,hsa04662:B cell receptor signaling pathway,hsa04664:Fc epsilon RI signaling pathwa…
hsa-miR-125b	RPL29	6159	Microarray	Functional MTI (Weak)	17891175	miRTarBase	Ribosomes, the organelles that catalyze protein synthesis, consist of a small 40S subunit and a large 60S subunit. Together these subunits are composed of 4 RNA species and approximately 80 structurally distinct proteins. This gene encodes a cytoplasmic ribosomal protein that is a component of the 60S subunit. The protein belongs to the L29E family of ribosomal proteins. The protein is also a per…	GO:0006412~translation,GO:0006414~translational elongation,GO:0007565~female pregnancy,GO:0007566~embryo implantation,	GO:0005829~cytosol,GO:0005840~ribosome,GO:0015934~large ribosomal subunit,GO:0022625~cytosolic large ribosomal subunit,GO:0022626~cytosolic ribosome,GO:0030529~ribonucleoprotein complex,GO:0033279~ribosomal subunit,GO:0043228~non-membrane-bounded organelle,GO:0043232~intracellular non-membrane-bounded organelle,GO:0044445~cytosolic part,	GO:0001871~pattern binding,GO:0003723~RNA binding,GO:0003735~structural constituent of ribosome,GO:0005198~structural molecule activity,GO:0005539~glycosaminoglycan binding,GO:0008201~heparin binding,GO:0030246~carbohydrate binding,GO:0030247~polysaccharide binding,	hsa03010:Ribosome,
hsa-miR-125b	ATXN1	6310	Microarray	Functional MTI (Weak)	17891175	miRTarBase	The autosomal dominant cerebellar ataxias (ADCA) are a heterogeneous group of neurodegenerative disorders characterized by progressive degeneration of the cerebellum, brain stem and spinal cord. Clinically, ADCA has been divided into three groups: ADCA types I-III. ADCAI is genetically heterogeneous, with five genetic loci, designated spinocerebellar ataxia (SCA) 1, 2, 3, 4 and 6, being assigned …	GO:0006355~regulation of transcription, DNA-dependent,GO:0006357~regulation of transcription from RNA polymerase II promoter,GO:0006396~RNA processing,GO:0006873~cellular ion homeostasis,GO:0006913~nucleocytoplasmic transport,GO:0007267~cell-cell signaling,GO:0007268~synaptic transmission,GO:0007610~behavior,GO:0007611~learning or memory,GO:0007612~learning,GO:0007626~locomotory behavior,GO:00076…	GO:0005654~nucleoplasm,GO:0005730~nucleolus,GO:0016234~inclusion body,GO:0016363~nuclear matrix,GO:0031974~membrane-enclosed lumen,GO:0031981~nuclear lumen,GO:0034399~nuclear periphery,GO:0042272~nuclear RNA export factor complex,GO:0042405~nuclear inclusion body,GO:0043228~non-membrane-bounded organelle,GO:0043232~intracellular non-membrane-bounded organelle,GO:0043233~organelle lumen,GO:0044451…	GO:0003723~RNA binding,GO:0003727~single-stranded RNA binding,GO:0008022~protein C-terminus binding,GO:0008187~poly-pyrimidine tract binding,GO:0008266~poly(U) RNA binding,GO:0016564~transcription repressor activity,GO:0030528~transcription regulator activity,GO:0034046~poly(G) RNA binding,GO:0042802~identical protein binding,GO:0043621~protein self-association,GO:0070717~poly-purine tract bindin…
hsa-miR-125b	SEL1L	6400	Microarray	Functional MTI (Weak)	17891175	miRTarBase		GO:0007166~cell surface receptor linked signal transduction,GO:0007219~Notch signaling pathway,	GO:0005783~endoplasmic reticulum,GO:0016021~integral to membrane,GO:0031224~intrinsic to membrane,
hsa-miR-125b	SLC7A1	6541	Microarray	Functional MTI (Weak)	17891175	miRTarBase		GO:0006865~amino acid transport,GO:0015802~basic amino acid transport,GO:0015809~arginine transport,GO:0015837~amine transport,GO:0015849~organic acid transport,GO:0032006~regulation of TOR signaling pathway,GO:0046942~carboxylic acid transport,	GO:0005886~plasma membrane,GO:0005887~integral to plasma membrane,GO:0016021~integral to membrane,GO:0031224~intrinsic to membrane,GO:0031226~intrinsic to plasma membrane,GO:0044459~plasma membrane part,	GO:0005275~amine transmembrane transporter activity,GO:0015171~amino acid transmembrane transporter activity,GO:0015174~basic amino acid transmembrane transporter activity,GO:0015179~L-amino acid transmembrane transporter activity,GO:0015181~arginine transmembrane transporter activity,
hsa-miR-125b	SMARCD2	6603	Microarray	Functional MTI (Weak)	17891175	miRTarBase	The protein encoded by this gene is a member of the SWI/SNF family of proteins, whose members display helicase and ATPase activities and which are thought to regulate transcription of certain genes by altering the chromatin structure around those genes. The encoded protein is part of the large ATP-dependent chromatin remodeling complex SNF/SWI and has sequence similarity to the yeast Swp73 protei…	GO:0006325~chromatin organization,GO:0006350~transcription,GO:0006355~regulation of transcription, DNA-dependent,GO:0006357~regulation of transcription from RNA polymerase II promoter,GO:0016568~chromatin modification,GO:0045449~regulation of transcription,GO:0051252~regulation of RNA metabolic process,GO:0051276~chromosome organization,	GO:0016514~SWI/SNF complex,GO:0016585~chromatin remodeling complex,GO:0070603~SWI/SNF-type complex,	GO:0003712~transcription cofactor activity,GO:0003713~transcription coactivator activity,GO:0008134~transcription factor binding,GO:0016563~transcription activator activity,GO:0030528~transcription regulator activity,
hsa-miR-125b	SMO	6608	Luciferase reporter assay//Western blot	Functional MTI	20216554	miRTarBase		GO:0000902~cell morphogenesis,GO:0001501~skeletal system development,GO:0001503~ossification,GO:0001568~blood vessel development,GO:0001570~vasculogenesis,GO:0001649~osteoblast differentiation,GO:0001667~ameboidal cell migration,GO:0001708~cell fate specification,GO:0001755~neural crest cell migration,GO:0001944~vasculature development,GO:0002052~positive regulation of neuroblast proliferation,GO…	GO:0005929~cilium,GO:0016021~integral to membrane,GO:0031224~intrinsic to membrane,GO:0042995~cell projection,GO:0043025~cell soma,		hsa04340:Hedgehog signaling pathway,hsa05200:Pathways in cancer,hsa05217:Basal cell carcinoma,
hsa-miR-125b	STAT3	6774	Microarray	Functional MTI (Weak)	17891175	miRTarBase	The protein encoded by this gene is a member of the STAT protein family. In response to cytokines and growth factors, STAT family members are phosphorylated by the receptor associated kinases, and then form homo- or heterodimers that translocate to the cell nucleus where they act as transcription activators. This protein is activated through phosphorylation in response to various cytokines and gr…	GO:0000122~negative regulation of transcription from RNA polymerase II promoter,GO:0001654~eye development,GO:0001659~temperature homeostasis,GO:0001754~eye photoreceptor cell differentiation,GO:0002526~acute inflammatory response,GO:0006350~transcription,GO:0006355~regulation of transcription, DNA-dependent,GO:0006357~regulation of transcription from RNA polymerase II promoter,GO:0006928~cell mo…	GO:0005730~nucleolus,GO:0005886~plasma membrane,GO:0031974~membrane-enclosed lumen,GO:0031981~nuclear lumen,GO:0043228~non-membrane-bounded organelle,GO:0043232~intracellular non-membrane-bounded organelle,GO:0043233~organelle lumen,GO:0070013~intracellular organelle lumen,	GO:0003677~DNA binding,GO:0003700~transcription factor activity,GO:0005509~calcium ion binding,GO:0008134~transcription factor binding,GO:0016563~transcription activator activity,GO:0019899~enzyme binding,GO:0019900~kinase binding,GO:0019901~protein kinase binding,GO:0030528~transcription regulator activity,GO:0043167~ion binding,GO:0043169~cation binding,GO:0043565~sequence-specific DNA binding,…	hsa04062:Chemokine signaling pathway,hsa04630:Jak-STAT signaling pathway,hsa04920:Adipocytokine signaling pathway,hsa05200:Pathways in cancer,hsa05212:Pancreatic cancer,hsa05221:Acute myeloid leukemia,
hsa-miR-125b	TP53	7157	Luciferase reporter assay//Western blot	Functional MTI	20216554	miRTarBase	This gene encodes tumor protein p53, which responds to diverse cellular stresses to regulate target genes that induce cell cycle arrest, apoptosis, senescence, DNA repair, or changes in metabolism. p53 protein is expressed at low level in normal cells and at a high level in a variety of transformed cell lines, where it's believed to contribute to transformation and malignancy. p53 is a DNA-bindin…	GO:0000060~protein import into nucleus, translocation,GO:0000075~cell cycle checkpoint,GO:0000077~DNA damage checkpoint,GO:0000122~negative regulation of transcription from RNA polymerase II promoter,GO:0001558~regulation of cell growth,GO:0001701~in utero embryonic development,GO:0001775~cell activation,GO:0001836~release of cytochrome c from mitochondria,GO:0002263~cell activation during immune…	GO:0000267~cell fraction,GO:0005626~insoluble fraction,GO:0005654~nucleoplasm,GO:0005657~replication fork,GO:0005667~transcription factor complex,GO:0005669~transcription factor TFIID complex,GO:0005694~chromosome,GO:0005730~nucleolus,GO:0005739~mitochondrion,GO:0005783~endoplasmic reticulum,GO:0005829~cytosol,GO:0016363~nuclear matrix,GO:0016591~DNA-directed RNA polymerase II, holoenzyme,GO:0016…	GO:0000166~nucleotide binding,GO:0000739~DNA strand annealing activity,GO:0001882~nucleoside binding,GO:0001883~purine nucleoside binding,GO:0003677~DNA binding,GO:0003682~chromatin binding,GO:0003690~double-stranded DNA binding,GO:0003697~single-stranded DNA binding,GO:0003700~transcription factor activity,GO:0005507~copper ion binding,GO:0005524~ATP binding,GO:0008134~transcription factor bindi…	hsa04010:MAPK signaling pathway,hsa04110:Cell cycle,hsa04115:p53 signaling pathway,hsa04210:Apoptosis,hsa04310:Wnt signaling pathway,hsa04722:Neurotrophin signaling pathway,hsa05014:Amyotrophic lateral sclerosis (ALS),hsa05016:Huntington's disease,hsa05200:Pathways in cancer,hsa05210:Colorectal cancer,hsa05212:Pancreatic cancer,hsa05213:Endometrial cancer,hsa05214:Glioma,hsa05215:Prostate cancer,…
hsa-miR-125b	VDR	7421	Luciferase reporter assay//Western blot	Functional MTI	19437538	miRTarBase	This gene encodes the nuclear hormone receptor for vitamin D3. This receptor also functions as a receptor for the secondary bile acid lithocholic acid. The receptor belongs to the family of trans-acting transcriptional regulatory factors and shows sequence similarity to the steroid and thyroid hormone receptors. Downstream targets of this nuclear hormone receptor are principally involved in miner…	GO:0000122~negative regulation of transcription from RNA polymerase II promoter,GO:0001501~skeletal system development,GO:0001890~placenta development,GO:0001893~maternal placenta development,GO:0003006~reproductive developmental process,GO:0006350~transcription,GO:0006355~regulation of transcription, DNA-dependent,GO:0006357~regulation of transcription from RNA polymerase II promoter,GO:0006811~…	GO:0000228~nuclear chromosome,GO:0000785~chromatin,GO:0000790~nuclear chromatin,GO:0000792~heterochromatin,GO:0005694~chromosome,GO:0005720~nuclear heterochromatin,GO:0043228~non-membrane-bounded organelle,GO:0043232~intracellular non-membrane-bounded organelle,GO:0044427~chromosomal part,GO:0044454~nuclear chromosome part,	GO:0003677~DNA binding,GO:0003700~transcription factor activity,GO:0003707~steroid hormone receptor activity,GO:0004879~ligand-dependent nuclear receptor activity,GO:0008134~transcription factor binding,GO:0008270~zinc ion binding,GO:0008434~vitamin D3 receptor activity,GO:0010843~promoter binding,GO:0030528~transcription regulator activity,GO:0035257~nuclear hormone receptor binding,GO:0042974~r…
hsa-miR-125b	HMGA2	8091	Luciferase reporter assay	Functional MTI	17563749	miRTarBase	This gene encodes a protein that belongs to the non-histone chromosomal high mobility group (HMG) protein family. HMG proteins function as architectural factors and are essential components of the enhancesome. This protein contains structural DNA-binding domains and may act as a transcriptional regulating factor. Identification of the deletion, amplification, and rearrangement of this gene that a…	GO:0000087~M phase of mitotic cell cycle,GO:0000278~mitotic cell cycle,GO:0000279~M phase,GO:0000280~nuclear division,GO:0006325~chromatin organization,GO:0006350~transcription,GO:0006355~regulation of transcription, DNA-dependent,GO:0007049~cell cycle,GO:0007067~mitosis,GO:0022402~cell cycle process,GO:0022403~cell cycle phase,GO:0040008~regulation of growth,GO:0045449~regulation of transcriptio…	GO:0000228~nuclear chromosome,GO:0000785~chromatin,GO:0005694~chromosome,GO:0043228~non-membrane-bounded organelle,GO:0043232~intracellular non-membrane-bounded organelle,GO:0044427~chromosomal part,	GO:0003677~DNA binding,GO:0003680~AT DNA binding,GO:0043565~sequence-specific DNA binding,
hsa-miR-125b	SLC7A6	9057	Microarray	Functional MTI (Weak)	17891175	miRTarBase		GO:0006461~protein complex assembly,GO:0006865~amino acid transport,GO:0015837~amine transport,GO:0015849~organic acid transport,GO:0043933~macromolecular complex subunit organization,GO:0046942~carboxylic acid transport,GO:0065003~macromolecular complex assembly,GO:0070271~protein complex biogenesis,	GO:0005886~plasma membrane,GO:0005887~integral to plasma membrane,GO:0016021~integral to membrane,GO:0031224~intrinsic to membrane,GO:0031226~intrinsic to plasma membrane,GO:0044459~plasma membrane part,	GO:0005275~amine transmembrane transporter activity,GO:0015171~amino acid transmembrane transporter activity,GO:0015297~antiporter activity,
hsa-miR-125b	RNF144A	9781	Microarray	Functional MTI (Weak)	17891175	miRTarBase	The protein encoded by this protein contains a RING finger, a motif known to be involved in protein-DNA and protein-protein interactions. The mouse counterpart of this protein has been shown to interact with Ube2l3/UbcM4, which is an ubiquitin-conjugating enzyme involved in embryonic development. [provided by RefSeq],	GO:0006508~proteolysis,GO:0009057~macromolecule catabolic process,GO:0019941~modification-dependent protein catabolic process,GO:0030163~protein catabolic process,GO:0043632~modification-dependent macromolecule catabolic process,GO:0044257~cellular protein catabolic process,GO:0044265~cellular macromolecule catabolic process,GO:0051603~proteolysis involved in cellular protein catabolic process,	GO:0005794~Golgi apparatus,GO:0016021~integral to membrane,GO:0031224~intrinsic to membrane,	GO:0008270~zinc ion binding,GO:0043167~ion binding,GO:0043169~cation binding,GO:0046872~metal ion binding,GO:0046914~transition metal ion binding,
hsa-miR-125b	ABCC4	10257	Microarray	Functional MTI (Weak)	17891175	miRTarBase	The protein encoded by this gene is a member of the superfamily of ATP-binding cassette (ABC) transporters. ABC proteins transport various molecules across extra- and intra-cellular membranes. ABC genes are divided into seven distinct subfamilies (ABC1, MDR/TAP, MRP, ALD, OABP, GCN20, White). This protein is a member of the MRP subfamily which is involved in multi-drug resistance. The specific fu…	GO:0006811~ion transport,GO:0055085~transmembrane transport,	GO:0000267~cell fraction,GO:0005624~membrane fraction,GO:0005626~insoluble fraction,GO:0005886~plasma membrane,GO:0012505~endomembrane system,GO:0012506~vesicle membrane,GO:0016021~integral to membrane,GO:0016023~cytoplasmic membrane-bounded vesicle,GO:0030141~secretory granule,GO:0030659~cytoplasmic vesicle membrane,GO:0030667~secretory granule membrane,GO:0031088~platelet dense granule membrane…	GO:0000166~nucleotide binding,GO:0001882~nucleoside binding,GO:0001883~purine nucleoside binding,GO:0005216~ion channel activity,GO:0005253~anion channel activity,GO:0005254~chloride channel activity,GO:0005524~ATP binding,GO:0008509~anion transmembrane transporter activity,GO:0015267~channel activity,GO:0015399~primary active transmembrane transporter activity,GO:0015405~P-P-bond-hydrolysis-driv…	hsa02010:ABC transporters,
hsa-miR-125b	LYPLA2	11313	Microarray	Functional MTI (Weak)	17891175	miRTarBase	Lysophospholipases are enzymes that act on biological membranes to regulate the multifunctional lysophospholipids. There are alternatively spliced transcript variants described for this gene but the full length nature is not known yet. [provided by RefSeq],	GO:0006631~fatty acid metabolic process,			hsa00564:Glycerophospholipid metabolism,
hsa-miR-125b	CASC3	22794	Microarray	Functional MTI (Weak)	17891175	miRTarBase	The product of this gene is a core component of the exon junction complex (EJC), a protein complex that is deposited on spliced mRNAs at exon-exon junctions and functions in nonsense-mediated mRNA decay (NMD). The encoded protein binds RNA and interacts with two other EJC core components. It is predominantly located in the cytoplasm, but shuttles into the nucleus where it localizes to nuclear spe…	GO:0000184~nuclear-transcribed mRNA catabolic process, nonsense-mediated decay,GO:0000956~nuclear-transcribed mRNA catabolic process,GO:0006396~RNA processing,GO:0006397~mRNA processing,GO:0006401~RNA catabolic process,GO:0006402~mRNA catabolic process,GO:0006403~RNA localization,GO:0006417~regulation of translation,GO:0008298~intracellular mRNA localization,GO:0008380~RNA splicing,GO:0009057~mac…	GO:0005654~nucleoplasm,GO:0016604~nuclear body,GO:0016607~nuclear speck,GO:0030529~ribonucleoprotein complex,GO:0031974~membrane-enclosed lumen,GO:0031981~nuclear lumen,GO:0043233~organelle lumen,GO:0044451~nucleoplasm part,GO:0048471~perinuclear region of cytoplasm,GO:0070013~intracellular organelle lumen,	GO:0003723~RNA binding,GO:0042802~identical protein binding,
hsa-miR-125b	ULK3	25989	Microarray	Functional MTI (Weak)	17891175	miRTarBase		GO:0006468~protein amino acid phosphorylation,GO:0006793~phosphorus metabolic process,GO:0006796~phosphate metabolic process,GO:0016310~phosphorylation,		GO:0000166~nucleotide binding,GO:0001882~nucleoside binding,GO:0001883~purine nucleoside binding,GO:0004672~protein kinase activity,GO:0004674~protein serine/threonine kinase activity,GO:0005524~ATP binding,GO:0017076~purine nucleotide binding,GO:0030554~adenyl nucleotide binding,GO:0032553~ribonucleotide binding,GO:0032555~purine ribonucleotide binding,GO:0032559~adenyl ribonucleotide binding,	hsa04140:Regulation of autophagy,hsa04150:mTOR signaling pathway,
hsa-miR-125b	PABPC1	26986	Microarray	Functional MTI (Weak)	17891175	miRTarBase	The poly(A)-binding protein (PABP), which is found complexed to the 3-prime poly(A) tail of eukaryotic mRNA, is required for poly(A) shortening and translation initiation. In humans, the PABPs comprise a small nuclear isoform and a conserved gene family that displays at least 3 functional proteins: PABP1 (PABPC1), inducible PABP (iPABP, or PABPC4; MIM 603407), and PABP3 (PABPC3; MIM 604680). In a…	GO:0006378~mRNA polyadenylation,GO:0006396~RNA processing,GO:0006397~mRNA processing,GO:0008380~RNA splicing,GO:0010608~posttranscriptional regulation of gene expression,GO:0016071~mRNA metabolic process,GO:0031123~RNA 3'-end processing,GO:0031124~mRNA 3'-end processing,GO:0043487~regulation of RNA stability,GO:0043488~regulation of mRNA stability,GO:0043489~RNA stabilization,GO:0043631~RNA polya…	GO:0005681~spliceosome,GO:0005829~cytosol,GO:0030529~ribonucleoprotein complex,	GO:0000166~nucleotide binding,GO:0003723~RNA binding,GO:0003727~single-stranded RNA binding,GO:0003729~mRNA binding,GO:0008022~protein C-terminus binding,GO:0008143~poly(A) RNA binding,GO:0008494~translation activator activity,GO:0045182~translation regulator activity,GO:0070717~poly-purine tract binding,
hsa-miR-125b	BBC3	27113	Luciferase reporter assay//qRT-PCR//Western blot	Functional MTI	20886540	miRTarBase		GO:0001836~release of cytochrome c from mitochondria,GO:0006915~apoptosis,GO:0006917~induction of apoptosis,GO:0006919~activation of caspase activity,GO:0006974~response to DNA damage stimulus,GO:0007005~mitochondrion organization,GO:0007242~intracellular signaling cascade,GO:0008219~cell death,GO:0008629~induction of apoptosis by intracellular signals,GO:0008630~DNA damage response, signal trans…	GO:0005739~mitochondrion,GO:0005740~mitochondrial envelope,GO:0005741~mitochondrial outer membrane,GO:0019867~outer membrane,GO:0031090~organelle membrane,GO:0031966~mitochondrial membrane,GO:0031967~organelle envelope,GO:0031968~organelle outer membrane,GO:0031975~envelope,GO:0044429~mitochondrial part,		hsa04115:p53 signaling pathway,hsa05016:Huntington's disease,
hsa-miR-125b	NKIRAS2	28511	ELISA//qRT-PCR//Luciferase reporter assay//Western blot	Functional MTI	20351193	miRTarBase		GO:0007242~intracellular signaling cascade,GO:0007243~protein kinase cascade,GO:0007249~I-kappaB kinase/NF-kappaB cascade,GO:0007264~small GTPase mediated signal transduction,		GO:0000166~nucleotide binding,GO:0003924~GTPase activity,GO:0005525~GTP binding,GO:0017076~purine nucleotide binding,GO:0019001~guanyl nucleotide binding,GO:0032553~ribonucleotide binding,GO:0032555~purine ribonucleotide binding,GO:0032561~guanyl ribonucleotide binding,
hsa-miR-125b	KLF13	51621	Microarray//qRT-PCR//Western blot	Functional MTI	19396866	miRTarBase	KLF13 belongs to a family of transcription factors that contain 3 classical zinc finger DNA-binding domains consisting of a zinc atom tetrahedrally coordinated by 2 cysteines and 2 histidines (C2H2 motif). These transcription factors bind to GC-rich sequences and related GT and CACCC boxes (Scohy et al., 2000 [PubMed 11087666]).[supplied by OMIM],	GO:0006350~transcription,GO:0006351~transcription, DNA-dependent,GO:0006355~regulation of transcription, DNA-dependent,GO:0006357~regulation of transcription from RNA polymerase II promoter,GO:0006366~transcription from RNA polymerase II promoter,GO:0009891~positive regulation of biosynthetic process,GO:0010557~positive regulation of macromolecule biosynthetic process,GO:0010604~positive regulati…		GO:0003677~DNA binding,GO:0003702~RNA polymerase II transcription factor activity,GO:0008270~zinc ion binding,GO:0030528~transcription regulator activity,GO:0043167~ion binding,GO:0043169~cation binding,GO:0046872~metal ion binding,GO:0046914~transition metal ion binding,
hsa-miR-125b	CGN	57530	Microarray	Functional MTI (Weak)	17891175	miRTarBase			GO:0005856~cytoskeleton,GO:0005886~plasma membrane,GO:0005911~cell-cell junction,GO:0005923~tight junction,GO:0015629~actin cytoskeleton,GO:0016327~apicolateral plasma membrane,GO:0016459~myosin complex,GO:0030054~cell junction,GO:0043228~non-membrane-bounded organelle,GO:0043232~intracellular non-membrane-bounded organelle,GO:0043296~apical junction complex,GO:0044430~cytoskeletal part,GO:004445…	GO:0003774~motor activity,GO:0003779~actin binding,GO:0008092~cytoskeletal protein binding,	hsa04530:Tight junction,
hsa-miR-125b	LIN28A	79727	B-globin reporter assay//Luciferase reporter assay	Functional MTI	16495412	miRTarBase		GO:0006355~regulation of transcription, DNA-dependent,GO:0006396~RNA processing,GO:0006401~RNA catabolic process,GO:0009057~macromolecule catabolic process,GO:0010033~response to organic substance,GO:0010586~miRNA metabolic process,GO:0010587~miRNA catabolic process,GO:0010605~negative regulation of macromolecule metabolic process,GO:0010608~posttranscriptional regulation of gene expression,GO:00…	GO:0000932~cytoplasmic mRNA processing body,GO:0005730~nucleolus,GO:0010494~stress granule,GO:0030529~ribonucleoprotein complex,GO:0031974~membrane-enclosed lumen,GO:0031981~nuclear lumen,GO:0043228~non-membrane-bounded organelle,GO:0043232~intracellular non-membrane-bounded organelle,GO:0043233~organelle lumen,GO:0070013~intracellular organelle lumen,	GO:0003677~DNA binding,GO:0003723~RNA binding,GO:0008270~zinc ion binding,GO:0043167~ion binding,GO:0043169~cation binding,GO:0046872~metal ion binding,GO:0046914~transition metal ion binding,
hsa-miR-125b	PLEKHA8	84725	Microarray	Functional MTI (Weak)	17891175	miRTarBase		GO:0006869~lipid transport,GO:0008104~protein localization,GO:0010876~lipid localization,GO:0015031~protein transport,GO:0045184~establishment of protein localization,GO:0046836~glycolipid transport,		GO:0005319~lipid transporter activity,GO:0008289~lipid binding,GO:0017089~glycolipid transporter activity,GO:0051861~glycolipid binding,
hsa-miR-125b	BMF	90427	immunoblot//Luciferase reporter assay//qRT-PCR	Functional MTI	19471102	miRTarBase	The protein encoded by this gene belongs to the BCL2 protein family. BCL2 family members form hetero- or homodimers and act as anti- or pro-apoptotic regulators that are involved in a wide variety of cellular activities. This protein contains a single BCL2 homology domain 3 (BH3), and has been shown to bind BCL2 proteins and function as an apoptotic activator. This protein is found to be sequeste…	GO:0006915~apoptosis,GO:0008219~cell death,GO:0010941~regulation of cell death,GO:0012501~programmed cell death,GO:0016265~death,GO:0042981~regulation of apoptosis,GO:0043067~regulation of programmed cell death,	GO:0005829~cytosol,GO:0005856~cytoskeleton,GO:0005886~plasma membrane,GO:0015629~actin cytoskeleton,GO:0016459~myosin complex,GO:0043228~non-membrane-bounded organelle,GO:0043232~intracellular non-membrane-bounded organelle,GO:0044430~cytoskeletal part,
hsa-miR-125b	TP53INP1	94241	Microarray	Functional MTI (Weak)	17891175	miRTarBase		GO:0006915~apoptosis,GO:0006917~induction of apoptosis,GO:0007049~cell cycle,GO:0007050~cell cycle arrest,GO:0008219~cell death,GO:0010941~regulation of cell death,GO:0010942~positive regulation of cell death,GO:0012501~programmed cell death,GO:0012502~induction of programmed cell death,GO:0016265~death,GO:0022402~cell cycle process,GO:0042981~regulation of apoptosis,GO:0043065~positive regulatio…
hsa-miR-125b	SLC35A4	113829	Microarray	Functional MTI (Weak)	17891175	miRTarBase		GO:0008643~carbohydrate transport,	GO:0000139~Golgi membrane,GO:0005794~Golgi apparatus,GO:0012505~endomembrane system,GO:0016021~integral to membrane,GO:0031090~organelle membrane,GO:0031224~intrinsic to membrane,GO:0044431~Golgi apparatus part,	GO:0005351~sugar:hydrogen symporter activity,GO:0005402~cation:sugar symporter activity,GO:0015293~symporter activity,GO:0015294~solute:cation symporter activity,GO:0015295~solute:hydrogen symporter activity,GO:0051119~sugar transmembrane transporter activity,
hsa-miR-125b	LACTB	114294	Microarray	Functional MTI (Weak)	17891175	miRTarBase	This gene encodes a protein from the large 39S subunit of the mitochondrial ribosome (mitoribosome). The encoded protein has some sequence similarity to prokaryotic beta-lactamases but most of the residues that are responsible for the beta-lactamase activity are not conserved between the two proteins. [provided by RefSeq],		GO:0005739~mitochondrion,
hsa-miR-125b	SAMD10	140700	Microarray	Functional MTI (Weak)	17891175	miRTarBase
hsa-miR-125b	QSOX2	169714	Microarray	Functional MTI (Weak)	17891175	miRTarBase	QSOX2 is a member of the sulfhydryl oxidase/quiescin-6 (Q6) family (QSOX1; MIM 603120) that regulates the sensitization of neuroblastoma cells for IFN-gamma (IFNG; MIM 147570)-induced cell death (Wittke et al., 2003 [PubMed 14633699]).[supplied by OMIM],	GO:0019725~cellular homeostasis,GO:0042592~homeostatic process,GO:0045454~cell redox homeostasis,GO:0055114~oxidation reduction,	GO:0005576~extracellular region,GO:0005886~plasma membrane,GO:0016021~integral to membrane,GO:0031224~intrinsic to membrane,	GO:0016667~oxidoreductase activity, acting on sulfur group of donors,GO:0016670~oxidoreductase activity, acting on sulfur group of donors, oxygen as acceptor,GO:0016972~thiol oxidase activity,
hsa-miR-125b	LIN28B	389421	Luciferase reporter assay//qRT-PCR//Western blot	Functional MTI	20827722	miRTarBase		GO:0006355~regulation of transcription, DNA-dependent,GO:0006396~RNA processing,GO:0006401~RNA catabolic process,GO:0009057~macromolecule catabolic process,GO:0010033~response to organic substance,GO:0010586~miRNA metabolic process,GO:0010587~miRNA catabolic process,GO:0010605~negative regulation of macromolecule metabolic process,GO:0010608~posttranscriptional regulation of gene expression,GO:00…		GO:0003677~DNA binding,GO:0003723~RNA binding,GO:0008270~zinc ion binding,GO:0043167~ion binding,GO:0043169~cation binding,GO:0046872~metal ion binding,GO:0046914~transition metal ion binding,
hsa-miR-128a	BMI1	648	Immunohistochemistry//In situ hybridization//Microarray//qRT-PCR//Western blot	Functional MTI	19010882	miRTarBase		GO:0002520~immune system development,GO:0003002~regionalization,GO:0006325~chromatin organization,GO:0006350~transcription,GO:0007379~segment specification,GO:0007389~pattern specification process,GO:0008284~positive regulation of cell proliferation,GO:0016568~chromatin modification,GO:0030097~hemopoiesis,GO:0035282~segmentation,GO:0042127~regulation of cell proliferation,GO:0045449~regulation of…		GO:0008270~zinc ion binding,GO:0043167~ion binding,GO:0043169~cation binding,GO:0046872~metal ion binding,GO:0046914~transition metal ion binding,
hsa-miR-128a	CDKN1B	1027	qRT-PCR//Luciferase reporter assay//Western blot	Functional MTI	19749093	miRTarBase	This gene encodes a cyclin-dependent kinase inhibitor, which shares a limited similarity with CDK inhibitor CDKN1A/p21. The encoded protein binds to and prevents the activation of cyclin E-CDK2 or cyclin D-CDK4 complexes, and thus controls the cell cycle progression at G1. The degradation of this protein, which is triggered by its CDK dependent phosphorylation and subsequent ubiquitination by SCF…	GO:0000079~regulation of cyclin-dependent protein kinase activity,GO:0000082~G1/S transition of mitotic cell cycle,GO:0000278~mitotic cell cycle,GO:0001558~regulation of cell growth,GO:0006355~regulation of transcription, DNA-dependent,GO:0006469~negative regulation of protein kinase activity,GO:0006811~ion transport,GO:0006812~cation transport,GO:0006813~potassium ion transport,GO:0006917~induct…	GO:0005829~cytosol,	GO:0004857~enzyme inhibitor activity,GO:0004860~protein kinase inhibitor activity,GO:0004861~cyclin-dependent protein kinase inhibitor activity,GO:0005072~transforming growth factor beta receptor, cytoplasmic mediator activity,GO:0016538~cyclin-dependent protein kinase regulator activity,GO:0019207~kinase regulator activity,GO:0019210~kinase inhibitor activity,GO:0019887~protein kinase regulator …	hsa04012:ErbB signaling pathway,hsa04110:Cell cycle,hsa05200:Pathways in cancer,hsa05215:Prostate cancer,hsa05220:Chronic myeloid leukemia,hsa05222:Small cell lung cancer,
hsa-miR-128a	DCX	1641	Luciferase reporter assay	Functional MTI	19713529	miRTarBase	In the developing cortex, cortical neurons must migrate over long distances to reach the site of their final differentiation. The protein encoded by this gene is a cytoplasmic protein which appears to direct neuronal migration by regulating the organization and stability of microtubules. The encoded protein contains two doublecortin domains, which bind microtubules. In addition, the encoded prote…	GO:0000902~cell morphogenesis,GO:0000904~cell morphogenesis involved in differentiation,GO:0001764~neuron migration,GO:0006928~cell motion,GO:0007242~intracellular signaling cascade,GO:0007409~axonogenesis,GO:0008361~regulation of cell size,GO:0016049~cell growth,GO:0016358~dendrite development,GO:0016477~cell migration,GO:0021952~central nervous system projection neuron axonogenesis,GO:0021953~c…	GO:0005856~cytoskeleton,GO:0005875~microtubule associated complex,GO:0015630~microtubule cytoskeleton,GO:0043228~non-membrane-bounded organelle,GO:0043232~intracellular non-membrane-bounded organelle,GO:0044430~cytoskeletal part,	GO:0008017~microtubule binding,GO:0008092~cytoskeletal protein binding,GO:0015631~tubulin binding,
hsa-miR-128a	E2F3	1871	Luciferase reporter assay	Functional MTI	18810376	miRTarBase	The protein encoded by this gene is a member of the E2F family of transcription factors. The E2F family plays a crucial role in the control of cell cycle and action of tumor suppressor proteins and is also a target of the transforming proteins of small DNA tumor viruses. The E2F proteins contain several evolutionally conserved domains found in most members of the family. These domains include a D…	GO:0006350~transcription,GO:0006351~transcription, DNA-dependent,GO:0006352~transcription initiation,GO:0006355~regulation of transcription, DNA-dependent,GO:0006366~transcription from RNA polymerase II promoter,GO:0006367~transcription initiation from RNA polymerase II promoter,GO:0006461~protein complex assembly,GO:0007049~cell cycle,GO:0008284~positive regulation of cell proliferation,GO:00098…	GO:0005654~nucleoplasm,GO:0005667~transcription factor complex,GO:0031974~membrane-enclosed lumen,GO:0031981~nuclear lumen,GO:0043233~organelle lumen,GO:0044451~nucleoplasm part,GO:0070013~intracellular organelle lumen,	GO:0003677~DNA binding,GO:0003700~transcription factor activity,GO:0016563~transcription activator activity,GO:0030528~transcription regulator activity,	hsa04110:Cell cycle,hsa05200:Pathways in cancer,hsa05212:Pancreatic cancer,hsa05214:Glioma,hsa05215:Prostate cancer,hsa05218:Melanoma,hsa05219:Bladder cancer,hsa05220:Chronic myeloid leukemia,hsa05222:Small cell lung cancer,hsa05223:Non-small cell lung cancer,
hsa-miR-128a	EGFR	1956	qRT-PCR//Western blot//GFP reporter assay	Functional MTI	18304967	miRTarBase	The protein encoded by this gene is a transmembrane glycoprotein that is a member of the protein kinase superfamily. This protein is a receptor for members of the epidermal growth factor family. EGFR is a cell surface protein that binds to epidermal growth factor. Binding of the protein to a ligand induces receptor dimerization and tyrosine autophosphorylation and leads to cell proliferation. Mut…	GO:0000079~regulation of cyclin-dependent protein kinase activity,GO:0000082~G1/S transition of mitotic cell cycle,GO:0000165~MAPKKK cascade,GO:0000186~activation of MAPKK activity,GO:0000278~mitotic cell cycle,GO:0000902~cell morphogenesis,GO:0001501~skeletal system development,GO:0001503~ossification,GO:0001775~cell activation,GO:0001932~regulation of protein amino acid phosphorylation,GO:00064…	GO:0005576~extracellular region,GO:0005615~extracellular space,GO:0005768~endosome,GO:0005886~plasma membrane,GO:0005905~coated pit,GO:0012505~endomembrane system,GO:0012506~vesicle membrane,GO:0016021~integral to membrane,GO:0016023~cytoplasmic membrane-bounded vesicle,GO:0016323~basolateral plasma membrane,GO:0016324~apical plasma membrane,GO:0030117~membrane coat,GO:0030118~clathrin coat,GO:00…	GO:0000166~nucleotide binding,GO:0001882~nucleoside binding,GO:0001883~purine nucleoside binding,GO:0003677~DNA binding,GO:0003690~double-stranded DNA binding,GO:0003779~actin binding,GO:0004672~protein kinase activity,GO:0004674~protein serine/threonine kinase activity,GO:0004709~MAP kinase kinase kinase activity,GO:0004713~protein tyrosine kinase activity,GO:0004714~transmembrane receptor prote…	hsa04010:MAPK signaling pathway,hsa04012:ErbB signaling pathway,hsa04020:Calcium signaling pathway,hsa04060:Cytokine-cytokine receptor interaction,hsa04144:Endocytosis,hsa04320:Dorso-ventral axis formation,hsa04510:Focal adhesion,hsa04520:Adherens junction,hsa04540:Gap junction,hsa04810:Regulation of actin cytoskeleton,hsa04912:GnRH signaling pathway,hsa05120:Epithelial cell signaling in Helicoba…
hsa-miR-128a	MLL	4297	qRT-PCR//Luciferase reporter assay//Western blot	Functional MTI	19749093	miRTarBase	The MLL gene encodes a DNA-binding protein that methylates histone H3 (see MIM 601128) lys4 (H3K4) and positively regulates expression of target genes, including multiple HOX genes (see MIM 142980). MLL is a frequent target for recurrent translocations in acute leukemias that may be characterized as acute myeloid leukemia (AML; MIM 601626), acute lymphoblastic leukemia (ALL), or mixed lineage (bi…	GO:0002520~immune system development,GO:0003002~regionalization,GO:0006259~DNA metabolic process,GO:0006304~DNA modification,GO:0006305~DNA alkylation,GO:0006306~DNA methylation,GO:0006325~chromatin organization,GO:0006350~transcription,GO:0006351~transcription, DNA-dependent,GO:0006355~regulation of transcription, DNA-dependent,GO:0006357~regulation of transcription from RNA polymerase II promot…	GO:0005654~nucleoplasm,GO:0031974~membrane-enclosed lumen,GO:0031981~nuclear lumen,GO:0034708~methyltransferase complex,GO:0035097~histone methyltransferase complex,GO:0043233~organelle lumen,GO:0044451~nucleoplasm part,GO:0070013~intracellular organelle lumen,	GO:0000166~nucleotide binding,GO:0003677~DNA binding,GO:0003682~chromatin binding,GO:0003700~transcription factor activity,GO:0003702~RNA polymerase II transcription factor activity,GO:0005525~GTP binding,GO:0008170~N-methyltransferase activity,GO:0008270~zinc ion binding,GO:0008276~protein methyltransferase activity,GO:0016278~lysine N-methyltransferase activity,GO:0016279~protein-lysine N-methy…
hsa-miR-128a	AFF1	4299	qRT-PCR//Luciferase reporter assay//Western blot	Functional MTI	19749093	miRTarBase		GO:0006355~regulation of transcription, DNA-dependent,GO:0009891~positive regulation of biosynthetic process,GO:0010557~positive regulation of macromolecule biosynthetic process,GO:0010604~positive regulation of macromolecule metabolic process,GO:0010628~positive regulation of gene expression,GO:0031328~positive regulation of cellular biosynthetic process,GO:0045449~regulation of transcription,GO…		GO:0003677~DNA binding,GO:0003700~transcription factor activity,GO:0016563~transcription activator activity,GO:0030528~transcription regulator activity,
hsa-miR-128a	NTRK3	4916	Luciferase reporter assay	Functional MTI	19370765	miRTarBase	This gene encodes a member of the neurotrophic tyrosine receptor kinase (NTRK) family. This kinase is a membrane-bound receptor that, upon neurotrophin binding, phosphorylates itself and members of the MAPK pathway. Signalling through this kinase leads to cell differentiation and may play a role in the development of proprioceptive neurons that sense body position. Mutations in this gene have bee…	GO:0001558~regulation of cell growth,GO:0006468~protein amino acid phosphorylation,GO:0006793~phosphorus metabolic process,GO:0006796~phosphate metabolic process,GO:0007166~cell surface receptor linked signal transduction,GO:0007167~enzyme linked receptor protein signaling pathway,GO:0007169~transmembrane receptor protein tyrosine kinase signaling pathway,GO:0008361~regulation of cell size,GO:001…	GO:0005886~plasma membrane,GO:0005887~integral to plasma membrane,GO:0016021~integral to membrane,GO:0031224~intrinsic to membrane,GO:0031226~intrinsic to plasma membrane,GO:0044459~plasma membrane part,	GO:0000166~nucleotide binding,GO:0001882~nucleoside binding,GO:0001883~purine nucleoside binding,GO:0004672~protein kinase activity,GO:0004713~protein tyrosine kinase activity,GO:0004714~transmembrane receptor protein tyrosine kinase activity,GO:0005030~neurotrophin receptor activity,GO:0005524~ATP binding,GO:0017076~purine nucleotide binding,GO:0019838~growth factor binding,GO:0030554~adenyl nuc…	hsa04722:Neurotrophin signaling pathway,
hsa-miR-128a	RELN	5649	qRT-PCR//Western blot	Functional MTI	19713529	miRTarBase	This gene encodes a large secreted extracellular matrix protein thought to control cell-cell interactions critical for cell positioning and neuronal migration during brain development. This protein may be involved in schizophrenia, autism, bipolar disorder, major depression and in migration defects associated with temporal lobe epilepsy. Mutations of this gene are associated with autosomal recess…	GO:0000902~cell morphogenesis,GO:0000904~cell morphogenesis involved in differentiation,GO:0001764~neuron migration,GO:0003002~regionalization,GO:0006468~protein amino acid phosphorylation,GO:0006793~phosphorus metabolic process,GO:0006796~phosphate metabolic process,GO:0006928~cell motion,GO:0007155~cell adhesion,GO:0007389~pattern specification process,GO:0007409~axonogenesis,GO:0007411~axon gu…	GO:0005576~extracellular region,GO:0005578~proteinaceous extracellular matrix,GO:0005615~extracellular space,GO:0030425~dendrite,GO:0031012~extracellular matrix,GO:0042995~cell projection,GO:0043005~neuron projection,GO:0044421~extracellular region part,	GO:0004672~protein kinase activity,GO:0004712~protein serine/threonine/tyrosine kinase activity,GO:0005509~calcium ion binding,GO:0008233~peptidase activity,GO:0008236~serine-type peptidase activity,GO:0008270~zinc ion binding,GO:0017171~serine hydrolase activity,GO:0043167~ion binding,GO:0043169~cation binding,GO:0046872~metal ion binding,GO:0046914~transition metal ion binding,GO:0070011~peptid…	hsa04510:Focal adhesion,hsa04512:ECM-receptor interaction,
hsa-miR-128a	TGFBR1	7046	Luciferase reporter assay//Western blot	Functional MTI	20054641	miRTarBase	The protein encoded by this gene forms a heteromeric complex with type II TGF-beta receptors when bound to TGF-beta, transducing the TGF-beta signal from the cell surface to the cytoplasm. The encoded protein is a serine/threonine protein kinase. Mutations in this gene have been associated with Loeys-Dietz aortic aneurysm syndrome (LDAS). Multiple transcript variants encoding different isoforms h…	GO:0000165~MAPKKK cascade,GO:0000186~activation of MAPKK activity,GO:0001501~skeletal system development,GO:0001558~regulation of cell growth,GO:0001568~blood vessel development,GO:0001655~urogenital system development,GO:0001666~response to hypoxia,GO:0001701~in utero embryonic development,GO:0001822~kidney development,GO:0001824~blastocyst development,GO:0001932~regulation of protein amino acid…	GO:0005886~plasma membrane,GO:0005887~integral to plasma membrane,GO:0016021~integral to membrane,GO:0016323~basolateral plasma membrane,GO:0016324~apical plasma membrane,GO:0031224~intrinsic to membrane,GO:0031226~intrinsic to plasma membrane,GO:0043235~receptor complex,GO:0044459~plasma membrane part,GO:0045177~apical part of cell,GO:0070022~transforming growth factor beta receptor complex,	GO:0000166~nucleotide binding,GO:0000287~magnesium ion binding,GO:0001882~nucleoside binding,GO:0001883~purine nucleoside binding,GO:0004672~protein kinase activity,GO:0004674~protein serine/threonine kinase activity,GO:0004675~transmembrane receptor protein serine/threonine kinase activity,GO:0005024~transforming growth factor beta receptor activity,GO:0005025~transforming growth factor beta rec…	hsa04010:MAPK signaling pathway,hsa04060:Cytokine-cytokine receptor interaction,hsa04144:Endocytosis,hsa04350:TGF-beta signaling pathway,hsa04520:Adherens junction,hsa05200:Pathways in cancer,hsa05210:Colorectal cancer,hsa05212:Pancreatic cancer,hsa05220:Chronic myeloid leukemia,
hsa-miR-128a	FBXW7	55294	Luciferase reporter assay//Microarray//Northern blot//Western blot	Functional MTI	20042474	miRTarBase	This gene encodes a member of the F-box protein family which is characterized by an approximately 40 amino acid motif, the F-box. The F-box proteins constitute one of the four subunits of ubiquitin protein ligase complex called SCFs (SKP1-cullin-F-box), which function in phosphorylation-dependent ubiquitination. The F-box proteins are divided into 3 classes: Fbws containing WD-40 domains, Fbls co…	GO:0006508~proteolysis,GO:0009057~macromolecule catabolic process,GO:0016567~protein ubiquitination,GO:0019941~modification-dependent protein catabolic process,GO:0030163~protein catabolic process,GO:0032446~protein modification by small protein conjugation,GO:0043632~modification-dependent macromolecule catabolic process,GO:0044257~cellular protein catabolic process,GO:0044265~cellular macromole…			hsa04120:Ubiquitin mediated proteolysis,
hsa-miR-128b	E2F3	1871				mirecords	The protein encoded by this gene is a member of the E2F family of transcription factors. The E2F family plays a crucial role in the control of cell cycle and action of tumor suppressor proteins and is also a target of the transforming proteins of small DNA tumor viruses. The E2F proteins contain several evolutionally conserved domains found in most members of the family. These domains include a D…	GO:0006350~transcription,GO:0006351~transcription, DNA-dependent,GO:0006352~transcription initiation,GO:0006355~regulation of transcription, DNA-dependent,GO:0006366~transcription from RNA polymerase II promoter,GO:0006367~transcription initiation from RNA polymerase II promoter,GO:0006461~protein complex assembly,GO:0007049~cell cycle,GO:0008284~positive regulation of cell proliferation,GO:00098…	GO:0005654~nucleoplasm,GO:0005667~transcription factor complex,GO:0031974~membrane-enclosed lumen,GO:0031981~nuclear lumen,GO:0043233~organelle lumen,GO:0044451~nucleoplasm part,GO:0070013~intracellular organelle lumen,	GO:0003677~DNA binding,GO:0003700~transcription factor activity,GO:0016563~transcription activator activity,GO:0030528~transcription regulator activity,	hsa04110:Cell cycle,hsa05200:Pathways in cancer,hsa05212:Pancreatic cancer,hsa05214:Glioma,hsa05215:Prostate cancer,hsa05218:Melanoma,hsa05219:Bladder cancer,hsa05220:Chronic myeloid leukemia,hsa05222:Small cell lung cancer,hsa05223:Non-small cell lung cancer,
hsa-miR-128b	NTRK3	4916				mirecords	This gene encodes a member of the neurotrophic tyrosine receptor kinase (NTRK) family. This kinase is a membrane-bound receptor that, upon neurotrophin binding, phosphorylates itself and members of the MAPK pathway. Signalling through this kinase leads to cell differentiation and may play a role in the development of proprioceptive neurons that sense body position. Mutations in this gene have bee…	GO:0001558~regulation of cell growth,GO:0006468~protein amino acid phosphorylation,GO:0006793~phosphorus metabolic process,GO:0006796~phosphate metabolic process,GO:0007166~cell surface receptor linked signal transduction,GO:0007167~enzyme linked receptor protein signaling pathway,GO:0007169~transmembrane receptor protein tyrosine kinase signaling pathway,GO:0008361~regulation of cell size,GO:001…	GO:0005886~plasma membrane,GO:0005887~integral to plasma membrane,GO:0016021~integral to membrane,GO:0031224~intrinsic to membrane,GO:0031226~intrinsic to plasma membrane,GO:0044459~plasma membrane part,	GO:0000166~nucleotide binding,GO:0001882~nucleoside binding,GO:0001883~purine nucleoside binding,GO:0004672~protein kinase activity,GO:0004713~protein tyrosine kinase activity,GO:0004714~transmembrane receptor protein tyrosine kinase activity,GO:0005030~neurotrophin receptor activity,GO:0005524~ATP binding,GO:0017076~purine nucleotide binding,GO:0019838~growth factor binding,GO:0030554~adenyl nuc…	hsa04722:Neurotrophin signaling pathway,
hsa-miR-128b	BMI1	648				mirecords		GO:0002520~immune system development,GO:0003002~regionalization,GO:0006325~chromatin organization,GO:0006350~transcription,GO:0007379~segment specification,GO:0007389~pattern specification process,GO:0008284~positive regulation of cell proliferation,GO:0016568~chromatin modification,GO:0030097~hemopoiesis,GO:0035282~segmentation,GO:0042127~regulation of cell proliferation,GO:0045449~regulation of…		GO:0008270~zinc ion binding,GO:0043167~ion binding,GO:0043169~cation binding,GO:0046872~metal ion binding,GO:0046914~transition metal ion binding,
hsa-miR-128b	ADORA2B	136				mirecords	This gene encodes an adenosine receptor that is a member of the G protein-coupled receptor superfamily. This integral membrane protein stimulates adenylate cyclase activity in the presence of adenosine. This protein also interacts with netrin-1, which is involved in axon elongation. The gene is located near the Smith-Magenis syndrome region on chromosome 17. [provided by RefSeq],	GO:0000165~MAPKKK cascade,GO:0000187~activation of MAPK activity,GO:0001817~regulation of cytokine production,GO:0001819~positive regulation of cytokine production,GO:0002676~regulation of chronic inflammatory response,GO:0002678~positive regulation of chronic inflammatory response,GO:0002684~positive regulation of immune system process,GO:0002694~regulation of leukocyte activation,GO:0002696~pos…	GO:0005886~plasma membrane,GO:0005887~integral to plasma membrane,GO:0016021~integral to membrane,GO:0031224~intrinsic to membrane,GO:0031226~intrinsic to plasma membrane,GO:0044459~plasma membrane part,	GO:0001608~nucleotide receptor activity, G-protein coupled,GO:0001609~adenosine receptor activity, G-protein coupled,GO:0001614~purinergic nucleotide receptor activity,GO:0016502~nucleotide receptor activity,GO:0045028~purinergic nucleotide receptor activity, G-protein coupled,	hsa04020:Calcium signaling pathway,hsa04080:Neuroactive ligand-receptor interaction,hsa04270:Vascular smooth muscle contraction,
hsa-miR-128b	DBI	1622				mirecords	This gene encodes diazepam binding inhibitor, a protein that is regulated by hormones and is involved in lipid metabolism and the displacement of beta-carbolines and benzodiazepines, which modulate signal transduction at type A gamma-aminobutyric acid receptors located in brain synapses. The protein is conserved from yeast to mammals, with the most highly conserved domain consisting of seven cont…			GO:0000062~acyl-CoA binding,GO:0005504~fatty acid binding,GO:0008289~lipid binding,GO:0030156~benzodiazepine receptor binding,GO:0031406~carboxylic acid binding,GO:0033293~monocarboxylic acid binding,GO:0048037~cofactor binding,GO:0050662~coenzyme binding,	hsa03320:PPAR signaling pathway,
hsa-miR-128b	AGO1	26523				mirecords	This gene encodes a member of the Argonaute family of proteins which play a role in RNA interference. The encoded protein is highly basic, and contains a PAZ domain and a PIWI domain. It may interact with dicer1 and play a role in short-interfering-RNA-mediated gene silencing. This gene is located on chromosome 1 in a cluster of closely related family members including argonaute 3, and argonaute …	GO:0000956~nuclear-transcribed mRNA catabolic process,GO:0006350~transcription,GO:0006401~RNA catabolic process,GO:0006402~mRNA catabolic process,GO:0006417~regulation of translation,GO:0009057~macromolecule catabolic process,GO:0009890~negative regulation of biosynthetic process,GO:0010558~negative regulation of macromolecule biosynthetic process,GO:0010605~negative regulation of macromolecule m…	GO:0000932~cytoplasmic mRNA processing body,GO:0030529~ribonucleoprotein complex,	GO:0003723~RNA binding,GO:0003743~translation initiation factor activity,GO:0008135~translation factor activity, nucleic acid binding,
hsa-miR-128b	LDLR	3949				mirecords	The low density lipoprotein receptor (LDLR) gene family consists of cell surface proteins involved in receptor-mediated endocytosis of specific ligands. Low density lipoprotein (LDL) is normally bound at the cell membrane and taken into the cell ending up in lysosomes where the protein is degraded and the cholesterol is made available for repression of microsomal enzyme 3-hydroxy-3-methylglutaryl…	GO:0006486~protein amino acid glycosylation,GO:0006493~protein amino acid O-linked glycosylation,GO:0006869~lipid transport,GO:0006897~endocytosis,GO:0007586~digestion,GO:0008202~steroid metabolic process,GO:0008203~cholesterol metabolic process,GO:0009057~macromolecule catabolic process,GO:0009100~glycoprotein metabolic process,GO:0009101~glycoprotein biosynthetic process,GO:0009719~response to …	GO:0005576~extracellular region,GO:0005615~extracellular space,GO:0005768~endosome,GO:0005886~plasma membrane,GO:0005887~integral to plasma membrane,GO:0005901~caveola,GO:0005905~coated pit,GO:0010008~endosome membrane,GO:0012505~endomembrane system,GO:0012506~vesicle membrane,GO:0016021~integral to membrane,GO:0016023~cytoplasmic membrane-bounded vesicle,GO:0030135~coated vesicle,GO:0030136~clat…	GO:0005041~low-density lipoprotein receptor activity,GO:0005509~calcium ion binding,GO:0008034~lipoprotein binding,GO:0030169~low-density lipoprotein binding,GO:0030228~lipoprotein receptor activity,GO:0030229~very-low-density lipoprotein receptor activity,GO:0034189~very-low-density lipoprotein binding,GO:0043167~ion binding,GO:0043169~cation binding,GO:0046872~metal ion binding,	hsa04144:Endocytosis,
hsa-miR-128b	DCX	1641				mirecords	In the developing cortex, cortical neurons must migrate over long distances to reach the site of their final differentiation. The protein encoded by this gene is a cytoplasmic protein which appears to direct neuronal migration by regulating the organization and stability of microtubules. The encoded protein contains two doublecortin domains, which bind microtubules. In addition, the encoded prote…	GO:0000902~cell morphogenesis,GO:0000904~cell morphogenesis involved in differentiation,GO:0001764~neuron migration,GO:0006928~cell motion,GO:0007242~intracellular signaling cascade,GO:0007409~axonogenesis,GO:0008361~regulation of cell size,GO:0016049~cell growth,GO:0016358~dendrite development,GO:0016477~cell migration,GO:0021952~central nervous system projection neuron axonogenesis,GO:0021953~c…	GO:0005856~cytoskeleton,GO:0005875~microtubule associated complex,GO:0015630~microtubule cytoskeleton,GO:0043228~non-membrane-bounded organelle,GO:0043232~intracellular non-membrane-bounded organelle,GO:0044430~cytoskeletal part,	GO:0008017~microtubule binding,GO:0008092~cytoskeletal protein binding,GO:0015631~tubulin binding,
hsa-miR-128b	RELN	5649				mirecords	This gene encodes a large secreted extracellular matrix protein thought to control cell-cell interactions critical for cell positioning and neuronal migration during brain development. This protein may be involved in schizophrenia, autism, bipolar disorder, major depression and in migration defects associated with temporal lobe epilepsy. Mutations of this gene are associated with autosomal recess…	GO:0000902~cell morphogenesis,GO:0000904~cell morphogenesis involved in differentiation,GO:0001764~neuron migration,GO:0003002~regionalization,GO:0006468~protein amino acid phosphorylation,GO:0006793~phosphorus metabolic process,GO:0006796~phosphate metabolic process,GO:0006928~cell motion,GO:0007155~cell adhesion,GO:0007389~pattern specification process,GO:0007409~axonogenesis,GO:0007411~axon gu…	GO:0005576~extracellular region,GO:0005578~proteinaceous extracellular matrix,GO:0005615~extracellular space,GO:0030425~dendrite,GO:0031012~extracellular matrix,GO:0042995~cell projection,GO:0043005~neuron projection,GO:0044421~extracellular region part,	GO:0004672~protein kinase activity,GO:0004712~protein serine/threonine/tyrosine kinase activity,GO:0005509~calcium ion binding,GO:0008233~peptidase activity,GO:0008236~serine-type peptidase activity,GO:0008270~zinc ion binding,GO:0017171~serine hydrolase activity,GO:0043167~ion binding,GO:0043169~cation binding,GO:0046872~metal ion binding,GO:0046914~transition metal ion binding,GO:0070011~peptid…	hsa04510:Focal adhesion,hsa04512:ECM-receptor interaction,
hsa-miR-128b	MLL	4297				mirecords	The MLL gene encodes a DNA-binding protein that methylates histone H3 (see MIM 601128) lys4 (H3K4) and positively regulates expression of target genes, including multiple HOX genes (see MIM 142980). MLL is a frequent target for recurrent translocations in acute leukemias that may be characterized as acute myeloid leukemia (AML; MIM 601626), acute lymphoblastic leukemia (ALL), or mixed lineage (bi…	GO:0002520~immune system development,GO:0003002~regionalization,GO:0006259~DNA metabolic process,GO:0006304~DNA modification,GO:0006305~DNA alkylation,GO:0006306~DNA methylation,GO:0006325~chromatin organization,GO:0006350~transcription,GO:0006351~transcription, DNA-dependent,GO:0006355~regulation of transcription, DNA-dependent,GO:0006357~regulation of transcription from RNA polymerase II promot…	GO:0005654~nucleoplasm,GO:0031974~membrane-enclosed lumen,GO:0031981~nuclear lumen,GO:0034708~methyltransferase complex,GO:0035097~histone methyltransferase complex,GO:0043233~organelle lumen,GO:0044451~nucleoplasm part,GO:0070013~intracellular organelle lumen,	GO:0000166~nucleotide binding,GO:0003677~DNA binding,GO:0003682~chromatin binding,GO:0003700~transcription factor activity,GO:0003702~RNA polymerase II transcription factor activity,GO:0005525~GTP binding,GO:0008170~N-methyltransferase activity,GO:0008270~zinc ion binding,GO:0008276~protein methyltransferase activity,GO:0016278~lysine N-methyltransferase activity,GO:0016279~protein-lysine N-methy…
hsa-miR-128b	AF4	4299				mirecords		GO:0006355~regulation of transcription, DNA-dependent,GO:0009891~positive regulation of biosynthetic process,GO:0010557~positive regulation of macromolecule biosynthetic process,GO:0010604~positive regulation of macromolecule metabolic process,GO:0010628~positive regulation of gene expression,GO:0031328~positive regulation of cellular biosynthetic process,GO:0045449~regulation of transcription,GO…		GO:0003677~DNA binding,GO:0003700~transcription factor activity,GO:0016563~transcription activator activity,GO:0030528~transcription regulator activity,
hsa-miR-128b	TXNIP	10628				mirecords		GO:0000302~response to reactive oxygen species,GO:0006350~transcription,GO:0006979~response to oxidative stress,GO:0007049~cell cycle,GO:0007166~cell surface receptor linked signal transduction,GO:0007167~enzyme linked receptor protein signaling pathway,GO:0007169~transmembrane receptor protein tyrosine kinase signaling pathway,GO:0007398~ectoderm development,GO:0008544~epidermis development,GO:0…	GO:0005739~mitochondrion,GO:0005740~mitochondrial envelope,GO:0005758~mitochondrial intermembrane space,GO:0031967~organelle envelope,GO:0031970~organelle envelope lumen,GO:0031974~membrane-enclosed lumen,GO:0031975~envelope,GO:0044429~mitochondrial part,	GO:0004857~enzyme inhibitor activity,
hsa-miR-129	BMPR2	659	In situ hybridization//Microarray//qRT-PCR	Non-Functional MTI (Weak)	19487295	miRTarBase	This gene encodes a member of the bone morphogenetic protein (BMP) receptor family of transmembrane serine/threonine kinases. The ligands of this receptor are BMPs, which are members of the TGF-beta superfamily. BMPs are involved in endochondral bone formation and embryogenesis. These proteins transduce their signals through the formation of heteromeric complexes of two different types of serine …	GO:0001704~formation of primary germ layer,GO:0001707~mesoderm formation,GO:0001932~regulation of protein amino acid phosphorylation,GO:0001934~positive regulation of protein amino acid phosphorylation,GO:0003002~regionalization,GO:0003013~circulatory system process,GO:0003073~regulation of systemic arterial blood pressure,GO:0003085~negative regulation of systemic arterial blood pressure,GO:0006…	GO:0005886~plasma membrane,GO:0005887~integral to plasma membrane,GO:0005901~caveola,GO:0009986~cell surface,GO:0016021~integral to membrane,GO:0031224~intrinsic to membrane,GO:0031226~intrinsic to plasma membrane,GO:0044459~plasma membrane part,GO:0045121~membrane raft,	GO:0000166~nucleotide binding,GO:0000287~magnesium ion binding,GO:0001882~nucleoside binding,GO:0001883~purine nucleoside binding,GO:0004672~protein kinase activity,GO:0004674~protein serine/threonine kinase activity,GO:0004675~transmembrane receptor protein serine/threonine kinase activity,GO:0005024~transforming growth factor beta receptor activity,GO:0005524~ATP binding,GO:0017076~purine nucle…	hsa04060:Cytokine-cytokine receptor interaction,hsa04350:TGF-beta signaling pathway,
hsa-miR-129	ETV6	2120	In situ hybridization//Microarray//qRT-PCR	Non-Functional MTI (Weak)	19487295	miRTarBase	This gene encodes an ETS family transcription factor. The product of this gene contains two functional domains: a N-terminal pointed (PNT) domain that is involved in protein-protein interactions with itself and other proteins, and a C-terminal DNA-binding domain. Gene knockout studies in mice suggest that it is required for hematopoiesis and maintenance of the developing vascular network. This ge…	GO:0006350~transcription,GO:0006355~regulation of transcription, DNA-dependent,GO:0045449~regulation of transcription,GO:0051252~regulation of RNA metabolic process,	GO:0005730~nucleolus,GO:0031974~membrane-enclosed lumen,GO:0031981~nuclear lumen,GO:0043228~non-membrane-bounded organelle,GO:0043232~intracellular non-membrane-bounded organelle,GO:0043233~organelle lumen,GO:0070013~intracellular organelle lumen,	GO:0003677~DNA binding,GO:0003700~transcription factor activity,GO:0019904~protein domain specific binding,GO:0030528~transcription regulator activity,GO:0043565~sequence-specific DNA binding,	hsa04320:Dorso-ventral axis formation,
hsa-miR-129	GALNT1	2589	In situ hybridization//Microarray//qRT-PCR	Functional MTI (Weak)	19487295	miRTarBase	The GALNT13 protein is a member of the UDP-N-acetyl-alpha-D-galactosamine:polypeptide N-acetylgalactosaminyltransferase (GalNAcT; EC 2.4.1.41) family, which initiate O-linked glycosylation of mucins (see MUC3A, MIM 158371) by the initial transfer of N-acetylgalactosamine (GalNAc) with an alpha-linkage to a serine or threonine residue.[supplied by OMIM],This gene encodes a member of the UDP-N-acet…	GO:0006486~protein amino acid glycosylation,GO:0006493~protein amino acid O-linked glycosylation,GO:0009100~glycoprotein metabolic process,GO:0009101~glycoprotein biosynthetic process,GO:0018209~peptidyl-serine modification,GO:0018210~peptidyl-threonine modification,GO:0018242~protein amino acid O-linked glycosylation via serine,GO:0018243~protein amino acid O-linked glycosylation via threonine,G…	GO:0005576~extracellular region,GO:0005794~Golgi apparatus,GO:0016021~integral to membrane,GO:0031224~intrinsic to membrane,GO:0048471~perinuclear region of cytoplasm,	GO:0004653~polypeptide N-acetylgalactosaminyltransferase activity,GO:0005509~calcium ion binding,GO:0005529~sugar binding,GO:0008376~acetylgalactosaminyltransferase activity,GO:0030145~manganese ion binding,GO:0030246~carbohydrate binding,GO:0043167~ion binding,GO:0043169~cation binding,GO:0046872~metal ion binding,GO:0046914~transition metal ion binding,	hsa00512:O-Glycan biosynthesis,
hsa-miR-129	NOTCH1	4851	Luciferase reporter assay//Microarray	Functional MTI	17150773	miRTarBase	This gene encodes a member of the Notch family. Members of this Type 1 transmembrane protein family share structural characteristics including an extracellular domain consisting of multiple epidermal growth factor-like (EGF) repeats, and an intracellular domain consisting of multiple, different domain types. Notch family members play a role in a variety of developmental processes by controlling c…	GO:0000902~cell morphogenesis,GO:0000904~cell morphogenesis involved in differentiation,GO:0001525~angiogenesis,GO:0001568~blood vessel development,GO:0001708~cell fate specification,GO:0001763~morphogenesis of a branching structure,GO:0001837~epithelial to mesenchymal transition,GO:0001889~liver development,GO:0001942~hair follicle development,GO:0001944~vasculature development,GO:0002040~sprout…	GO:0001669~acrosomal vesicle,GO:0005794~Golgi apparatus,GO:0005886~plasma membrane,GO:0016021~integral to membrane,GO:0016023~cytoplasmic membrane-bounded vesicle,GO:0030141~secretory granule,GO:0031224~intrinsic to membrane,GO:0031410~cytoplasmic vesicle,GO:0031982~vesicle,GO:0031988~membrane-bounded vesicle,	GO:0003677~DNA binding,GO:0003682~chromatin binding,GO:0003700~transcription factor activity,GO:0005509~calcium ion binding,GO:0016563~transcription activator activity,GO:0030528~transcription regulator activity,GO:0031490~chromatin DNA binding,GO:0043167~ion binding,GO:0043169~cation binding,GO:0043565~sequence-specific DNA binding,GO:0043566~structure-specific DNA binding,GO:0046872~metal ion b…	hsa04320:Dorso-ventral axis formation,hsa04330:Notch signaling pathway,hsa05020:Prion diseases,
hsa-miR-129	SOX4	6659	In situ hybridization//Microarray//qRT-PCR	Functional MTI (Weak)	19487295	miRTarBase	This intronless gene encodes a member of the SOX (SRY-related HMG-box) family of transcription factors involved in the regulation of embryonic development and in the determination of the cell fate. The encoded protein may act as a transcriptional regulator after forming a protein complex with other proteins, such as syndecan binding protein (syntenin). The protein may function in the apoptosis pa…	GO:0001775~cell activation,GO:0002244~hemopoietic progenitor cell differentiation,GO:0002320~lymphoid progenitor cell differentiation,GO:0002328~pro-B cell differentiation,GO:0002520~immune system development,GO:0002521~leukocyte differentiation,GO:0006350~transcription,GO:0006355~regulation of transcription, DNA-dependent,GO:0007166~cell surface receptor linked signal transduction,GO:0007507~hea…		GO:0003677~DNA binding,GO:0003700~transcription factor activity,GO:0030528~transcription regulator activity,
hsa-miR-137	CDC42	998	Luciferase reporter assay//Western blot	Functional MTI	20473940	miRTarBase	The protein encoded by this gene is a small GTPase of the Rho-subfamily, which regulates signaling pathways that control diverse cellular functions including cell morphology, migration, endocytosis and cell cycle progression. This protein is highly similar to Saccharomyces cerevisiae Cdc 42, and is able to complement the yeast cdc42-1 mutant. The product of oncogene Dbl was reported to specifical…	GO:0000902~cell morphogenesis,GO:0001709~cell fate determination,GO:0002520~immune system development,GO:0002521~leukocyte differentiation,GO:0002573~myeloid leukocyte differentiation,GO:0007010~cytoskeleton organization,GO:0007088~regulation of mitosis,GO:0007097~nuclear migration,GO:0007163~establishment or maintenance of cell polarity,GO:0007242~intracellular signaling cascade,GO:0007264~small…	GO:0005829~cytosol,GO:0005886~plasma membrane,GO:0009898~internal side of plasma membrane,GO:0030175~filopodium,GO:0042995~cell projection,GO:0044459~plasma membrane part,GO:0045177~apical part of cell,	GO:0000166~nucleotide binding,GO:0003924~GTPase activity,GO:0005525~GTP binding,GO:0017076~purine nucleotide binding,GO:0019001~guanyl nucleotide binding,GO:0030742~GTP-dependent protein binding,GO:0032553~ribonucleotide binding,GO:0032555~purine ribonucleotide binding,GO:0032561~guanyl ribonucleotide binding,	hsa04010:MAPK signaling pathway,hsa04062:Chemokine signaling pathway,hsa04144:Endocytosis,hsa04360:Axon guidance,hsa04370:VEGF signaling pathway,hsa04510:Focal adhesion,hsa04520:Adherens junction,hsa04530:Tight junction,hsa04660:T cell receptor signaling pathway,hsa04666:Fc gamma R-mediated phagocytosis,hsa04670:Leukocyte transendothelial migration,hsa04722:Neurotrophin signaling pathway,hsa04810…
hsa-miR-137	CDK6	1021	Luciferase reporter assay//qRT-PCR//Western blot	Functional MTI	18381414	miRTarBase	The protein encoded by this gene is a member of the cyclin-dependent protein kinase (CDK) family. CDK family members are highly similar to the gene products of Saccharomyces cerevisiae cdc28, and Schizosaccharomyces pombe cdc2, and are known to be important regulators of cell cycle progression. This kinase is a catalytic subunit of the protein kinase complex that is important for cell cycle G1 ph…	GO:0000080~G1 phase of mitotic cell cycle,GO:0000278~mitotic cell cycle,GO:0001952~regulation of cell-matrix adhesion,GO:0001954~positive regulation of cell-matrix adhesion,GO:0002520~immune system development,GO:0006468~protein amino acid phosphorylation,GO:0006793~phosphorus metabolic process,GO:0006796~phosphate metabolic process,GO:0007049~cell cycle,GO:0008284~positive regulation of cell pro…	GO:0000307~cyclin-dependent protein kinase holoenzyme complex,GO:0001726~ruffle,GO:0031252~cell leading edge,GO:0042995~cell projection,	GO:0000166~nucleotide binding,GO:0001882~nucleoside binding,GO:0001883~purine nucleoside binding,GO:0004672~protein kinase activity,GO:0004674~protein serine/threonine kinase activity,GO:0004693~cyclin-dependent protein kinase activity,GO:0005524~ATP binding,GO:0017076~purine nucleotide binding,GO:0030332~cyclin binding,GO:0030554~adenyl nucleotide binding,GO:0032553~ribonucleotide binding,GO:003…	hsa04110:Cell cycle,hsa04115:p53 signaling pathway,hsa05200:Pathways in cancer,hsa05212:Pancreatic cancer,hsa05214:Glioma,hsa05218:Melanoma,hsa05220:Chronic myeloid leukemia,hsa05222:Small cell lung cancer,hsa05223:Non-small cell lung cancer,
hsa-miR-137	CTBP1	1487	Luciferase reporter assay//qRT-PCR//Western blot	Functional MTI	21278922	miRTarBase	This gene encodes a protein that binds to the C-terminus of adenovirus E1A proteins. This phosphoprotein is a transcriptional repressor and may play a role during cellular proliferation. This protein and the product of a second closely related gene, CTBP2, can dimerize. Both proteins can also interact with a polycomb group protein complex which participates in regulation of gene expression during…	GO:0000122~negative regulation of transcription from RNA polymerase II promoter,GO:0006355~regulation of transcription, DNA-dependent,GO:0006357~regulation of transcription from RNA polymerase II promoter,GO:0006468~protein amino acid phosphorylation,GO:0006793~phosphorus metabolic process,GO:0006796~phosphate metabolic process,GO:0007030~Golgi organization,GO:0008285~negative regulation of cell …	GO:0005654~nucleoplasm,GO:0005667~transcription factor complex,GO:0005829~cytosol,GO:0017053~transcriptional repressor complex,GO:0031974~membrane-enclosed lumen,GO:0031981~nuclear lumen,GO:0043233~organelle lumen,GO:0044451~nucleoplasm part,GO:0070013~intracellular organelle lumen,	GO:0000166~nucleotide binding,GO:0003677~DNA binding,GO:0003700~transcription factor activity,GO:0008022~protein C-terminus binding,GO:0008134~transcription factor binding,GO:0016564~transcription repressor activity,GO:0019904~protein domain specific binding,GO:0030528~transcription regulator activity,GO:0048037~cofactor binding,GO:0050662~coenzyme binding,GO:0051287~NAD or NADH binding,	hsa04310:Wnt signaling pathway,hsa04330:Notch signaling pathway,hsa05200:Pathways in cancer,hsa05220:Chronic myeloid leukemia,
hsa-miR-137	E2F6	1876	Luciferase reporter assay//qRT-PCR//Western blot	Non-Functional MTI	18381414	miRTarBase	This gene encodes a member of the E2F transcription factor protein family. E2F family members play a crucial role in control of the cell cycle and of the action of tumor suppressor proteins. They are also a target of the transforming proteins of small DNA tumor viruses. Many E2F proteins contain several evolutionarily conserved domains: a DNA binding domain, a dimerization domain which determines…	GO:0000082~G1/S transition of mitotic cell cycle,GO:0000083~regulation of transcription of G1/S-phase of mitotic cell cycle,GO:0000122~negative regulation of transcription from RNA polymerase II promoter,GO:0000278~mitotic cell cycle,GO:0006350~transcription,GO:0006355~regulation of transcription, DNA-dependent,GO:0006357~regulation of transcription from RNA polymerase II promoter,GO:0007049~cell…	GO:0005654~nucleoplasm,GO:0005667~transcription factor complex,GO:0031974~membrane-enclosed lumen,GO:0031981~nuclear lumen,GO:0043233~organelle lumen,GO:0044451~nucleoplasm part,GO:0070013~intracellular organelle lumen,	GO:0003677~DNA binding,GO:0003700~transcription factor activity,GO:0003712~transcription cofactor activity,GO:0003714~transcription corepressor activity,GO:0008134~transcription factor binding,GO:0016564~transcription repressor activity,GO:0030528~transcription regulator activity,
hsa-miR-137	MITF	4286	Luciferase reporter assay//qRT-PCR//Western blot	Functional MTI	21051724	miRTarBase	This gene encodes a transcription factor that contains both basic helix-loop-helix and leucine zipper structural features. It regulates the differentiation and development of melanocytes retinal pigment epithelium and is also responsible for pigment cell-specific transcription of the melanogenesis enzyme genes. Heterozygous mutations in the this gene cause auditory-pigmentary syndromes, such as W…	GO:0001654~eye development,GO:0002761~regulation of myeloid leukocyte differentiation,GO:0006350~transcription,GO:0006355~regulation of transcription, DNA-dependent,GO:0006357~regulation of transcription from RNA polymerase II promoter,GO:0007166~cell surface receptor linked signal transduction,GO:0007423~sensory organ development,GO:0009891~positive regulation of biosynthetic process,GO:0010557~…		GO:0003677~DNA binding,GO:0003682~chromatin binding,GO:0003700~transcription factor activity,GO:0003702~RNA polymerase II transcription factor activity,GO:0003705~RNA polymerase II transcription factor activity, enhancer binding,GO:0016563~transcription activator activity,GO:0030528~transcription regulator activity,GO:0043565~sequence-specific DNA binding,	hsa04916:Melanogenesis,hsa05200:Pathways in cancer,hsa05218:Melanoma,
hsa-miR-137	NCOA2	10499	Luciferase reporter assay//qRT-PCR//Western blot	Non-Functional MTI	18381414	miRTarBase		GO:0000122~negative regulation of transcription from RNA polymerase II promoter,GO:0006350~transcription,GO:0006355~regulation of transcription, DNA-dependent,GO:0006357~regulation of transcription from RNA polymerase II promoter,GO:0007242~intracellular signaling cascade,GO:0009890~negative regulation of biosynthetic process,GO:0009891~positive regulation of biosynthetic process,GO:0010557~posit…		GO:0003677~DNA binding,GO:0003712~transcription cofactor activity,GO:0003713~transcription coactivator activity,GO:0008134~transcription factor binding,GO:0010861~thyroid hormone receptor activator activity,GO:0016563~transcription activator activity,GO:0016564~transcription repressor activity,GO:0030374~ligand-dependent nuclear receptor transcription coactivator activity,GO:0030375~thyroid hormo…
hsa-miR-137	KDM1A	23028	Luciferase reporter assay//Microarray//qRT-PCR//Western blot	Functional MTI	20682795	miRTarBase	This gene encodes a nuclear protein containing a SWIRM domain, a FAD-binding motif, and an amine oxidase domain. This protein is a component of several histone deacetylase complexes, though it silences genes by functioning as a histone demethylase. Alternative splicing results in multiple transcript variants. [provided by RefSeq],	GO:0000122~negative regulation of transcription from RNA polymerase II promoter,GO:0001701~in utero embryonic development,GO:0006325~chromatin organization,GO:0006350~transcription,GO:0006355~regulation of transcription, DNA-dependent,GO:0006357~regulation of transcription from RNA polymerase II promoter,GO:0006482~protein amino acid demethylation,GO:0006730~one-carbon metabolic process,GO:000821…	GO:0005654~nucleoplasm,GO:0005667~transcription factor complex,GO:0031974~membrane-enclosed lumen,GO:0031981~nuclear lumen,GO:0043233~organelle lumen,GO:0044451~nucleoplasm part,GO:0070013~intracellular organelle lumen,	GO:0000166~nucleotide binding,GO:0001882~nucleoside binding,GO:0001883~purine nucleoside binding,GO:0003677~DNA binding,GO:0003700~transcription factor activity,GO:0008134~transcription factor binding,GO:0009055~electron carrier activity,GO:0010843~promoter binding,GO:0016564~transcription repressor activity,GO:0017076~purine nucleotide binding,GO:0030528~transcription regulator activity,GO:00305…
hsa-miR-138	RHOC	389	qRT-PCR//Luciferase reporter assay//Western blot	Functional MTI	20232393	miRTarBase	This gene encodes a member of the Rho family of small GTPases, which cycle between inactive GDP-bound and active GTP-bound states and function as molecular switches in signal transduction cascades. Rho proteins promote reorganization of the actin cytoskeleton and regulate cell shape, attachment, and motility. The protein encoded by this gene is prenylated at its C-terminus, and localizes to the c…	GO:0007242~intracellular signaling cascade,GO:0007264~small GTPase mediated signal transduction,GO:0009967~positive regulation of signal transduction,GO:0010627~regulation of protein kinase cascade,GO:0010647~positive regulation of cell communication,GO:0010740~positive regulation of protein kinase cascade,GO:0043122~regulation of I-kappaB kinase/NF-kappaB cascade,GO:0043123~positive regulation o…	GO:0005886~plasma membrane,GO:0009898~internal side of plasma membrane,GO:0044459~plasma membrane part,	GO:0000166~nucleotide binding,GO:0003924~GTPase activity,GO:0005525~GTP binding,GO:0017076~purine nucleotide binding,GO:0019001~guanyl nucleotide binding,GO:0032553~ribonucleotide binding,GO:0032555~purine ribonucleotide binding,GO:0032561~guanyl ribonucleotide binding,
hsa-miR-138	CEBPA	1050	qRT-PCR	Functional MTI (Weak)	20486779	miRTarBase	The protein encoded by this intronless gene is a bZIP transcription factor which can bind as a homodimer to certain promoters and enhancers. It can also form heterodimers with the related proteins CEBP-beta and CEBP-gamma. The encoded protein has been shown to bind to the promoter and modulate the expression of the gene encoding leptin, a protein that plays an important role in body weight homeos…	GO:0000050~urea cycle,GO:0000122~negative regulation of transcription from RNA polymerase II promoter,GO:0001701~in utero embryonic development,GO:0001889~liver development,GO:0001890~placenta development,GO:0001892~embryonic placenta development,GO:0002520~immune system development,GO:0002521~leukocyte differentiation,GO:0002573~myeloid leukocyte differentiation,GO:0006091~generation of precurso…	GO:0005654~nucleoplasm,GO:0005667~transcription factor complex,GO:0031974~membrane-enclosed lumen,GO:0031981~nuclear lumen,GO:0043233~organelle lumen,GO:0044451~nucleoplasm part,GO:0070013~intracellular organelle lumen,	GO:0003677~DNA binding,GO:0003700~transcription factor activity,GO:0003702~RNA polymerase II transcription factor activity,GO:0003704~specific RNA polymerase II transcription factor activity,GO:0003705~RNA polymerase II transcription factor activity, enhancer binding,GO:0008134~transcription factor binding,GO:0010843~promoter binding,GO:0030528~transcription regulator activity,GO:0042802~identica…	hsa05200:Pathways in cancer,hsa05221:Acute myeloid leukemia,
hsa-miR-138	FABP4	2167	qRT-PCR	Functional MTI (Weak)	20486779	miRTarBase	FABP4 encodes the fatty acid binding protein found in adipocytes. Fatty acid binding proteins are a family of small, highly conserved, cytoplasmic proteins that bind long-chain fatty acids and other hydrophobic ligands. It is thought that FABPs roles include fatty acid uptake, transport, and metabolism. [provided by RefSeq],	GO:0001816~cytokine production,GO:0006469~negative regulation of protein kinase activity,GO:0006631~fatty acid metabolic process,GO:0008284~positive regulation of cell proliferation,GO:0009719~response to endogenous stimulus,GO:0009725~response to hormone stimulus,GO:0009890~negative regulation of biosynthetic process,GO:0010033~response to organic substance,GO:0010558~negative regulation of macr…	GO:0000267~cell fraction,GO:0005625~soluble fraction,GO:0005829~cytosol,	GO:0005504~fatty acid binding,GO:0008289~lipid binding,GO:0016564~transcription repressor activity,GO:0030528~transcription regulator activity,GO:0031406~carboxylic acid binding,GO:0033293~monocarboxylic acid binding,	hsa03320:PPAR signaling pathway,
hsa-miR-138	IGF1R	3480	Luciferase reporter assay	Non-Functional MTI	20819078	miRTarBase	This receptor binds insulin-like growth factor with a high affinity. It has tyrosine kinase activity. The insulin-like growth factor I receptor plays a critical role in transformation events. Cleavage of the precursor generates alpha and beta subunits. It is highly overexpressed in most malignant tissues where it functions as an anti-apoptotic agent by enhancing cell survival. [provided by RefSeq…	GO:0000902~cell morphogenesis,GO:0000904~cell morphogenesis involved in differentiation,GO:0003006~reproductive developmental process,GO:0006275~regulation of DNA replication,GO:0006461~protein complex assembly,GO:0006468~protein amino acid phosphorylation,GO:0006793~phosphorus metabolic process,GO:0006796~phosphate metabolic process,GO:0006916~anti-apoptosis,GO:0006955~immune response,GO:0007163…	GO:0000267~cell fraction,GO:0005624~membrane fraction,GO:0005626~insoluble fraction,GO:0005792~microsome,GO:0005886~plasma membrane,GO:0005887~integral to plasma membrane,GO:0016021~integral to membrane,GO:0031224~intrinsic to membrane,GO:0031226~intrinsic to plasma membrane,GO:0042598~vesicular fraction,GO:0042995~cell projection,GO:0043005~neuron projection,GO:0044459~plasma membrane part,	GO:0000166~nucleotide binding,GO:0001882~nucleoside binding,GO:0001883~purine nucleoside binding,GO:0004672~protein kinase activity,GO:0004713~protein tyrosine kinase activity,GO:0004714~transmembrane receptor protein tyrosine kinase activity,GO:0005158~insulin receptor binding,GO:0005520~insulin-like growth factor binding,GO:0005524~ATP binding,GO:0017046~peptide hormone binding,GO:0017076~purin…	hsa04114:Oocyte meiosis,hsa04144:Endocytosis,hsa04510:Focal adhesion,hsa04520:Adherens junction,hsa04730:Long-term depression,hsa04914:Progesterone-mediated oocyte maturation,hsa05200:Pathways in cancer,hsa05210:Colorectal cancer,hsa05214:Glioma,hsa05215:Prostate cancer,hsa05218:Melanoma,
hsa-miR-138	LPL	4023	qRT-PCR	Functional MTI (Weak)	20486779	miRTarBase	LPL encodes lipoprotein lipase, which is expressed in heart, muscle, and adipose tissue. LPL functions as a homodimer, and has the dual functions of triglyceride hydrolase and ligand/bridging factor for receptor-mediated lipoprotein uptake. Severe mutations that cause LPL deficiency result in type I hyperlipoproteinemia, while less extreme mutations in LPL are linked to many disorders of lipoprot…	GO:0006631~fatty acid metabolic process,GO:0006633~fatty acid biosynthetic process,GO:0006638~neutral lipid metabolic process,GO:0006639~acylglycerol metabolic process,GO:0006641~triglyceride metabolic process,GO:0006644~phospholipid metabolic process,GO:0006662~glycerol ether metabolic process,GO:0008610~lipid biosynthetic process,GO:0010743~regulation of foam cell differentiation,GO:0010744~pos…	GO:0005576~extracellular region,GO:0005615~extracellular space,GO:0005886~plasma membrane,GO:0031012~extracellular matrix,GO:0031224~intrinsic to membrane,GO:0031225~anchored to membrane,GO:0032994~protein-lipid complex,GO:0034358~plasma lipoprotein particle,GO:0034361~very-low-density lipoprotein particle,GO:0034385~triglyceride-rich lipoprotein particle,GO:0042627~chylomicron,GO:0044421~extrace…	GO:0001871~pattern binding,GO:0004091~carboxylesterase activity,GO:0004465~lipoprotein lipase activity,GO:0004620~phospholipase activity,GO:0004806~triacylglycerol lipase activity,GO:0005539~glycosaminoglycan binding,GO:0008201~heparin binding,GO:0008289~lipid binding,GO:0016298~lipase activity,GO:0017129~triglyceride binding,GO:0030246~carbohydrate binding,GO:0030247~polysaccharide binding,	hsa00561:Glycerolipid metabolism,hsa03320:PPAR signaling pathway,hsa05010:Alzheimer's disease,
hsa-miR-138	PPARG	5468	qRT-PCR	Functional MTI (Weak)	20486779	miRTarBase	This gene encodes a member of the peroxisome proliferator-activated receptor (PPAR) subfamily of nuclear receptors. PPARs form heterodimers with retinoid X receptors (RXRs) and these heterodimers regulate transcription of various genes. Three subtypes of PPARs are known: PPAR-alpha, PPAR-delta, and PPAR-gamma. The protein encoded by this gene is PPAR-gamma and is a regulator of adipocyte differen…	GO:0000122~negative regulation of transcription from RNA polymerase II promoter,GO:0001558~regulation of cell growth,GO:0001817~regulation of cytokine production,GO:0001818~negative regulation of cytokine production,GO:0001890~placenta development,GO:0002520~immune system development,GO:0002521~leukocyte differentiation,GO:0002573~myeloid leukocyte differentiation,GO:0002673~regulation of acute i…	GO:0005829~cytosol,	GO:0003677~DNA binding,GO:0003700~transcription factor activity,GO:0003707~steroid hormone receptor activity,GO:0004879~ligand-dependent nuclear receptor activity,GO:0004953~icosanoid receptor activity,GO:0004954~prostanoid receptor activity,GO:0004955~prostaglandin receptor activity,GO:0005504~fatty acid binding,GO:0008134~transcription factor binding,GO:0008144~drug binding,GO:0008270~zinc ion …	hsa03320:PPAR signaling pathway,hsa05016:Huntington's disease,hsa05200:Pathways in cancer,hsa05216:Thyroid cancer,
hsa-miR-138	TERT	7015	Luciferase reporter assay	Functional MTI	18201269	miRTarBase	Telomerase is a ribonucleoprotein polymerase that maintains telomere ends by addition of the telomere repeat TTAGGG. The enzyme consists of a protein component with reverse transcriptase activity, encoded by this gene, and an RNA component which serves as a template for the telomere repeat. Telomerase expression plays a role in cellular senescence, as it is normally repressed in postnatal somatic…	GO:0000723~telomere maintenance,GO:0006259~DNA metabolic process,GO:0006260~DNA replication,GO:0006278~RNA-dependent DNA replication,GO:0006916~anti-apoptosis,GO:0007004~telomere maintenance via telomerase,GO:0007568~aging,GO:0010149~senescence,GO:0010833~telomere maintenance via telomere lengthening,GO:0010941~regulation of cell death,GO:0022616~DNA strand elongation,GO:0032200~telomere organiza…	GO:0000228~nuclear chromosome,GO:0000781~chromosome, telomeric region,GO:0000782~telomere cap complex,GO:0000783~nuclear telomere cap complex,GO:0000784~nuclear chromosome, telomeric region,GO:0005654~nucleoplasm,GO:0005694~chromosome,GO:0005697~telomerase holoenzyme complex,GO:0030529~ribonucleoprotein complex,GO:0031974~membrane-enclosed lumen,GO:0031981~nuclear lumen,GO:0032993~protein-DNA com…	GO:0003677~DNA binding,GO:0003720~telomerase activity,GO:0003721~telomeric template RNA reverse transcriptase activity,GO:0003723~RNA binding,GO:0003964~RNA-directed DNA polymerase activity,GO:0016779~nucleotidyltransferase activity,GO:0034061~DNA polymerase activity,GO:0042162~telomeric DNA binding,GO:0042802~identical protein binding,GO:0042803~protein homodimerization activity,GO:0043565~seque…
hsa-miR-138	ROCK2	9475	qRT-PCR//Luciferase reporter assay//Western blot	Functional MTI	20232393	miRTarBase	The protein encoded by this gene is a serine/threonine kinase that regulates cytokinesis, smooth muscle contraction, the formation of actin stress fibers and focal adhesions, and the activation of the c-fos serum response element. This protein, which is an isozyme of ROCK1 is a target for the small GTPase Rho. [provided by RefSeq],	GO:0000910~cytokinesis,GO:0006468~protein amino acid phosphorylation,GO:0006793~phosphorus metabolic process,GO:0006796~phosphate metabolic process,GO:0007010~cytoskeleton organization,GO:0007242~intracellular signaling cascade,GO:0010564~regulation of cell cycle process,GO:0010638~positive regulation of organelle organization,GO:0010824~regulation of centrosome duplication,GO:0010825~positive re…	GO:0000922~spindle pole,GO:0005813~centrosome,GO:0005815~microtubule organizing center,GO:0005819~spindle,GO:0005829~cytosol,GO:0005856~cytoskeleton,GO:0005886~plasma membrane,GO:0015630~microtubule cytoskeleton,GO:0019898~extrinsic to membrane,GO:0031616~spindle pole centrosome,GO:0043228~non-membrane-bounded organelle,GO:0043232~intracellular non-membrane-bounded organelle,GO:0044430~cytoskelet…	GO:0000166~nucleotide binding,GO:0001882~nucleoside binding,GO:0001883~purine nucleoside binding,GO:0004672~protein kinase activity,GO:0004674~protein serine/threonine kinase activity,GO:0005198~structural molecule activity,GO:0005524~ATP binding,GO:0008270~zinc ion binding,GO:0008289~lipid binding,GO:0017076~purine nucleotide binding,GO:0019992~diacylglycerol binding,GO:0030554~adenyl nucleotide…	hsa04062:Chemokine signaling pathway,hsa04270:Vascular smooth muscle contraction,hsa04310:Wnt signaling pathway,hsa04350:TGF-beta signaling pathway,hsa04360:Axon guidance,hsa04510:Focal adhesion,hsa04670:Leukocyte transendothelial migration,hsa04810:Regulation of actin cytoskeleton,hsa05130:Pathogenic Escherichia coli infection,
hsa-miR-138	EID1	23741	Luciferase reporter assay//qRT-PCR//Western blot//Quantitative proteomic approach	Functional MTI	20486779	miRTarBase		GO:0000122~negative regulation of transcription from RNA polymerase II promoter,GO:0006350~transcription,GO:0006355~regulation of transcription, DNA-dependent,GO:0006357~regulation of transcription from RNA polymerase II promoter,GO:0007049~cell cycle,GO:0009890~negative regulation of biosynthetic process,GO:0010558~negative regulation of macromolecule biosynthetic process,GO:0010605~negative reg…		GO:0003712~transcription cofactor activity,GO:0003714~transcription corepressor activity,GO:0008134~transcription factor binding,GO:0016564~transcription repressor activity,GO:0016566~specific transcriptional repressor activity,GO:0019899~enzyme binding,GO:0030528~transcription regulator activity,GO:0035034~histone acetyltransferase regulator activity,GO:0035035~histone acetyltransferase binding,
hsa-miR-138	ARHGEF3	50650	qRT-PCR//Luciferase reporter assay//Western blot	Non-Functional MTI	20232393	miRTarBase	Rho-like GTPases are involved in a variety of cellular processes, and they are activated by binding GTP and inactivated by conversion of GTP to GDP by their intrinsic GTPase activity. Guanine nucleotide exchange factors (GEFs) accelerate the GTPase activity of Rho GTPases by catalyzing their release of bound GDP. This gene encodes a guanine nucleotide exchange factor, which specifically activates…	GO:0006915~apoptosis,GO:0006917~induction of apoptosis,GO:0007242~intracellular signaling cascade,GO:0007264~small GTPase mediated signal transduction,GO:0007265~Ras protein signal transduction,GO:0007266~Rho protein signal transduction,GO:0008219~cell death,GO:0008624~induction of apoptosis by extracellular signals,GO:0010941~regulation of cell death,GO:0010942~positive regulation of cell death,…	GO:0005829~cytosol,	GO:0005083~small GTPase regulator activity,GO:0005085~guanyl-nucleotide exchange factor activity,GO:0005088~Ras guanyl-nucleotide exchange factor activity,GO:0005089~Rho guanyl-nucleotide exchange factor activity,GO:0030695~GTPase regulator activity,GO:0060589~nucleoside-triphosphatase regulator activity,
hsa-miR-138	SLC45A3	85414	Western blot//Luciferase reporter assay	Non-Functional MTI	18193184	miRTarBase		GO:0055085~transmembrane transport,	GO:0016021~integral to membrane,GO:0031224~intrinsic to membrane,
hsa-miR-143	COL1A1	1277	Immunoblot//Luciferase reporter assay//qRT-PCR	Non-Functional MTI	19913496	miRTarBase	This gene encodes the pro-alpha1 chains of type I collagen whose triple helix comprises two alpha1 chains and one alpha2 chain. Type I is a fibril-forming collagen found in most connective tissues and is abundant in bone, cornea, dermis and tendon. Mutations in this gene are associated with osteogenesis imperfecta types I-IV, Ehlers-Danlos syndrome type VIIA, Ehlers-Danlos syndrome Classical type…	GO:0000302~response to reactive oxygen species,GO:0001501~skeletal system development,GO:0001503~ossification,GO:0001568~blood vessel development,GO:0001649~osteoblast differentiation,GO:0001944~vasculature development,GO:0001957~intramembranous ossification,GO:0001958~endochondral ossification,GO:0006979~response to oxidative stress,GO:0007162~negative regulation of cell adhesion,GO:0007398~ecto…	GO:0005576~extracellular region,GO:0005578~proteinaceous extracellular matrix,GO:0005581~collagen,GO:0005583~fibrillar collagen,GO:0005584~collagen type I,GO:0005886~plasma membrane,GO:0031012~extracellular matrix,GO:0044420~extracellular matrix part,GO:0044421~extracellular region part,	GO:0005198~structural molecule activity,GO:0005201~extracellular matrix structural constituent,GO:0019838~growth factor binding,GO:0042802~identical protein binding,GO:0048407~platelet-derived growth factor binding,	hsa04510:Focal adhesion,hsa04512:ECM-receptor interaction,
hsa-miR-143	DNMT3A	1788	qRT-PCR//Luciferase reporter assay//Western blot	Functional MTI	19638978	miRTarBase	CpG methylation is an epigenetic modification that is important for embryonic development, imprinting, and X-chromosome inactivation. Studies in mice have demonstrated that DNA methylation is required for mammalian development. This gene encodes a DNA methyltransferase that is thought to function in de novo methylation, rather than maintenance methylation. The protein localizes to the cytoplasm a…	GO:0000122~negative regulation of transcription from RNA polymerase II promoter,GO:0006259~DNA metabolic process,GO:0006304~DNA modification,GO:0006305~DNA alkylation,GO:0006306~DNA methylation,GO:0006325~chromatin organization,GO:0006342~chromatin silencing,GO:0006346~methylation-dependent chromatin silencing,GO:0006349~genetic imprinting,GO:0006355~regulation of transcription, DNA-dependent,GO:…	GO:0000228~nuclear chromosome,GO:0000785~chromatin,GO:0000790~nuclear chromatin,GO:0000791~euchromatin,GO:0000792~heterochromatin,GO:0005694~chromosome,GO:0005720~nuclear heterochromatin,GO:0016363~nuclear matrix,GO:0031974~membrane-enclosed lumen,GO:0031981~nuclear lumen,GO:0034399~nuclear periphery,GO:0043228~non-membrane-bounded organelle,GO:0043232~intracellular non-membrane-bounded organelle…	GO:0003677~DNA binding,GO:0003682~chromatin binding,GO:0003886~DNA (cytosine-5-)-methyltransferase activity,GO:0008270~zinc ion binding,GO:0009008~DNA-methyltransferase activity,GO:0043167~ion binding,GO:0043169~cation binding,GO:0046872~metal ion binding,GO:0046914~transition metal ion binding,	hsa00270:Cysteine and methionine metabolism,
hsa-miR-143	HRAS	3265	Luciferase reporter assay//Northern blot//qRT-PCR	Functional MTI	21276449	miRTarBase	This gene belongs to the Ras oncogene family, whose members are related to the transforming genes of mammalian sarcoma retroviruses. The products encoded by these genes function in signal transduction pathways. These proteins can bind GTP and GDP, and they have intrinsic GTPase activity. This protein undergoes a continuous cycle of de- and re-palmitoylation, which regulates its rapid exchange bet…	GO:0006275~regulation of DNA replication,GO:0006461~protein complex assembly,GO:0006897~endocytosis,GO:0006915~apoptosis,GO:0006935~chemotaxis,GO:0007010~cytoskeleton organization,GO:0007166~cell surface receptor linked signal transduction,GO:0007242~intracellular signaling cascade,GO:0007264~small GTPase mediated signal transduction,GO:0007265~Ras protein signal transduction,GO:0007568~aging,GO:…	GO:0000267~cell fraction,GO:0005624~membrane fraction,GO:0005626~insoluble fraction,GO:0005794~Golgi apparatus,GO:0005886~plasma membrane,GO:0009898~internal side of plasma membrane,GO:0031224~intrinsic to membrane,GO:0031225~anchored to membrane,GO:0044459~plasma membrane part,	GO:0000166~nucleotide binding,GO:0003924~GTPase activity,GO:0005525~GTP binding,GO:0008022~protein C-terminus binding,GO:0017076~purine nucleotide binding,GO:0019001~guanyl nucleotide binding,GO:0032553~ribonucleotide binding,GO:0032555~purine ribonucleotide binding,GO:0032561~guanyl ribonucleotide binding,	hsa04010:MAPK signaling pathway,hsa04012:ErbB signaling pathway,hsa04062:Chemokine signaling pathway,hsa04144:Endocytosis,hsa04360:Axon guidance,hsa04370:VEGF signaling pathway,hsa04510:Focal adhesion,hsa04530:Tight junction,hsa04540:Gap junction,hsa04650:Natural killer cell mediated cytotoxicity,hsa04660:T cell receptor signaling pathway,hsa04662:B cell receptor signaling pathway,hsa04664:Fc eps…
hsa-miR-143	KRAS	3845	qRT-PCR//Western blot	Functional MTI	19157460	miRTarBase	This gene, a Kirsten ras oncogene homolog from the mammalian ras gene family, encodes a protein that is a member of the small GTPase superfamily. A single amino acid substitution is responsible for an activating mutation. The transforming protein that results is implicated in various malignancies, including lung adenocarcinoma, mucinous adenoma, ductal carcinoma of the pancreas and colorectal car…	GO:0006897~endocytosis,GO:0006915~apoptosis,GO:0007010~cytoskeleton organization,GO:0007242~intracellular signaling cascade,GO:0007264~small GTPase mediated signal transduction,GO:0007265~Ras protein signal transduction,GO:0007568~aging,GO:0007569~cell aging,GO:0007610~behavior,GO:0007611~learning or memory,GO:0007612~learning,GO:0007632~visual behavior,GO:0008219~cell death,GO:0008284~positive r…	GO:0000267~cell fraction,GO:0005624~membrane fraction,GO:0005626~insoluble fraction,GO:0005886~plasma membrane,GO:0009898~internal side of plasma membrane,GO:0044459~plasma membrane part,GO:0045121~membrane raft,	GO:0000166~nucleotide binding,GO:0001882~nucleoside binding,GO:0001883~purine nucleoside binding,GO:0003924~GTPase activity,GO:0005525~GTP binding,GO:0017076~purine nucleotide binding,GO:0019001~guanyl nucleotide binding,GO:0019002~GMP binding,GO:0019003~GDP binding,GO:0019904~protein domain specific binding,GO:0030275~LRR domain binding,GO:0032553~ribonucleotide binding,GO:0032555~purine ribonuc…	hsa04010:MAPK signaling pathway,hsa04012:ErbB signaling pathway,hsa04062:Chemokine signaling pathway,hsa04320:Dorso-ventral axis formation,hsa04360:Axon guidance,hsa04370:VEGF signaling pathway,hsa04530:Tight junction,hsa04540:Gap junction,hsa04650:Natural killer cell mediated cytotoxicity,hsa04660:T cell receptor signaling pathway,hsa04662:B cell receptor signaling pathway,hsa04664:Fc epsilon RI…
hsa-miR-143	COX2	4513	Microarray	Functional MTI (Weak)	17875710	miRTarBase		GO:0006091~generation of precursor metabolites and energy,GO:0006119~oxidative phosphorylation,GO:0006123~mitochondrial electron transport, cytochrome c to oxygen,GO:0006793~phosphorus metabolic process,GO:0006796~phosphate metabolic process,GO:0015980~energy derivation by oxidation of organic compounds,GO:0016310~phosphorylation,GO:0022900~electron transport chain,GO:0022904~respiratory electron…	GO:0005739~mitochondrion,GO:0005740~mitochondrial envelope,GO:0005743~mitochondrial inner membrane,GO:0016021~integral to membrane,GO:0019866~organelle inner membrane,GO:0031090~organelle membrane,GO:0031224~intrinsic to membrane,GO:0031966~mitochondrial membrane,GO:0031967~organelle envelope,GO:0031975~envelope,GO:0044429~mitochondrial part,GO:0070469~respiratory chain,	GO:0004129~cytochrome-c oxidase activity,GO:0005506~iron ion binding,GO:0005507~copper ion binding,GO:0009055~electron carrier activity,GO:0015002~heme-copper terminal oxidase activity,GO:0015077~monovalent inorganic cation transmembrane transporter activity,GO:0015078~hydrogen ion transmembrane transporter activity,GO:0016675~oxidoreductase activity, acting on heme group of donors,GO:0016676~oxi…	hsa00190:Oxidative phosphorylation,hsa04260:Cardiac muscle contraction,hsa05010:Alzheimer's disease,hsa05012:Parkinson's disease,hsa05016:Huntington's disease,
hsa-miR-143	MYO6	4646	qRT-PCR//Luciferase reporter assay//Western blot	Functional MTI	20353999	miRTarBase	This gene encodes a protein involved intracellular vesicle and organelle transport, especially in the hair cell of the inner ear. Mutations in this gene have been found in patients with non-syndromic autosomal dominant and recessive hearing loss. [provided by RefSeq],	GO:0003001~generation of a signal involved in cell-cell signaling,GO:0006355~regulation of transcription, DNA-dependent,GO:0006357~regulation of transcription from RNA polymerase II promoter,GO:0006605~protein targeting,GO:0006886~intracellular protein transport,GO:0006897~endocytosis,GO:0006974~response to DNA damage stimulus,GO:0007242~intracellular signaling cascade,GO:0007267~cell-cell signal…	GO:0001726~ruffle,GO:0005635~nuclear envelope,GO:0005654~nucleoplasm,GO:0005794~Golgi apparatus,GO:0005829~cytosol,GO:0005856~cytoskeleton,GO:0005884~actin filament,GO:0005886~plasma membrane,GO:0005905~coated pit,GO:0005938~cell cortex,GO:0012505~endomembrane system,GO:0012506~vesicle membrane,GO:0015629~actin cytoskeleton,GO:0016023~cytoplasmic membrane-bounded vesicle,GO:0016459~myosin complex…	GO:0000146~microfilament motor activity,GO:0000166~nucleotide binding,GO:0001882~nucleoside binding,GO:0001883~purine nucleoside binding,GO:0003774~motor activity,GO:0003779~actin binding,GO:0005516~calmodulin binding,GO:0005524~ATP binding,GO:0008092~cytoskeletal protein binding,GO:0017076~purine nucleotide binding,GO:0030554~adenyl nucleotide binding,GO:0032553~ribonucleotide binding,GO:0032555…
hsa-miR-143	MAPK7	5598	In situ hybridization//qRT-PCR//Western blot	Functional MTI	17504027	miRTarBase	The protein encoded by this gene is a member of the MAP kinase family. MAP kinases act as an integration point for multiple biochemical signals, and are involved in a wide variety of cellular processes such as proliferation, differentiation, transcription regulation and development. This kinase is specifically activated by mitogen-activated protein kinase kinase 5 (MAP2K5/MEK5). It is involved in…	GO:0000165~MAPKKK cascade,GO:0006468~protein amino acid phosphorylation,GO:0006793~phosphorus metabolic process,GO:0006796~phosphate metabolic process,GO:0006915~apoptosis,GO:0007049~cell cycle,GO:0007242~intracellular signaling cascade,GO:0007243~protein kinase cascade,GO:0008219~cell death,GO:0012501~programmed cell death,GO:0016265~death,GO:0016310~phosphorylation,GO:0045765~regulation of angi…	GO:0005654~nucleoplasm,GO:0031974~membrane-enclosed lumen,GO:0031981~nuclear lumen,GO:0043233~organelle lumen,GO:0070013~intracellular organelle lumen,	GO:0000166~nucleotide binding,GO:0001882~nucleoside binding,GO:0001883~purine nucleoside binding,GO:0004672~protein kinase activity,GO:0004674~protein serine/threonine kinase activity,GO:0004707~MAP kinase activity,GO:0005524~ATP binding,GO:0017076~purine nucleotide binding,GO:0030554~adenyl nucleotide binding,GO:0032553~ribonucleotide binding,GO:0032555~purine ribonucleotide binding,GO:0032559~a…	hsa04010:MAPK signaling pathway,hsa04540:Gap junction,hsa04722:Neurotrophin signaling pathway,hsa04912:GnRH signaling pathway,
hsa-miR-143	FSCN1	6624	Western blot	Non-Functional MTI	21218087	miRTarBase		GO:0007010~cytoskeleton organization,GO:0007015~actin filament organization,GO:0008283~cell proliferation,GO:0030029~actin filament-based process,GO:0030036~actin cytoskeleton organization,GO:0051017~actin filament bundle formation,	GO:0005856~cytoskeleton,GO:0005886~plasma membrane,GO:0015629~actin cytoskeleton,GO:0030175~filopodium,GO:0042995~cell projection,GO:0043228~non-membrane-bounded organelle,GO:0043232~intracellular non-membrane-bounded organelle,	GO:0003779~actin binding,GO:0008092~cytoskeletal protein binding,GO:0030674~protein binding, bridging,GO:0051015~actin filament binding,
hsa-miR-143	FNDC3B	64778	Luciferase reporter assay//qRT-PCR//Western blot	Functional MTI	19472311	miRTarBase		GO:0045597~positive regulation of cell differentiation,GO:0045598~regulation of fat cell differentiation,GO:0045600~positive regulation of fat cell differentiation,GO:0051094~positive regulation of developmental process,	GO:0005783~endoplasmic reticulum,GO:0016021~integral to membrane,GO:0031224~intrinsic to membrane,
hsa-miR-149	AKT1	207	Luciferase reporter assay//qRT-PCR//Western blot	Functional MTI	20623644	miRTarBase	The serine-threonine protein kinase encoded by the AKT1 gene is catalytically inactive in serum-starved primary and immortalized fibroblasts. AKT1 and the related AKT2 are activated by platelet-derived growth factor. The activation is rapid and specific, and it is abrogated by mutations in the pleckstrin homology domain of AKT1. It was shown that the activation occurs through phosphatidylinositol…	GO:0000060~protein import into nucleus, translocation,GO:0000079~regulation of cyclin-dependent protein kinase activity,GO:0000082~G1/S transition of mitotic cell cycle,GO:0000271~polysaccharide biosynthetic process,GO:0000278~mitotic cell cycle,GO:0001558~regulation of cell growth,GO:0001568~blood vessel development,GO:0001776~leukocyte homeostasis,GO:0001890~placenta development,GO:0001942~hair…	GO:0000267~cell fraction,GO:0005625~soluble fraction,GO:0005654~nucleoplasm,GO:0005819~spindle,GO:0005829~cytosol,GO:0005856~cytoskeleton,GO:0005886~plasma membrane,GO:0015630~microtubule cytoskeleton,GO:0030027~lamellipodium,GO:0031252~cell leading edge,GO:0031974~membrane-enclosed lumen,GO:0031981~nuclear lumen,GO:0042995~cell projection,GO:0043228~non-membrane-bounded organelle,GO:0043232~intr…	GO:0000166~nucleotide binding,GO:0001882~nucleoside binding,GO:0001883~purine nucleoside binding,GO:0004672~protein kinase activity,GO:0004674~protein serine/threonine kinase activity,GO:0005524~ATP binding,GO:0005543~phospholipid binding,GO:0005547~phosphatidylinositol-3,4,5-trisphosphate binding,GO:0008289~lipid binding,GO:0017076~purine nucleotide binding,GO:0019899~enzyme binding,GO:0030235~n…	hsa04010:MAPK signaling pathway,hsa04012:ErbB signaling pathway,hsa04062:Chemokine signaling pathway,hsa04150:mTOR signaling pathway,hsa04210:Apoptosis,hsa04370:VEGF signaling pathway,hsa04510:Focal adhesion,hsa04530:Tight junction,hsa04620:Toll-like receptor signaling pathway,hsa04630:Jak-STAT signaling pathway,hsa04660:T cell receptor signaling pathway,hsa04662:B cell receptor signaling pathway…
hsa-miR-149	E2F1	1869	Luciferase reporter assay//qRT-PCR//Western blot	Functional MTI	20623644	miRTarBase	The protein encoded by this gene is a member of the E2F family of transcription factors. The E2F family plays a crucial role in the control of cell cycle and action of tumor suppressor proteins and is also a target of the transforming proteins of small DNA tumor viruses. The E2F proteins contain several evolutionally conserved domains found in most members of the family. These domains include a D…	GO:0000080~G1 phase of mitotic cell cycle,GO:0000122~negative regulation of transcription from RNA polymerase II promoter,GO:0000278~mitotic cell cycle,GO:0006350~transcription,GO:0006355~regulation of transcription, DNA-dependent,GO:0006357~regulation of transcription from RNA polymerase II promoter,GO:0006915~apoptosis,GO:0007049~cell cycle,GO:0008219~cell death,GO:0008283~cell proliferation,GO…	GO:0005654~nucleoplasm,GO:0005667~transcription factor complex,GO:0005739~mitochondrion,GO:0031974~membrane-enclosed lumen,GO:0031981~nuclear lumen,GO:0043233~organelle lumen,GO:0044451~nucleoplasm part,GO:0070013~intracellular organelle lumen,	GO:0003677~DNA binding,GO:0003700~transcription factor activity,GO:0003712~transcription cofactor activity,GO:0003714~transcription corepressor activity,GO:0008134~transcription factor binding,GO:0016563~transcription activator activity,GO:0016564~transcription repressor activity,GO:0030528~transcription regulator activity,	hsa04110:Cell cycle,hsa05200:Pathways in cancer,hsa05212:Pancreatic cancer,hsa05214:Glioma,hsa05215:Prostate cancer,hsa05218:Melanoma,hsa05219:Bladder cancer,hsa05220:Chronic myeloid leukemia,hsa05222:Small cell lung cancer,hsa05223:Non-small cell lung cancer,
hsa-miR-153	BCL2	596	Luciferase reporter assay//Western blot	Functional MTI	19676043	miRTarBase	This gene encodes an integral outer mitochondrial membrane protein that blocks the apoptotic death of some cells such as lymphocytes. Constitutive expression of BCL2, such as in the case of translocation of BCL2 to Ig heavy chain locus, is thought to be the cause of follicular lymphoma. Two transcript variants, produced by alternate splicing, differ in their C-terminal ends. [provided by RefSeq],	GO:0000082~G1/S transition of mitotic cell cycle,GO:0000278~mitotic cell cycle,GO:0000302~response to reactive oxygen species,GO:0000902~cell morphogenesis,GO:0000904~cell morphogenesis involved in differentiation,GO:0001101~response to acid,GO:0001501~skeletal system development,GO:0001503~ossification,GO:0001541~ovarian follicle development,GO:0001558~regulation of cell growth,GO:0001655~urogen…	GO:0000159~protein phosphatase type 2A complex,GO:0000267~cell fraction,GO:0005624~membrane fraction,GO:0005626~insoluble fraction,GO:0005635~nuclear envelope,GO:0005739~mitochondrion,GO:0005740~mitochondrial envelope,GO:0005741~mitochondrial outer membrane,GO:0005783~endoplasmic reticulum,GO:0005789~endoplasmic reticulum membrane,GO:0005792~microsome,GO:0005829~cytosol,GO:0005955~calcineurin com…	GO:0002020~protease binding,GO:0008134~transcription factor binding,GO:0016563~transcription activator activity,GO:0019899~enzyme binding,GO:0019904~protein domain specific binding,GO:0030528~transcription regulator activity,GO:0042802~identical protein binding,GO:0042803~protein homodimerization activity,GO:0046982~protein heterodimerization activity,GO:0046983~protein dimerization activity,GO:0…	hsa04210:Apoptosis,hsa04510:Focal adhesion,hsa04722:Neurotrophin signaling pathway,hsa05014:Amyotrophic lateral sclerosis (ALS),hsa05200:Pathways in cancer,hsa05210:Colorectal cancer,hsa05215:Prostate cancer,hsa05222:Small cell lung cancer,
hsa-miR-153	FOXO1	2308	Immunohistochemistry//Northern blot//qRT-PCR//Western blot	Functional MTI	20028871	miRTarBase	This gene belongs to the forkhead family of transcription factors which are characterized by a distinct forkhead domain. The specific function of this gene has not yet been determined; however, it may play a role in myogenic growth and differentiation. Translocation of this gene with PAX3 has been associated with alveolar rhabdomyosarcoma. [provided by RefSeq],	GO:0001568~blood vessel development,GO:0001944~vasculature development,GO:0006350~transcription,GO:0006355~regulation of transcription, DNA-dependent,GO:0006357~regulation of transcription from RNA polymerase II promoter,GO:0006916~anti-apoptosis,GO:0007166~cell surface receptor linked signal transduction,GO:0007167~enzyme linked receptor protein signaling pathway,GO:0007169~transmembrane recepto…	GO:0005654~nucleoplasm,GO:0005829~cytosol,GO:0031974~membrane-enclosed lumen,GO:0031981~nuclear lumen,GO:0043233~organelle lumen,GO:0070013~intracellular organelle lumen,	GO:0003677~DNA binding,GO:0003700~transcription factor activity,GO:0016563~transcription activator activity,GO:0030528~transcription regulator activity,GO:0043565~sequence-specific DNA binding,	hsa04910:Insulin signaling pathway,hsa05200:Pathways in cancer,hsa05215:Prostate cancer,
hsa-miR-153	MCL1	4170	Luciferase reporter assay//Western blot	Functional MTI	19676043	miRTarBase	The protein encoded by this gene belongs to the Bcl-2 family. Alternative splicing occurs at this locus and two transcript variants encoding distinct isoforms have been identified. The longer gene product (isoform 1) enhances cell survival by inhibiting apoptosis while the alternatively spliced shorter gene product (isoform 2) promotes apoptosis and is death-inducing. [provided by RefSeq],	GO:0001709~cell fate determination,GO:0006915~apoptosis,GO:0006916~anti-apoptosis,GO:0008219~cell death,GO:0010033~response to organic substance,GO:0010941~regulation of cell death,GO:0012501~programmed cell death,GO:0016265~death,GO:0019725~cellular homeostasis,GO:0034097~response to cytokine stimulus,GO:0042592~homeostatic process,GO:0042981~regulation of apoptosis,GO:0043066~negative regulatio…	GO:0005654~nucleoplasm,GO:0005739~mitochondrion,GO:0005740~mitochondrial envelope,GO:0005741~mitochondrial outer membrane,GO:0016021~integral to membrane,GO:0019867~outer membrane,GO:0031090~organelle membrane,GO:0031224~intrinsic to membrane,GO:0031966~mitochondrial membrane,GO:0031967~organelle envelope,GO:0031968~organelle outer membrane,GO:0031974~membrane-enclosed lumen,GO:0031975~envelope,G…	GO:0008320~protein transmembrane transporter activity,GO:0008565~protein transporter activity,GO:0015266~protein channel activity,GO:0015267~channel activity,GO:0022803~passive transmembrane transporter activity,GO:0046982~protein heterodimerization activity,GO:0046983~protein dimerization activity,
hsa-miR-153	SNCA	6622	Immunocytochemistry//Luciferase reporter assay//qRT-PCR//Western blot	Functional MTI	20106983	miRTarBase	Alpha-synuclein is a member of the synuclein family, which also includes beta- and gamma-synuclein. Synucleins are abundantly expressed in the brain and alpha- and beta-synuclein inhibit phospholipase D2 selectively. SNCA may serve to integrate presynaptic signaling and membrane trafficking. Defects in SNCA have been implicated in the pathogenesis of Parkinson disease. SNCA peptides are a major c…	GO:0001774~microglial cell activation,GO:0001775~cell activation,GO:0001919~regulation of receptor recycling,GO:0001921~positive regulation of receptor recycling,GO:0001956~positive regulation of neurotransmitter secretion,GO:0001963~synaptic transmission, dopaminergic,GO:0002237~response to molecule of bacterial origin,GO:0002274~myeloid leukocyte activation,GO:0002694~regulation of leukocyte ac…	GO:0000267~cell fraction,GO:0005624~membrane fraction,GO:0005626~insoluble fraction,GO:0005829~cytosol,GO:0005856~cytoskeleton,GO:0005886~plasma membrane,GO:0005938~cell cortex,GO:0015629~actin cytoskeleton,GO:0019717~synaptosome,GO:0030424~axon,GO:0030426~growth cone,GO:0030427~site of polarized growth,GO:0042995~cell projection,GO:0043005~neuron projection,GO:0043228~non-membrane-bounded organe…	GO:0000287~magnesium ion binding,GO:0004857~enzyme inhibitor activity,GO:0004866~endopeptidase inhibitor activity,GO:0004869~cysteine-type endopeptidase inhibitor activity,GO:0005381~iron ion transmembrane transporter activity,GO:0005504~fatty acid binding,GO:0005506~iron ion binding,GO:0005509~calcium ion binding,GO:0008092~cytoskeletal protein binding,GO:0008198~ferrous iron binding,GO:0008270~…	hsa05010:Alzheimer's disease,hsa05012:Parkinson's disease,
hsa-miR-153	PPM1D	8493	Immunoblot	Functional MTI (Weak)	20668064	miRTarBase	The protein encoded by this gene is a member of the PP2C family of Ser/Thr protein phosphatases. PP2C family members are known to be negative regulators of cell stress response pathways. The expression of this gene is induced in a p53-dependent manner in response to various environmental stresses. While being induced by tumor suppressor protein TP53/p53, this phosphatase negatively regulates the …	GO:0000086~G2/M transition of mitotic cell cycle,GO:0000278~mitotic cell cycle,GO:0006470~protein amino acid dephosphorylation,GO:0006793~phosphorus metabolic process,GO:0006796~phosphate metabolic process,GO:0007049~cell cycle,GO:0008285~negative regulation of cell proliferation,GO:0009314~response to radiation,GO:0009617~response to bacterium,GO:0009628~response to abiotic stimulus,GO:0016311~d…	GO:0008287~protein serine/threonine phosphatase complex,	GO:0000287~magnesium ion binding,GO:0004721~phosphoprotein phosphatase activity,GO:0004722~protein serine/threonine phosphatase activity,GO:0016791~phosphatase activity,GO:0030145~manganese ion binding,GO:0043167~ion binding,GO:0043169~cation binding,GO:0046872~metal ion binding,GO:0046914~transition metal ion binding,	hsa04115:p53 signaling pathway,
hsa-miR-186	FOXO1	2308	Immunohistochemistry//Northern blot//qRT-PCR//Western blot	Functional MTI	20028871	miRTarBase	This gene belongs to the forkhead family of transcription factors which are characterized by a distinct forkhead domain. The specific function of this gene has not yet been determined; however, it may play a role in myogenic growth and differentiation. Translocation of this gene with PAX3 has been associated with alveolar rhabdomyosarcoma. [provided by RefSeq],	GO:0001568~blood vessel development,GO:0001944~vasculature development,GO:0006350~transcription,GO:0006355~regulation of transcription, DNA-dependent,GO:0006357~regulation of transcription from RNA polymerase II promoter,GO:0006916~anti-apoptosis,GO:0007166~cell surface receptor linked signal transduction,GO:0007167~enzyme linked receptor protein signaling pathway,GO:0007169~transmembrane recepto…	GO:0005654~nucleoplasm,GO:0005829~cytosol,GO:0031974~membrane-enclosed lumen,GO:0031981~nuclear lumen,GO:0043233~organelle lumen,GO:0070013~intracellular organelle lumen,	GO:0003677~DNA binding,GO:0003700~transcription factor activity,GO:0016563~transcription activator activity,GO:0030528~transcription regulator activity,GO:0043565~sequence-specific DNA binding,	hsa04910:Insulin signaling pathway,hsa05200:Pathways in cancer,hsa05215:Prostate cancer,
hsa-miR-186	P2RX7	5027	qRT-PCR//Luciferase reporter assay	Functional MTI	18682393	miRTarBase	The product of this gene belongs to the family of purinoceptors for ATP. This receptor functions as a ligand-gated ion channel and is responsible for ATP-dependent lysis of macrophages through the formation of membrane pores permeable to large molecules. Activation of this nuclear receptor by ATP in the cytoplasm may be a mechanism by which cellular activity can be coupled to changes in gene expr…	GO:0000165~MAPKKK cascade,GO:0000187~activation of MAPK activity,GO:0000902~cell morphogenesis,GO:0001501~skeletal system development,GO:0001505~regulation of neurotransmitter levels,GO:0001508~regulation of action potential,GO:0001775~cell activation,GO:0001776~leukocyte homeostasis,GO:0001817~regulation of cytokine production,GO:0001819~positive regulation of cytokine production,GO:0001845~phag…	GO:0000267~cell fraction,GO:0005624~membrane fraction,GO:0005626~insoluble fraction,GO:0005635~nuclear envelope,GO:0005637~nuclear inner membrane,GO:0005639~integral to nuclear inner membrane,GO:0005886~plasma membrane,GO:0005887~integral to plasma membrane,GO:0005911~cell-cell junction,GO:0009897~external side of plasma membrane,GO:0009986~cell surface,GO:0012505~endomembrane system,GO:0016021~i…	GO:0000166~nucleotide binding,GO:0000287~magnesium ion binding,GO:0001530~lipopolysaccharide binding,GO:0001614~purinergic nucleotide receptor activity,GO:0001882~nucleoside binding,GO:0001883~purine nucleoside binding,GO:0004931~ATP-gated cation channel activity,GO:0005216~ion channel activity,GO:0005230~extracellular ligand-gated ion channel activity,GO:0005261~cation channel activity,GO:000550…	hsa04020:Calcium signaling pathway,hsa04080:Neuroactive ligand-receptor interaction,
hsa-miR-186	AKAP12	9590	Immunohistochemistry//Luciferase reporter assay//Microarray//qRT-PCR//Western blot	Functional MTI	20979053	miRTarBase	The A-kinase anchor proteins (AKAPs) are a group of structurally diverse proteins, which have the common function of binding to the regulatory subunit of protein kinase A (PKA) and confining the holoenzyme to discrete locations within the cell. This gene encodes a member of the AKAP family. The encoded protein is expressed in endothelial cells, cultured fibroblasts, and osteosarcoma cells. It ass…	GO:0006605~protein targeting,GO:0006886~intracellular protein transport,GO:0007166~cell surface receptor linked signal transduction,GO:0007186~G-protein coupled receptor protein signaling pathway,GO:0008104~protein localization,GO:0015031~protein transport,GO:0034613~cellular protein localization,GO:0045184~establishment of protein localization,GO:0046907~intracellular transport,GO:0070727~cellul…	GO:0005856~cytoskeleton,GO:0005886~plasma membrane,GO:0005938~cell cortex,GO:0043228~non-membrane-bounded organelle,GO:0043232~intracellular non-membrane-bounded organelle,	GO:0051018~protein kinase A binding,
hsa-miR-199a	DDR1	780	Luciferase reporter assay//qRT-PCR//Western blot	Functional MTI	20799954	miRTarBase	Receptor tyrosine kinases (RTKs) play a key role in the communication of cells with their microenvironment. These molecules are involved in the regulation of cell growth, differentiation and metabolism. The protein encoded by this gene is a RTK that is widely expressed in normal and transformed epithelial cells and is activated by various types of collagen. This protein belongs to a subfamily of …	GO:0001558~regulation of cell growth,GO:0001952~regulation of cell-matrix adhesion,GO:0006468~protein amino acid phosphorylation,GO:0006793~phosphorus metabolic process,GO:0006796~phosphate metabolic process,GO:0007155~cell adhesion,GO:0007166~cell surface receptor linked signal transduction,GO:0007167~enzyme linked receptor protein signaling pathway,GO:0007169~transmembrane receptor protein tyro…	GO:0005576~extracellular region,GO:0005886~plasma membrane,GO:0005887~integral to plasma membrane,GO:0016021~integral to membrane,GO:0031224~intrinsic to membrane,GO:0031226~intrinsic to plasma membrane,GO:0044459~plasma membrane part,	GO:0000166~nucleotide binding,GO:0001882~nucleoside binding,GO:0001883~purine nucleoside binding,GO:0004672~protein kinase activity,GO:0004713~protein tyrosine kinase activity,GO:0004714~transmembrane receptor protein tyrosine kinase activity,GO:0005524~ATP binding,GO:0017076~purine nucleotide binding,GO:0030554~adenyl nucleotide binding,GO:0032553~ribonucleotide binding,GO:0032555~purine ribonuc…
hsa-miR-199a	CD44	960	Luciferase reporter assay//qRT-PCR//Western blot	Functional MTI	21055388	miRTarBase	The protein encoded by this gene is a cell-surface glycoprotein involved in cell-cell interactions, cell adhesion and migration. It is a receptor for hyaluronic acid (HA) and can also interact with other ligands, such as osteopontin, collagens, and matrix metalloproteinases (MMPs). This protein participates in a wide variety of cellular functions including lymphocyte activation, recirculation and…	GO:0000768~syncytium formation by plasma membrane fusion,GO:0001558~regulation of cell growth,GO:0001568~blood vessel development,GO:0001655~urogenital system development,GO:0001656~metanephros development,GO:0001657~ureteric bud development,GO:0001658~branching involved in ureteric bud morphogenesis,GO:0001763~morphogenesis of a branching structure,GO:0001822~kidney development,GO:0001944~vascul…	GO:0005576~extracellular region,GO:0005794~Golgi apparatus,GO:0005886~plasma membrane,GO:0005887~integral to plasma membrane,GO:0005912~adherens junction,GO:0005924~cell-substrate adherens junction,GO:0005925~focal adhesion,GO:0009897~external side of plasma membrane,GO:0009986~cell surface,GO:0016021~integral to membrane,GO:0016323~basolateral plasma membrane,GO:0016324~apical plasma membrane,GO…	GO:0001871~pattern binding,GO:0005518~collagen binding,GO:0005539~glycosaminoglycan binding,GO:0005540~hyaluronic acid binding,GO:0030246~carbohydrate binding,GO:0030247~polysaccharide binding,GO:0051219~phosphoprotein binding,	hsa04512:ECM-receptor interaction,hsa04640:Hematopoietic cell lineage,
hsa-miR-199a	EDN1	1906	Luciferase reporter assay	Functional MTI	19783678	miRTarBase		GO:0001501~skeletal system development,GO:0001516~prostaglandin biosynthetic process,GO:0001525~angiogenesis,GO:0001568~blood vessel development,GO:0001569~patterning of blood vessels,GO:0001666~response to hypoxia,GO:0001701~in utero embryonic development,GO:0001763~morphogenesis of a branching structure,GO:0001775~cell activation,GO:0001932~regulation of protein amino acid phosphorylation,GO:00…	GO:0005576~extracellular region,GO:0005615~extracellular space,GO:0044421~extracellular region part,	GO:0005179~hormone activity,GO:0031705~bombesin receptor binding,GO:0031707~endothelin A receptor binding,GO:0031708~endothelin B receptor binding,	hsa04916:Melanogenesis,
hsa-miR-199a	ETS2	2114	Microarray//Northern blot	Functional MTI (Weak)	16331254	miRTarBase	ETS transcriptions factors, such as ETS2, regulate numerous genes and are involved in stem cell development, cell senescence and death, and tumorigenesis. The conserved ETS domain within these proteins is a winged helix-turn-helix DNA-binding domain that recognizes the core consensus DNA sequence GGAA/T of target genes (Dwyer et al., 2007 [PubMed 17986575]).[supplied by OMIM],	GO:0001501~skeletal system development,GO:0006355~regulation of transcription, DNA-dependent,GO:0009891~positive regulation of biosynthetic process,GO:0010557~positive regulation of macromolecule biosynthetic process,GO:0010604~positive regulation of macromolecule metabolic process,GO:0010628~positive regulation of gene expression,GO:0031328~positive regulation of cellular biosynthetic process,GO…		GO:0003677~DNA binding,GO:0003700~transcription factor activity,GO:0030528~transcription regulator activity,GO:0043565~sequence-specific DNA binding,	hsa04320:Dorso-ventral axis formation,
hsa-miR-199a	ETS2	2114	Microarray//Northern blot	Functional MTI (Weak)	16331254	miRTarBase	ETS transcriptions factors, such as ETS2, regulate numerous genes and are involved in stem cell development, cell senescence and death, and tumorigenesis. The conserved ETS domain within these proteins is a winged helix-turn-helix DNA-binding domain that recognizes the core consensus DNA sequence GGAA/T of target genes (Dwyer et al., 2007 [PubMed 17986575]).[supplied by OMIM],	GO:0001501~skeletal system development,GO:0006355~regulation of transcription, DNA-dependent,GO:0009891~positive regulation of biosynthetic process,GO:0010557~positive regulation of macromolecule biosynthetic process,GO:0010604~positive regulation of macromolecule metabolic process,GO:0010628~positive regulation of gene expression,GO:0031328~positive regulation of cellular biosynthetic process,GO…		GO:0003677~DNA binding,GO:0003700~transcription factor activity,GO:0030528~transcription regulator activity,GO:0043565~sequence-specific DNA binding,	hsa04320:Dorso-ventral axis formation,
hsa-miR-199a	EZH2	2146	Luciferase reporter assay//Northern blot	Non-Functional MTI	19818710	miRTarBase	This gene encodes a member of the Polycomb-group (PcG) family. PcG family members form multimeric protein complexes, which are involved in maintaining the transcriptional repressive state of genes over successive cell generations. This protein associates with the embryonic ectoderm development protein, the VAV1 oncoprotein, and the X-linked nuclear protein. This protein may play a role in the hem…	GO:0006325~chromatin organization,GO:0006350~transcription,GO:0006355~regulation of transcription, DNA-dependent,GO:0006479~protein amino acid methylation,GO:0006730~one-carbon metabolic process,GO:0008213~protein amino acid alkylation,GO:0009968~negative regulation of signal transduction,GO:0010648~negative regulation of cell communication,GO:0016568~chromatin modification,GO:0016569~covalent ch…	GO:0005654~nucleoplasm,GO:0031519~PcG protein complex,GO:0031974~membrane-enclosed lumen,GO:0031981~nuclear lumen,GO:0034708~methyltransferase complex,GO:0035097~histone methyltransferase complex,GO:0035098~ESC/E(Z) complex,GO:0043233~organelle lumen,GO:0044451~nucleoplasm part,GO:0045120~pronucleus,GO:0070013~intracellular organelle lumen,	GO:0003677~DNA binding,GO:0003682~chromatin binding,GO:0008170~N-methyltransferase activity,GO:0008276~protein methyltransferase activity,GO:0016278~lysine N-methyltransferase activity,GO:0016279~protein-lysine N-methyltransferase activity,GO:0016564~transcription repressor activity,GO:0018024~histone-lysine N-methyltransferase activity,GO:0030528~transcription regulator activity,GO:0042054~histo…
hsa-miR-199a	HES1	3280	Flow//Immunohistochemistry//In situ hybridization//Luciferase reporter assay//qRT-PCR//Western blot	Functional MTI	19308264	miRTarBase	This protein belongs to the basic helix-loop-helix family of transcription factors. It is a transcriptional repressor of genes that require a bHLH protein for their transcription. The protein has a particular type of basic domain that contains a helix interrupting protein that binds to the N-box rather than the canonical E-box. [provided by RefSeq],	GO:0000122~negative regulation of transcription from RNA polymerase II promoter,GO:0000902~cell morphogenesis,GO:0000904~cell morphogenesis involved in differentiation,GO:0001701~in utero embryonic development,GO:0001709~cell fate determination,GO:0001889~liver development,GO:0003002~regionalization,GO:0006350~transcription,GO:0006355~regulation of transcription, DNA-dependent,GO:0006357~regulati…		GO:0003677~DNA binding,GO:0016564~transcription repressor activity,GO:0030528~transcription regulator activity,	hsa04330:Notch signaling pathway,hsa04950:Maturity onset diabetes of the young,
hsa-miR-199a	IKBKB	3551	GFP reporter assay//Luciferase reporter assay//qRT-PCR	Functional MTI	18408758	miRTarBase	NFKB1 (MIM 164011) or NFKB2 (MIM 164012) is bound to REL (MIM 164910), RELA (MIM 164014), or RELB (MIM 604758) to form the NFKB complex. The NFKB complex is inhibited by I-kappa-B proteins (NFKBIA, MIM 164008, or NFKBIB, MIM 604495), which inactivate NF-kappa-B by trapping it in the cytoplasm. Phosphorylation of serine residues on the I-kappa-B proteins by kinases (IKBKA, MIM 600664, or IKBKB) ma…	GO:0001776~leukocyte homeostasis,GO:0001782~B cell homeostasis,GO:0002260~lymphocyte homeostasis,GO:0003009~skeletal muscle contraction,GO:0003012~muscle system process,GO:0006468~protein amino acid phosphorylation,GO:0006793~phosphorus metabolic process,GO:0006796~phosphate metabolic process,GO:0006916~anti-apoptosis,GO:0006936~muscle contraction,GO:0006941~striated muscle contraction,GO:0007242…	GO:0000267~cell fraction,GO:0005624~membrane fraction,GO:0005626~insoluble fraction,GO:0005792~microsome,GO:0005829~cytosol,GO:0008385~IkappaB kinase complex,GO:0042598~vesicular fraction,GO:0044445~cytosolic part,	GO:0000166~nucleotide binding,GO:0001882~nucleoside binding,GO:0001883~purine nucleoside binding,GO:0004672~protein kinase activity,GO:0004674~protein serine/threonine kinase activity,GO:0005524~ATP binding,GO:0008384~IkappaB kinase activity,GO:0016563~transcription activator activity,GO:0017076~purine nucleotide binding,GO:0030528~transcription regulator activity,GO:0030554~adenyl nucleotide bin…	hsa04010:MAPK signaling pathway,hsa04062:Chemokine signaling pathway,hsa04210:Apoptosis,hsa04620:Toll-like receptor signaling pathway,hsa04621:NOD-like receptor signaling pathway,hsa04622:RIG-I-like receptor signaling pathway,hsa04623:Cytosolic DNA-sensing pathway,hsa04660:T cell receptor signaling pathway,hsa04662:B cell receptor signaling pathway,hsa04722:Neurotrophin signaling pathway,hsa04910…
hsa-miR-199a	JUNB	3726	Microarray//Northern blot	Functional MTI (Weak)	16331254	miRTarBase		GO:0001568~blood vessel development,GO:0001570~vasculogenesis,GO:0001701~in utero embryonic development,GO:0001824~blastocyst development,GO:0001825~blastocyst formation,GO:0001829~trophectodermal cell differentiation,GO:0001890~placenta development,GO:0001892~embryonic placenta development,GO:0001893~maternal placenta development,GO:0001944~vasculature development,GO:0003006~reproductive develop…	GO:0000785~chromatin,GO:0005694~chromosome,GO:0005730~nucleolus,GO:0031974~membrane-enclosed lumen,GO:0031981~nuclear lumen,GO:0043228~non-membrane-bounded organelle,GO:0043232~intracellular non-membrane-bounded organelle,GO:0043233~organelle lumen,GO:0044427~chromosomal part,GO:0070013~intracellular organelle lumen,	GO:0003677~DNA binding,GO:0003690~double-stranded DNA binding,GO:0003700~transcription factor activity,GO:0003702~RNA polymerase II transcription factor activity,GO:0003712~transcription cofactor activity,GO:0003713~transcription coactivator activity,GO:0003714~transcription corepressor activity,GO:0008134~transcription factor binding,GO:0016563~transcription activator activity,GO:0016564~transcr…
hsa-miR-199a	JUNB	3726	Microarray//Northern blot	Functional MTI (Weak)	16331254	miRTarBase		GO:0001568~blood vessel development,GO:0001570~vasculogenesis,GO:0001701~in utero embryonic development,GO:0001824~blastocyst development,GO:0001825~blastocyst formation,GO:0001829~trophectodermal cell differentiation,GO:0001890~placenta development,GO:0001892~embryonic placenta development,GO:0001893~maternal placenta development,GO:0001944~vasculature development,GO:0003006~reproductive develop…	GO:0000785~chromatin,GO:0005694~chromosome,GO:0005730~nucleolus,GO:0031974~membrane-enclosed lumen,GO:0031981~nuclear lumen,GO:0043228~non-membrane-bounded organelle,GO:0043232~intracellular non-membrane-bounded organelle,GO:0043233~organelle lumen,GO:0044427~chromosomal part,GO:0070013~intracellular organelle lumen,	GO:0003677~DNA binding,GO:0003690~double-stranded DNA binding,GO:0003700~transcription factor activity,GO:0003702~RNA polymerase II transcription factor activity,GO:0003712~transcription cofactor activity,GO:0003713~transcription coactivator activity,GO:0003714~transcription corepressor activity,GO:0008134~transcription factor binding,GO:0016563~transcription activator activity,GO:0016564~transcr…
hsa-miR-199a	KRT7	3855	Immunoblot//qRT-PCR	Functional MTI (Weak)	19378336	miRTarBase	The protein encoded by this gene is a member of the keratin gene family. The type II cytokeratins consist of basic or neutral proteins which are arranged in pairs of heterotypic keratin chains coexpressed during differentiation of simple and stratified epithelial tissues. This type II cytokeratin is specifically expressed in the simple epithelia lining the cavities of the internal organs and in t…	GO:0006259~DNA metabolic process,GO:0006260~DNA replication,GO:0006417~regulation of translation,GO:0007010~cytoskeleton organization,GO:0007049~cell cycle,GO:0010608~posttranscriptional regulation of gene expression,GO:0022402~cell cycle process,GO:0022403~cell cycle phase,GO:0032268~regulation of cellular protein metabolic process,GO:0051325~interphase,	GO:0005856~cytoskeleton,GO:0005882~intermediate filament,GO:0043228~non-membrane-bounded organelle,GO:0043232~intracellular non-membrane-bounded organelle,GO:0044430~cytoskeletal part,GO:0045095~keratin filament,GO:0045111~intermediate filament cytoskeleton,	GO:0005198~structural molecule activity,
hsa-miR-199a	LAMC2	3918	Luciferase reporter assay	Functional MTI	15131085	miRTarBase	Laminins, a family of extracellular matrix glycoproteins, are the major noncollagenous constituent of basement membranes. They have been implicated in a wide variety of biological processes including cell adhesion, differentiation, migration, signaling, neurite outgrowth and metastasis. Laminins are composed of 3 non identical chains: laminin alpha, beta and gamma (formerly A, B1, and B2, respect…	GO:0007155~cell adhesion,GO:0007398~ectoderm development,GO:0008544~epidermis development,GO:0022610~biological adhesion,	GO:0000267~cell fraction,GO:0005576~extracellular region,GO:0005578~proteinaceous extracellular matrix,GO:0005604~basement membrane,GO:0005605~basal lamina,GO:0005607~laminin-2 complex,GO:0005615~extracellular space,GO:0005624~membrane fraction,GO:0005625~soluble fraction,GO:0005626~insoluble fraction,GO:0005886~plasma membrane,GO:0005938~cell cortex,GO:0031012~extracellular matrix,GO:0043256~lam…	GO:0001871~pattern binding,GO:0005539~glycosaminoglycan binding,GO:0008201~heparin binding,GO:0030246~carbohydrate binding,GO:0030247~polysaccharide binding,	hsa04510:Focal adhesion,hsa04512:ECM-receptor interaction,hsa05200:Pathways in cancer,hsa05222:Small cell lung cancer,
hsa-miR-199a	LIF	3976	ELISA//Luciferase reporter assay	Functional MTI	19011087	miRTarBase	The protein encoded by this gene is a pleiotropic cytokine with roles in several different systems. It is involved in the induction of hematopoietic differentiation in normal and myeloid leukemia cells, induction of neuronal cell differentiation, regulator of mesenchymal to epithelial conversion during kidney development, and may also have a role in immune tolerance at the maternal-fetal interfac…	GO:0001890~placenta development,GO:0001893~maternal placenta development,GO:0001932~regulation of protein amino acid phosphorylation,GO:0001934~positive regulation of protein amino acid phosphorylation,GO:0002761~regulation of myeloid leukocyte differentiation,GO:0002763~positive regulation of myeloid leukocyte differentiation,GO:0003006~reproductive developmental process,GO:0006355~regulation of…	GO:0005576~extracellular region,GO:0005615~extracellular space,GO:0044421~extracellular region part,	GO:0005125~cytokine activity,GO:0005146~leukemia inhibitory factor receptor binding,GO:0008083~growth factor activity,	hsa04060:Cytokine-cytokine receptor interaction,hsa04630:Jak-STAT signaling pathway,
hsa-miR-199a	MECP2	4204	Microarray//Northern blot	Functional MTI (Weak)	16331254	miRTarBase	DNA methylation is the major modification of eukaryotic genomes and plays an essential role in mammalian development. Human proteins MECP2, MBD1, MBD2, MBD3, and MBD4 comprise a family of nuclear proteins related by the presence in each of a methyl-CpG binding domain (MBD). Each of these proteins, with the exception of MBD3, is capable of binding specifically to methylated DNA. MECP2, MBD1 and MB…	GO:0000122~negative regulation of transcription from RNA polymerase II promoter,GO:0006350~transcription,GO:0006355~regulation of transcription, DNA-dependent,GO:0006357~regulation of transcription from RNA polymerase II promoter,GO:0009890~negative regulation of biosynthetic process,GO:0010558~negative regulation of macromolecule biosynthetic process,GO:0010605~negative regulation of macromolecu…	GO:0000785~chromatin,GO:0000792~heterochromatin,GO:0005694~chromosome,GO:0043228~non-membrane-bounded organelle,GO:0043232~intracellular non-membrane-bounded organelle,GO:0044427~chromosomal part,	GO:0003677~DNA binding,GO:0003690~double-stranded DNA binding,GO:0003712~transcription cofactor activity,GO:0003714~transcription corepressor activity,GO:0008134~transcription factor binding,GO:0010385~double-stranded methylated DNA binding,GO:0016564~transcription repressor activity,GO:0019904~protein domain specific binding,GO:0030528~transcription regulator activity,GO:0043566~structure-specif…
hsa-miR-199a	MECP2	4204	Microarray//Northern blot	Functional MTI (Weak)	16331254	miRTarBase	DNA methylation is the major modification of eukaryotic genomes and plays an essential role in mammalian development. Human proteins MECP2, MBD1, MBD2, MBD3, and MBD4 comprise a family of nuclear proteins related by the presence in each of a methyl-CpG binding domain (MBD). Each of these proteins, with the exception of MBD3, is capable of binding specifically to methylated DNA. MECP2, MBD1 and MB…	GO:0000122~negative regulation of transcription from RNA polymerase II promoter,GO:0006350~transcription,GO:0006355~regulation of transcription, DNA-dependent,GO:0006357~regulation of transcription from RNA polymerase II promoter,GO:0009890~negative regulation of biosynthetic process,GO:0010558~negative regulation of macromolecule biosynthetic process,GO:0010605~negative regulation of macromolecu…	GO:0000785~chromatin,GO:0000792~heterochromatin,GO:0005694~chromosome,GO:0043228~non-membrane-bounded organelle,GO:0043232~intracellular non-membrane-bounded organelle,GO:0044427~chromosomal part,	GO:0003677~DNA binding,GO:0003690~double-stranded DNA binding,GO:0003712~transcription cofactor activity,GO:0003714~transcription corepressor activity,GO:0008134~transcription factor binding,GO:0010385~double-stranded methylated DNA binding,GO:0016564~transcription repressor activity,GO:0019904~protein domain specific binding,GO:0030528~transcription regulator activity,GO:0043566~structure-specif…
hsa-miR-199a	MET	4233	Luciferase reporter assay	Functional MTI	18456660	miRTarBase	The proto-oncogene MET product is the hepatocyte growth factor receptor and encodes tyrosine-kinase activity. The primary single chain precursor protein is post-translationally cleaved to produce the alpha and beta subunits, which are disulfide linked to form the mature receptor. Various mutations in the MET gene are associated with papillary renal carcinoma. Two transcript variants encoding diff…	GO:0000165~MAPKKK cascade,GO:0000187~activation of MAPK activity,GO:0001764~neuron migration,GO:0006468~protein amino acid phosphorylation,GO:0006793~phosphorus metabolic process,GO:0006796~phosphate metabolic process,GO:0006928~cell motion,GO:0007166~cell surface receptor linked signal transduction,GO:0007167~enzyme linked receptor protein signaling pathway,GO:0007169~transmembrane receptor prot…	GO:0000267~cell fraction,GO:0005624~membrane fraction,GO:0005626~insoluble fraction,GO:0005886~plasma membrane,GO:0005887~integral to plasma membrane,GO:0009925~basal plasma membrane,GO:0016021~integral to membrane,GO:0016323~basolateral plasma membrane,GO:0019861~flagellum,GO:0031224~intrinsic to membrane,GO:0031226~intrinsic to plasma membrane,GO:0042995~cell projection,GO:0044459~plasma membra…	GO:0000166~nucleotide binding,GO:0001882~nucleoside binding,GO:0001883~purine nucleoside binding,GO:0004672~protein kinase activity,GO:0004713~protein tyrosine kinase activity,GO:0004714~transmembrane receptor protein tyrosine kinase activity,GO:0005008~hepatocyte growth factor receptor activity,GO:0005524~ATP binding,GO:0017076~purine nucleotide binding,GO:0030554~adenyl nucleotide binding,GO:00…	hsa04060:Cytokine-cytokine receptor interaction,hsa04144:Endocytosis,hsa04360:Axon guidance,hsa04510:Focal adhesion,hsa04520:Adherens junction,hsa05120:Epithelial cell signaling in Helicobacter pylori infection,hsa05200:Pathways in cancer,hsa05210:Colorectal cancer,hsa05211:Renal cell carcinoma,hsa05218:Melanoma,
hsa-miR-199a	MAP3K11	4296	Luciferase reporter assay//qRT-PCR//Western blot	Functional MTI	21048306	miRTarBase	The protein encoded by this gene is a member of the serine/threonine kinase family. This kinase contains a SH3 domain and a leucine zipper-basic motif. This kinase preferentially activates MAPK8/JNK kinase, and functions as a positive regulator of JNK signaling pathway. This kinase can directly phosphorylate, and activates IkappaB kinase alpha and beta, and is found to be involved in the transcri…	GO:0000080~G1 phase of mitotic cell cycle,GO:0000165~MAPKKK cascade,GO:0000186~activation of MAPKK activity,GO:0000187~activation of MAPK activity,GO:0000278~mitotic cell cycle,GO:0001932~regulation of protein amino acid phosphorylation,GO:0006461~protein complex assembly,GO:0006468~protein amino acid phosphorylation,GO:0006793~phosphorus metabolic process,GO:0006796~phosphate metabolic process,G…	GO:0000267~cell fraction,GO:0005625~soluble fraction,GO:0005813~centrosome,GO:0005815~microtubule organizing center,GO:0005856~cytoskeleton,GO:0005874~microtubule,GO:0015630~microtubule cytoskeleton,GO:0043228~non-membrane-bounded organelle,GO:0043232~intracellular non-membrane-bounded organelle,GO:0044430~cytoskeletal part,	GO:0000166~nucleotide binding,GO:0001882~nucleoside binding,GO:0001883~purine nucleoside binding,GO:0004672~protein kinase activity,GO:0004674~protein serine/threonine kinase activity,GO:0004706~JUN kinase kinase kinase activity,GO:0004709~MAP kinase kinase kinase activity,GO:0005524~ATP binding,GO:0017016~Ras GTPase binding,GO:0017048~Rho GTPase binding,GO:0017076~purine nucleotide binding,GO:00…	hsa04010:MAPK signaling pathway,
hsa-miR-199a	MAPK1	5594	Luciferase reporter assay	Functional MTI	18456660	miRTarBase	The protein encoded by this gene is a member of the MAP kinase family. MAP kinases, also known as extracellular signal-regulated kinases (ERKs), act as an integration point for multiple biochemical signals, and are involved in a wide variety of cellular processes such as proliferation, differentiation, transcription regulation and development. The activation of this kinase requires its phosphoryl…	GO:0000060~protein import into nucleus, translocation,GO:0000165~MAPKKK cascade,GO:0000189~nuclear translocation of MAPK,GO:0002237~response to molecule of bacterial origin,GO:0002253~activation of immune response,GO:0002429~immune response-activating cell surface receptor signaling pathway,GO:0002684~positive regulation of immune system process,GO:0002757~immune response-activating signal transd…	GO:0000267~cell fraction,GO:0005625~soluble fraction,GO:0005626~insoluble fraction,GO:0005654~nucleoplasm,GO:0005730~nucleolus,GO:0005829~cytosol,GO:0005856~cytoskeleton,GO:0030424~axon,GO:0030425~dendrite,GO:0031974~membrane-enclosed lumen,GO:0031981~nuclear lumen,GO:0032838~cell projection cytoplasm,GO:0032839~dendrite cytoplasm,GO:0033267~axon part,GO:0042995~cell projection,GO:0043005~neuron …	GO:0000166~nucleotide binding,GO:0001784~phosphotyrosine binding,GO:0001882~nucleoside binding,GO:0001883~purine nucleoside binding,GO:0004672~protein kinase activity,GO:0004674~protein serine/threonine kinase activity,GO:0004707~MAP kinase activity,GO:0005524~ATP binding,GO:0017076~purine nucleotide binding,GO:0019899~enzyme binding,GO:0019900~kinase binding,GO:0019901~protein kinase binding,GO:…	hsa04010:MAPK signaling pathway,hsa04012:ErbB signaling pathway,hsa04062:Chemokine signaling pathway,hsa04114:Oocyte meiosis,hsa04150:mTOR signaling pathway,hsa04270:Vascular smooth muscle contraction,hsa04320:Dorso-ventral axis formation,hsa04350:TGF-beta signaling pathway,hsa04360:Axon guidance,hsa04370:VEGF signaling pathway,hsa04510:Focal adhesion,hsa04520:Adherens junction,hsa04540:Gap junct…
hsa-miR-199a	MAPK9	5601	Western blot	Non-Functional MTI	18456660	miRTarBase	The protein encoded by this gene is a member of the MAP kinase family. MAP kinases act as an integration point for multiple biochemical signals, and are involved in a wide variety of cellular processes such as proliferation, differentiation, transcription regulation and development. This kinase targets specific transcription factors, and thus mediates immediate-early gene expression in response t…	GO:0000165~MAPKKK cascade,GO:0006468~protein amino acid phosphorylation,GO:0006793~phosphorus metabolic process,GO:0006796~phosphate metabolic process,GO:0006917~induction of apoptosis,GO:0007242~intracellular signaling cascade,GO:0007243~protein kinase cascade,GO:0007254~JNK cascade,GO:0008624~induction of apoptosis by extracellular signals,GO:0010035~response to inorganic substance,GO:0010038~r…		GO:0000166~nucleotide binding,GO:0001882~nucleoside binding,GO:0001883~purine nucleoside binding,GO:0004672~protein kinase activity,GO:0004674~protein serine/threonine kinase activity,GO:0004705~JUN kinase activity,GO:0004707~MAP kinase activity,GO:0005524~ATP binding,GO:0016909~SAP kinase activity,GO:0017076~purine nucleotide binding,GO:0030554~adenyl nucleotide binding,GO:0032553~ribonucleotide…	hsa04010:MAPK signaling pathway,hsa04012:ErbB signaling pathway,hsa04310:Wnt signaling pathway,hsa04510:Focal adhesion,hsa04620:Toll-like receptor signaling pathway,hsa04621:NOD-like receptor signaling pathway,hsa04622:RIG-I-like receptor signaling pathway,hsa04660:T cell receptor signaling pathway,hsa04664:Fc epsilon RI signaling pathway,hsa04722:Neurotrophin signaling pathway,hsa04910:Insulin s…
hsa-miR-199a	SET	6418	qRT-PCR	Functional MTI (Weak)	19900756	miRTarBase		GO:0006259~DNA metabolic process,GO:0006260~DNA replication,GO:0006323~DNA packaging,GO:0006325~chromatin organization,GO:0006333~chromatin assembly or disassembly,GO:0006334~nucleosome assembly,GO:0006337~nucleosome disassembly,GO:0006913~nucleocytoplasmic transport,GO:0010605~negative regulation of macromolecule metabolic process,GO:0010639~negative regulation of organelle organization,GO:00224…	GO:0005654~nucleoplasm,GO:0005783~endoplasmic reticulum,GO:0005829~cytosol,GO:0031974~membrane-enclosed lumen,GO:0031981~nuclear lumen,GO:0043233~organelle lumen,GO:0048471~perinuclear region of cytoplasm,GO:0070013~intracellular organelle lumen,	GO:0004857~enzyme inhibitor activity,GO:0004864~phosphoprotein phosphatase inhibitor activity,GO:0008601~protein phosphatase type 2A regulator activity,GO:0019208~phosphatase regulator activity,GO:0019212~phosphatase inhibitor activity,GO:0019888~protein phosphatase regulator activity,GO:0042393~histone binding,
hsa-miR-199a	MED6	10001	Microarray//Northern blot	Functional MTI (Weak)	16331254	miRTarBase		GO:0006350~transcription,GO:0006355~regulation of transcription, DNA-dependent,GO:0006357~regulation of transcription from RNA polymerase II promoter,GO:0009891~positive regulation of biosynthetic process,GO:0010557~positive regulation of macromolecule biosynthetic process,GO:0010604~positive regulation of macromolecule metabolic process,GO:0010628~positive regulation of gene expression,GO:003132…	GO:0005654~nucleoplasm,GO:0016592~Srb-mediator complex,GO:0031974~membrane-enclosed lumen,GO:0031981~nuclear lumen,GO:0043233~organelle lumen,GO:0044451~nucleoplasm part,GO:0070013~intracellular organelle lumen,	GO:0003702~RNA polymerase II transcription factor activity,GO:0003712~transcription cofactor activity,GO:0003713~transcription coactivator activity,GO:0008134~transcription factor binding,GO:0016251~general RNA polymerase II transcription factor activity,GO:0016455~RNA polymerase II transcription mediator activity,GO:0016563~transcription activator activity,GO:0030528~transcription regulator acti…
hsa-miR-199a	MED6	10001	Microarray//Northern blot	Functional MTI (Weak)	16331254	miRTarBase		GO:0006350~transcription,GO:0006355~regulation of transcription, DNA-dependent,GO:0006357~regulation of transcription from RNA polymerase II promoter,GO:0009891~positive regulation of biosynthetic process,GO:0010557~positive regulation of macromolecule biosynthetic process,GO:0010604~positive regulation of macromolecule metabolic process,GO:0010628~positive regulation of gene expression,GO:003132…	GO:0005654~nucleoplasm,GO:0016592~Srb-mediator complex,GO:0031974~membrane-enclosed lumen,GO:0031981~nuclear lumen,GO:0043233~organelle lumen,GO:0044451~nucleoplasm part,GO:0070013~intracellular organelle lumen,	GO:0003702~RNA polymerase II transcription factor activity,GO:0003712~transcription cofactor activity,GO:0003713~transcription coactivator activity,GO:0008134~transcription factor binding,GO:0016251~general RNA polymerase II transcription factor activity,GO:0016455~RNA polymerase II transcription mediator activity,GO:0016563~transcription activator activity,GO:0030528~transcription regulator acti…
hsa-miR-199a	CCNL1	57018	Microarray	Functional MTI (Weak)	17875710	miRTarBase		GO:0006350~transcription,GO:0045449~regulation of transcription,	GO:0005654~nucleoplasm,GO:0016604~nuclear body,GO:0016607~nuclear speck,GO:0031974~membrane-enclosed lumen,GO:0031981~nuclear lumen,GO:0043233~organelle lumen,GO:0044451~nucleoplasm part,GO:0070013~intracellular organelle lumen,
hsa-miR-199a	CCNL1	57018	Microarray//Northern blot	Functional MTI (Weak)	16331254	miRTarBase		GO:0006350~transcription,GO:0045449~regulation of transcription,	GO:0005654~nucleoplasm,GO:0016604~nuclear body,GO:0016607~nuclear speck,GO:0031974~membrane-enclosed lumen,GO:0031981~nuclear lumen,GO:0043233~organelle lumen,GO:0044451~nucleoplasm part,GO:0070013~intracellular organelle lumen,
hsa-miR-212	BRCA1	672	Microarray	Functional MTI (Weak)	17875710	miRTarBase	This gene encodes a nuclear phosphoprotein that plays a role in maintaining genomic stability, and it also acts as a tumor suppressor. The encoded protein combines with other tumor suppressors, DNA damage sensors, and signal transducers to form a large multi-subunit protein complex known as the BRCA1-associated genome surveillance complex (BASC). This gene product associates with RNA polymerase I…	GO:0000075~cell cycle checkpoint,GO:0000077~DNA damage checkpoint,GO:0000226~microtubule cytoskeleton organization,GO:0000724~double-strand break repair via homologous recombination,GO:0000725~recombinational repair,GO:0006259~DNA metabolic process,GO:0006260~DNA replication,GO:0006281~DNA repair,GO:0006282~regulation of DNA repair,GO:0006301~postreplication repair,GO:0006302~double-strand break …	GO:0000151~ubiquitin ligase complex,GO:0000152~nuclear ubiquitin ligase complex,GO:0000793~condensed chromosome,GO:0000930~gamma-tubulin complex,GO:0000931~gamma-tubulin large complex,GO:0005654~nucleoplasm,GO:0005694~chromosome,GO:0005815~microtubule organizing center,GO:0005856~cytoskeleton,GO:0008274~gamma-tubulin ring complex,GO:0015630~microtubule cytoskeleton,GO:0030529~ribonucleoprotein co…	GO:0003677~DNA binding,GO:0003684~damaged DNA binding,GO:0003712~transcription cofactor activity,GO:0003713~transcription coactivator activity,GO:0004842~ubiquitin-protein ligase activity,GO:0008092~cytoskeletal protein binding,GO:0008134~transcription factor binding,GO:0008270~zinc ion binding,GO:0015631~tubulin binding,GO:0016563~transcription activator activity,GO:0016879~ligase activity, form…	hsa04120:Ubiquitin mediated proteolysis,
hsa-miR-212	MECP2	4204	Immunohistochemistry//Luciferase reporter assay//Microarray//qRT-PCR//Western blot	Functional MTI	20020497	miRTarBase	DNA methylation is the major modification of eukaryotic genomes and plays an essential role in mammalian development. Human proteins MECP2, MBD1, MBD2, MBD3, and MBD4 comprise a family of nuclear proteins related by the presence in each of a methyl-CpG binding domain (MBD). Each of these proteins, with the exception of MBD3, is capable of binding specifically to methylated DNA. MECP2, MBD1 and MB…	GO:0000122~negative regulation of transcription from RNA polymerase II promoter,GO:0006350~transcription,GO:0006355~regulation of transcription, DNA-dependent,GO:0006357~regulation of transcription from RNA polymerase II promoter,GO:0009890~negative regulation of biosynthetic process,GO:0010558~negative regulation of macromolecule biosynthetic process,GO:0010605~negative regulation of macromolecu…	GO:0000785~chromatin,GO:0000792~heterochromatin,GO:0005694~chromosome,GO:0043228~non-membrane-bounded organelle,GO:0043232~intracellular non-membrane-bounded organelle,GO:0044427~chromosomal part,	GO:0003677~DNA binding,GO:0003690~double-stranded DNA binding,GO:0003712~transcription cofactor activity,GO:0003714~transcription corepressor activity,GO:0008134~transcription factor binding,GO:0010385~double-stranded methylated DNA binding,GO:0016564~transcription repressor activity,GO:0019904~protein domain specific binding,GO:0030528~transcription regulator activity,GO:0043566~structure-specif…
hsa-miR-212	TJP1	7082	Western blot	Functional MTI	18162065	miRTarBase	This gene encodes a protein located on a cytoplasmic membrane surface of intercellular tight junctions. The encoded protein may be involved in signal transduction at cell-cell junctions. Two transcript variants encoding distinct isoforms have been identified for this gene. [provided by RefSeq],	GO:0001701~in utero embryonic development,GO:0001824~blastocyst development,GO:0001825~blastocyst formation,GO:0007043~cell-cell junction assembly,GO:0009792~embryonic development ending in birth or egg hatching,GO:0034329~cell junction assembly,GO:0034330~cell junction organization,GO:0043009~chordate embryonic development,GO:0045216~cell-cell junction organization,	GO:0005886~plasma membrane,GO:0005911~cell-cell junction,GO:0005912~adherens junction,GO:0005913~cell-cell adherens junction,GO:0005923~tight junction,GO:0009898~internal side of plasma membrane,GO:0016323~basolateral plasma membrane,GO:0016327~apicolateral plasma membrane,GO:0030054~cell junction,GO:0043296~apical junction complex,GO:0044459~plasma membrane part,GO:0046581~intercellular canalicu…	GO:0019904~protein domain specific binding,	hsa04520:Adherens junction,hsa04530:Tight junction,hsa04540:Gap junction,hsa05110:Vibrio cholerae infection,hsa05120:Epithelial cell signaling in Helicobacter pylori infection,
hsa-miR-212	WT1	7490	Microarray	Functional MTI (Weak)	17875710	miRTarBase	This gene encodes a transcription factor that contains four zinc-finger motifs at the C-terminus and a proline/glutamine-rich DNA-binding domain at the N-terminus. It has an essential role in the normal development of the urogenital system, and it is mutated in a small subset of patients with Wilm's tumors. Multiple transcript variants, resulting from alternative splicing at two coding exons, hav…	GO:0000122~negative regulation of transcription from RNA polymerase II promoter,GO:0001568~blood vessel development,GO:0001570~vasculogenesis,GO:0001654~eye development,GO:0001655~urogenital system development,GO:0001656~metanephros development,GO:0001822~kidney development,GO:0001823~mesonephros development,GO:0001944~vasculature development,GO:0003006~reproductive developmental process,GO:00063…	GO:0005654~nucleoplasm,GO:0016604~nuclear body,GO:0016607~nuclear speck,GO:0031974~membrane-enclosed lumen,GO:0031981~nuclear lumen,GO:0043233~organelle lumen,GO:0044451~nucleoplasm part,GO:0070013~intracellular organelle lumen,	GO:0003677~DNA binding,GO:0003690~double-stranded DNA binding,GO:0003700~transcription factor activity,GO:0003723~RNA binding,GO:0008270~zinc ion binding,GO:0010843~promoter binding,GO:0016563~transcription activator activity,GO:0030528~transcription regulator activity,GO:0043167~ion binding,GO:0043169~cation binding,GO:0043565~sequence-specific DNA binding,GO:0043566~structure-specific DNA bindi…
hsa-miR-212	PEA15	8682	qRT-PCR//Luciferase reporter assay//Western blot	Functional MTI	20388802	miRTarBase	PEA15 is a death effector domain (DED)-containing protein predominantly expressed in the central nervous system, particularly in astrocytes.[supplied by OMIM],	GO:0006915~apoptosis,GO:0006916~anti-apoptosis,GO:0008219~cell death,GO:0008643~carbohydrate transport,GO:0010827~regulation of glucose transport,GO:0010829~negative regulation of glucose transport,GO:0010941~regulation of cell death,GO:0012501~programmed cell death,GO:0016265~death,GO:0042981~regulation of apoptosis,GO:0043066~negative regulation of apoptosis,GO:0043067~regulation of programmed …	GO:0005856~cytoskeleton,GO:0005875~microtubule associated complex,GO:0015630~microtubule cytoskeleton,GO:0043228~non-membrane-bounded organelle,GO:0043232~intracellular non-membrane-bounded organelle,GO:0044430~cytoskeletal part,
hsa-miR-214	DAPK1	1612	Microarray//qRT-PCR	Functional MTI (Weak)	19435428	miRTarBase	Death-associated protein kinase 1 is a positive mediator of gamma-interferon induced programmed cell death. DAPK1 encodes a structurally unique 160-kD calmodulin dependent serine-threonine kinase that carries 8 ankyrin repeats and 2 putative P-loop consensus sites. It is a tumor suppressor candidate. [provided by RefSeq],	GO:0006468~protein amino acid phosphorylation,GO:0006793~phosphorus metabolic process,GO:0006796~phosphate metabolic process,GO:0006915~apoptosis,GO:0006916~anti-apoptosis,GO:0006917~induction of apoptosis,GO:0007242~intracellular signaling cascade,GO:0007243~protein kinase cascade,GO:0008219~cell death,GO:0008624~induction of apoptosis by extracellular signals,GO:0010941~regulation of cell death…	GO:0005856~cytoskeleton,GO:0015629~actin cytoskeleton,GO:0043228~non-membrane-bounded organelle,GO:0043232~intracellular non-membrane-bounded organelle,	GO:0000166~nucleotide binding,GO:0001882~nucleoside binding,GO:0001883~purine nucleoside binding,GO:0004672~protein kinase activity,GO:0004674~protein serine/threonine kinase activity,GO:0005516~calmodulin binding,GO:0005524~ATP binding,GO:0017076~purine nucleotide binding,GO:0030554~adenyl nucleotide binding,GO:0032553~ribonucleotide binding,GO:0032555~purine ribonucleotide binding,GO:0032559~ad…	hsa05200:Pathways in cancer,hsa05219:Bladder cancer,
hsa-miR-214	EZH2	2146	Luciferase reporter assay//Northern blot	Non-Functional MTI	19818710	miRTarBase	This gene encodes a member of the Polycomb-group (PcG) family. PcG family members form multimeric protein complexes, which are involved in maintaining the transcriptional repressive state of genes over successive cell generations. This protein associates with the embryonic ectoderm development protein, the VAV1 oncoprotein, and the X-linked nuclear protein. This protein may play a role in the hem…	GO:0006325~chromatin organization,GO:0006350~transcription,GO:0006355~regulation of transcription, DNA-dependent,GO:0006479~protein amino acid methylation,GO:0006730~one-carbon metabolic process,GO:0008213~protein amino acid alkylation,GO:0009968~negative regulation of signal transduction,GO:0010648~negative regulation of cell communication,GO:0016568~chromatin modification,GO:0016569~covalent ch…	GO:0005654~nucleoplasm,GO:0031519~PcG protein complex,GO:0031974~membrane-enclosed lumen,GO:0031981~nuclear lumen,GO:0034708~methyltransferase complex,GO:0035097~histone methyltransferase complex,GO:0035098~ESC/E(Z) complex,GO:0043233~organelle lumen,GO:0044451~nucleoplasm part,GO:0045120~pronucleus,GO:0070013~intracellular organelle lumen,	GO:0003677~DNA binding,GO:0003682~chromatin binding,GO:0008170~N-methyltransferase activity,GO:0008276~protein methyltransferase activity,GO:0016278~lysine N-methyltransferase activity,GO:0016279~protein-lysine N-methyltransferase activity,GO:0016564~transcription repressor activity,GO:0018024~histone-lysine N-methyltransferase activity,GO:0030528~transcription regulator activity,GO:0042054~histo…
hsa-miR-214	PLXNB1	5364	GFP reporter assay//Immunohistochemistry//qRT-PCR//Western blot	Functional MTI	21216304	miRTarBase		GO:0006928~cell motion,GO:0007242~intracellular signaling cascade,GO:0010720~positive regulation of cell development,GO:0010769~regulation of cell morphogenesis involved in differentiation,GO:0010975~regulation of neuron projection development,GO:0016477~cell migration,GO:0022604~regulation of cell morphogenesis,GO:0031344~regulation of cell projection organization,GO:0031346~positive regulation …	GO:0005576~extracellular region,GO:0005886~plasma membrane,GO:0005887~integral to plasma membrane,GO:0016021~integral to membrane,GO:0031224~intrinsic to membrane,GO:0031226~intrinsic to plasma membrane,GO:0044459~plasma membrane part,	GO:0030215~semaphorin receptor binding,	hsa04360:Axon guidance,
hsa-miR-214	POU4F2	5458	Flow//GFP reporter assay//Northern blot//qRT-PCR//Western blot	Functional MTI	20609388	miRTarBase	POU4F2 is a member of the POU-domain family of transcription factors. POU-domain proteins have been observed to play important roles in control of cell identity in several systems. A class IV POU-domain protein, POU4F2 is found in human retina exclusively within a subpopulation of ganglion cells where it may play a role in determining or maintaining the identities of a small subset of visual syst…	GO:0000122~negative regulation of transcription from RNA polymerase II promoter,GO:0000902~cell morphogenesis,GO:0000904~cell morphogenesis involved in differentiation,GO:0001654~eye development,GO:0006355~regulation of transcription, DNA-dependent,GO:0006357~regulation of transcription from RNA polymerase II promoter,GO:0006928~cell motion,GO:0007409~axonogenesis,GO:0007411~axon guidance,GO:0007…		GO:0003677~DNA binding,GO:0003682~chromatin binding,GO:0003700~transcription factor activity,GO:0030528~transcription regulator activity,GO:0043565~sequence-specific DNA binding,
hsa-miR-214	MAPK8	5599	GFP reporter assay//Microarray//qRT-PCR//Western blot	Functional MTI	19859982	miRTarBase	The protein encoded by this gene is a member of the MAP kinase family. MAP kinases act as an integration point for multiple biochemical signals, and are involved in a wide variety of cellular processes such as proliferation, differentiation, transcription regulation and development. This kinase is activated by various cell stimuli, and targets specific transcription factors, and thus mediates imm…	GO:0000165~MAPKKK cascade,GO:0001501~skeletal system development,GO:0001503~ossification,GO:0006468~protein amino acid phosphorylation,GO:0006793~phosphorus metabolic process,GO:0006796~phosphate metabolic process,GO:0006915~apoptosis,GO:0006917~induction of apoptosis,GO:0006928~cell motion,GO:0007242~intracellular signaling cascade,GO:0007243~protein kinase cascade,GO:0007254~JNK cascade,GO:0007…	GO:0005654~nucleoplasm,GO:0005829~cytosol,GO:0031974~membrane-enclosed lumen,GO:0031981~nuclear lumen,GO:0043233~organelle lumen,GO:0070013~intracellular organelle lumen,	GO:0000166~nucleotide binding,GO:0001882~nucleoside binding,GO:0001883~purine nucleoside binding,GO:0004672~protein kinase activity,GO:0004674~protein serine/threonine kinase activity,GO:0004705~JUN kinase activity,GO:0004707~MAP kinase activity,GO:0005524~ATP binding,GO:0016909~SAP kinase activity,GO:0017076~purine nucleotide binding,GO:0030554~adenyl nucleotide binding,GO:0032553~ribonucleotide…	hsa04010:MAPK signaling pathway,hsa04012:ErbB signaling pathway,hsa04310:Wnt signaling pathway,hsa04510:Focal adhesion,hsa04620:Toll-like receptor signaling pathway,hsa04621:NOD-like receptor signaling pathway,hsa04622:RIG-I-like receptor signaling pathway,hsa04664:Fc epsilon RI signaling pathway,hsa04722:Neurotrophin signaling pathway,hsa04910:Insulin signaling pathway,hsa04912:GnRH signaling pa…
hsa-miR-214	MAP2K3	5606	GFP reporter assay//Microarray//qRT-PCR//Western blot	Functional MTI	19859982	miRTarBase	The protein encoded by this gene is a dual specificity protein kinase that belongs to the MAP kinase kinase family. This kinase is activated by mitogenic and environmental stress, and participates in the MAP kinase-mediated signaling cascade. It phosphorylates and thus activates MAPK14/p38-MAPK. This kinase can be activated by insulin, and is necessary for the expression of glucose transporter. E…	GO:0000165~MAPKKK cascade,GO:0000187~activation of MAPK activity,GO:0001817~regulation of cytokine production,GO:0003012~muscle system process,GO:0003013~circulatory system process,GO:0003015~heart process,GO:0006355~regulation of transcription, DNA-dependent,GO:0006468~protein amino acid phosphorylation,GO:0006793~phosphorus metabolic process,GO:0006796~phosphate metabolic process,GO:0006936~mus…		GO:0000166~nucleotide binding,GO:0001882~nucleoside binding,GO:0001883~purine nucleoside binding,GO:0004672~protein kinase activity,GO:0004674~protein serine/threonine kinase activity,GO:0004708~MAP kinase kinase activity,GO:0004712~protein serine/threonine/tyrosine kinase activity,GO:0004713~protein tyrosine kinase activity,GO:0005524~ATP binding,GO:0017076~purine nucleotide binding,GO:0030554~a…	hsa04010:MAPK signaling pathway,hsa04620:Toll-like receptor signaling pathway,hsa04664:Fc epsilon RI signaling pathway,hsa04912:GnRH signaling pathway,hsa05014:Amyotrophic lateral sclerosis (ALS),
hsa-miR-214	PTEN	5728	Western blot//qRT-PCR//Luciferase reporter assay	Functional MTI	18199536	miRTarBase	This gene was identified as a tumor suppressor that is mutated in a large number of cancers at high frequency. The protein encoded this gene is a phosphatidylinositol-3,4,5-trisphosphate 3-phosphatase. It contains a tensin like domain as well as a catalytic domain similar to that of the dual specificity protein tyrosine phosphatases. Unlike most of the protein tyrosine phosphatases, this protein …	GO:0000079~regulation of cyclin-dependent protein kinase activity,GO:0001525~angiogenesis,GO:0001568~blood vessel development,GO:0001944~vasculature development,GO:0001952~regulation of cell-matrix adhesion,GO:0001953~negative regulation of cell-matrix adhesion,GO:0006020~inositol metabolic process,GO:0006470~protein amino acid dephosphorylation,GO:0006644~phospholipid metabolic process,GO:000665…	GO:0005739~mitochondrion,GO:0005829~cytosol,	GO:0000287~magnesium ion binding,GO:0004437~inositol or phosphatidylinositol phosphatase activity,GO:0004438~phosphatidylinositol-3-phosphatase activity,GO:0004721~phosphoprotein phosphatase activity,GO:0004722~protein serine/threonine phosphatase activity,GO:0004725~protein tyrosine phosphatase activity,GO:0005161~platelet-derived growth factor receptor binding,GO:0008138~protein tyrosine/serine…	hsa00562:Inositol phosphate metabolism,hsa04070:Phosphatidylinositol signaling system,hsa04115:p53 signaling pathway,hsa04510:Focal adhesion,hsa04530:Tight junction,hsa05200:Pathways in cancer,hsa05213:Endometrial cancer,hsa05214:Glioma,hsa05215:Prostate cancer,hsa05218:Melanoma,hsa05222:Small cell lung cancer,
hsa-miR-214	SRGAP1	57522	In situ hybridization//Luciferase reporter assay//qRT-PCR//western blot	Functional MTI	21276775	miRTarBase				GO:0005096~GTPase activator activity,GO:0008047~enzyme activator activity,GO:0030695~GTPase regulator activity,GO:0060589~nucleoside-triphosphatase regulator activity,	hsa04360:Axon guidance,
hsa-miR-218	ACTN1	87	Luciferase reporter assay//qRT-PCR	Non-Functional MTI	19890957	miRTarBase	Alpha actinins belong to the spectrin gene superfamily which represents a diverse group of cytoskeletal proteins, including the alpha and beta spectrins and dystrophins. Alpha actinin is an actin-binding protein with multiple roles in different cell types. In nonmuscle cells, the cytoskeletal isoform is found along microfilament bundles and adherens-type junctions, where it is involved in binding…	GO:0007010~cytoskeleton organization,GO:0007015~actin filament organization,GO:0007044~cell-substrate junction assembly,GO:0007155~cell adhesion,GO:0007160~cell-matrix adhesion,GO:0010941~regulation of cell death,GO:0022610~biological adhesion,GO:0030029~actin filament-based process,GO:0030036~actin cytoskeleton organization,GO:0031589~cell-substrate adhesion,GO:0034329~cell junction assembly,GO:…	GO:0005576~extracellular region,GO:0005730~nucleolus,GO:0005856~cytoskeleton,GO:0005886~plasma membrane,GO:0005912~adherens junction,GO:0005924~cell-substrate adherens junction,GO:0005925~focal adhesion,GO:0016023~cytoplasmic membrane-bounded vesicle,GO:0016323~basolateral plasma membrane,GO:0030016~myofibril,GO:0030017~sarcomere,GO:0030018~Z disc,GO:0030054~cell junction,GO:0030055~cell-substrat…	GO:0003779~actin binding,GO:0005178~integrin binding,GO:0005509~calcium ion binding,GO:0008092~cytoskeletal protein binding,GO:0017166~vinculin binding,GO:0032403~protein complex binding,GO:0043167~ion binding,GO:0043169~cation binding,GO:0046872~metal ion binding,GO:0051015~actin filament binding,	hsa04510:Focal adhesion,hsa04520:Adherens junction,hsa04530:Tight junction,hsa04670:Leukocyte transendothelial migration,hsa04810:Regulation of actin cytoskeleton,hsa05322:Systemic lupus erythematosus,hsa05412:Arrhythmogenic right ventricular cardiomyopathy (ARVC),
hsa-miR-218	CDKN1B	1027	Luciferase reporter assay	Non-Functional MTI	17627278	miRTarBase	This gene encodes a cyclin-dependent kinase inhibitor, which shares a limited similarity with CDK inhibitor CDKN1A/p21. The encoded protein binds to and prevents the activation of cyclin E-CDK2 or cyclin D-CDK4 complexes, and thus controls the cell cycle progression at G1. The degradation of this protein, which is triggered by its CDK dependent phosphorylation and subsequent ubiquitination by SCF…	GO:0000079~regulation of cyclin-dependent protein kinase activity,GO:0000082~G1/S transition of mitotic cell cycle,GO:0000278~mitotic cell cycle,GO:0001558~regulation of cell growth,GO:0006355~regulation of transcription, DNA-dependent,GO:0006469~negative regulation of protein kinase activity,GO:0006811~ion transport,GO:0006812~cation transport,GO:0006813~potassium ion transport,GO:0006917~induct…	GO:0005829~cytosol,	GO:0004857~enzyme inhibitor activity,GO:0004860~protein kinase inhibitor activity,GO:0004861~cyclin-dependent protein kinase inhibitor activity,GO:0005072~transforming growth factor beta receptor, cytoplasmic mediator activity,GO:0016538~cyclin-dependent protein kinase regulator activity,GO:0019207~kinase regulator activity,GO:0019210~kinase inhibitor activity,GO:0019887~protein kinase regulator …	hsa04012:ErbB signaling pathway,hsa04110:Cell cycle,hsa05200:Pathways in cancer,hsa05215:Prostate cancer,hsa05220:Chronic myeloid leukemia,hsa05222:Small cell lung cancer,
hsa-miR-218	EFNA1	1942	qRT-PCR//Western blot	Non-Functional MTI	17998940	miRTarBase	This gene encodes a member of the ephrin (EPH) family. The ephrins and EPH-related receptors comprise the largest subfamily of receptor protein-tyrosine kinases and have been implicated in mediating developmental events, especially in the nervous system and in erythropoiesis. Based on their structures and sequence relationships, ephrins are divided into the ephrin-A (EFNA) class, which are anchor…	GO:0000165~MAPKKK cascade,GO:0000187~activation of MAPK activity,GO:0006468~protein amino acid phosphorylation,GO:0006793~phosphorus metabolic process,GO:0006796~phosphate metabolic process,GO:0007166~cell surface receptor linked signal transduction,GO:0007167~enzyme linked receptor protein signaling pathway,GO:0007169~transmembrane receptor protein tyrosine kinase signaling pathway,GO:0007242~in…	GO:0005886~plasma membrane,GO:0005887~integral to plasma membrane,GO:0016021~integral to membrane,GO:0031224~intrinsic to membrane,GO:0031225~anchored to membrane,GO:0031226~intrinsic to plasma membrane,GO:0044459~plasma membrane part,	GO:0046875~ephrin receptor binding,	hsa04360:Axon guidance,
hsa-miR-218	IKBKB	3551	Luciferase reporter assay//qRT-PCR//Western blot	Functional MTI	20933503	miRTarBase	NFKB1 (MIM 164011) or NFKB2 (MIM 164012) is bound to REL (MIM 164910), RELA (MIM 164014), or RELB (MIM 604758) to form the NFKB complex. The NFKB complex is inhibited by I-kappa-B proteins (NFKBIA, MIM 164008, or NFKBIB, MIM 604495), which inactivate NF-kappa-B by trapping it in the cytoplasm. Phosphorylation of serine residues on the I-kappa-B proteins by kinases (IKBKA, MIM 600664, or IKBKB) ma…	GO:0001776~leukocyte homeostasis,GO:0001782~B cell homeostasis,GO:0002260~lymphocyte homeostasis,GO:0003009~skeletal muscle contraction,GO:0003012~muscle system process,GO:0006468~protein amino acid phosphorylation,GO:0006793~phosphorus metabolic process,GO:0006796~phosphate metabolic process,GO:0006916~anti-apoptosis,GO:0006936~muscle contraction,GO:0006941~striated muscle contraction,GO:0007242…	GO:0000267~cell fraction,GO:0005624~membrane fraction,GO:0005626~insoluble fraction,GO:0005792~microsome,GO:0005829~cytosol,GO:0008385~IkappaB kinase complex,GO:0042598~vesicular fraction,GO:0044445~cytosolic part,	GO:0000166~nucleotide binding,GO:0001882~nucleoside binding,GO:0001883~purine nucleoside binding,GO:0004672~protein kinase activity,GO:0004674~protein serine/threonine kinase activity,GO:0005524~ATP binding,GO:0008384~IkappaB kinase activity,GO:0016563~transcription activator activity,GO:0017076~purine nucleotide binding,GO:0030528~transcription regulator activity,GO:0030554~adenyl nucleotide bin…	hsa04010:MAPK signaling pathway,hsa04062:Chemokine signaling pathway,hsa04210:Apoptosis,hsa04620:Toll-like receptor signaling pathway,hsa04621:NOD-like receptor signaling pathway,hsa04622:RIG-I-like receptor signaling pathway,hsa04623:Cytosolic DNA-sensing pathway,hsa04660:T cell receptor signaling pathway,hsa04662:B cell receptor signaling pathway,hsa04722:Neurotrophin signaling pathway,hsa04910…
hsa-miR-218	LAMB3	3914	qRT-PCR//Western blot//Northern blot	Functional MTI	17998940	miRTarBase	The product encoded by this gene is a laminin that belongs to a family of basement membrane proteins. This protein is a beta subunit laminin, which together with an alpha and a gamma subunit, forms laminin-5. Mutations in this gene cause epidermolysis bullosa junctional Herlitz type, and generalized atrophic benign epidermolysis bullosa, diseases that are characterized by blistering of the skin. …	GO:0007155~cell adhesion,GO:0007398~ectoderm development,GO:0008544~epidermis development,GO:0022610~biological adhesion,GO:0045444~fat cell differentiation,GO:0050873~brown fat cell differentiation,	GO:0005576~extracellular region,GO:0005578~proteinaceous extracellular matrix,GO:0005604~basement membrane,GO:0031012~extracellular matrix,GO:0044420~extracellular matrix part,GO:0044421~extracellular region part,	GO:0005198~structural molecule activity,GO:0032403~protein complex binding,	hsa04510:Focal adhesion,hsa04512:ECM-receptor interaction,hsa05200:Pathways in cancer,hsa05222:Small cell lung cancer,
hsa-miR-218	LASP1	3927	qRT-PCR	Functional MTI (Weak)	19168627	miRTarBase	This gene encodes a member of a LIM protein subfamily characterized by a LIM motif and a domain of Src homology region 3. The encoded protein functions as an actin-binding protein and possibly in cytoskeletal organization. [provided by RefSeq],	GO:0006811~ion transport,GO:0007010~cytoskeleton organization,GO:0030865~cortical cytoskeleton organization,	GO:0005856~cytoskeleton,GO:0005886~plasma membrane,GO:0005912~adherens junction,GO:0005924~cell-substrate adherens junction,GO:0005925~focal adhesion,GO:0005938~cell cortex,GO:0015629~actin cytoskeleton,GO:0016323~basolateral plasma membrane,GO:0030054~cell junction,GO:0030055~cell-substrate junction,GO:0030863~cortical cytoskeleton,GO:0030864~cortical actin cytoskeleton,GO:0043228~non-membrane-b…	GO:0003779~actin binding,GO:0005070~SH3/SH2 adaptor activity,GO:0008092~cytoskeletal protein binding,GO:0008270~zinc ion binding,GO:0030674~protein binding, bridging,GO:0043167~ion binding,GO:0043169~cation binding,GO:0046872~metal ion binding,GO:0046914~transition metal ion binding,GO:0051015~actin filament binding,GO:0060090~molecular adaptor activity,
hsa-miR-218	MAFG	4097	qRT-PCR	Functional MTI (Weak)	19168627	miRTarBase		GO:0001701~in utero embryonic development,GO:0006350~transcription,GO:0006355~regulation of transcription, DNA-dependent,GO:0006873~cellular ion homeostasis,GO:0006885~regulation of pH,GO:0007610~behavior,GO:0009792~embryonic development ending in birth or egg hatching,GO:0019725~cellular homeostasis,GO:0030003~cellular cation homeostasis,GO:0030004~cellular monovalent inorganic cation homeostasi…		GO:0003677~DNA binding,GO:0003700~transcription factor activity,GO:0030528~transcription regulator activity,GO:0043565~sequence-specific DNA binding,
hsa-miR-218	NFE2L1	4779	qRT-PCR	Functional MTI (Weak)	19168627	miRTarBase	This gene encodes a protein that is involved in globin gene expression in erythrocytes. Confusion has occurred in bibliographic databases due to the shared symbol of NRF1 for this gene, NFE2L1, and for "nuclear respiratory factor 1" which has an official symbol of NRF1. [provided by RefSeq],	GO:0006350~transcription,GO:0006351~transcription, DNA-dependent,GO:0006355~regulation of transcription, DNA-dependent,GO:0006366~transcription from RNA polymerase II promoter,GO:0006778~porphyrin metabolic process,GO:0006779~porphyrin biosynthetic process,GO:0006783~heme biosynthetic process,GO:0006952~defense response,GO:0006954~inflammatory response,GO:0009611~response to wounding,GO:0018130~h…		GO:0003677~DNA binding,GO:0003700~transcription factor activity,GO:0003712~transcription cofactor activity,GO:0008134~transcription factor binding,GO:0030528~transcription regulator activity,GO:0043565~sequence-specific DNA binding,GO:0046983~protein dimerization activity,
hsa-miR-218	SP1	6667	Immunoblot//Luciferase reporter assay//qRT-PCR	Functional MTI	19913496	miRTarBase		GO:0001501~skeletal system development,GO:0001503~ossification,GO:0001654~eye development,GO:0001701~in utero embryonic development,GO:0001824~blastocyst development,GO:0001825~blastocyst formation,GO:0001829~trophectodermal cell differentiation,GO:0001889~liver development,GO:0001890~placenta development,GO:0001892~embryonic placenta development,GO:0002520~immune system development,GO:0006350~tr…	GO:0005730~nucleolus,GO:0031974~membrane-enclosed lumen,GO:0031981~nuclear lumen,GO:0043228~non-membrane-bounded organelle,GO:0043232~intracellular non-membrane-bounded organelle,GO:0043233~organelle lumen,GO:0070013~intracellular organelle lumen,	GO:0003677~DNA binding,GO:0003690~double-stranded DNA binding,GO:0003700~transcription factor activity,GO:0003702~RNA polymerase II transcription factor activity,GO:0008022~protein C-terminus binding,GO:0008270~zinc ion binding,GO:0010843~promoter binding,GO:0016563~transcription activator activity,GO:0019899~enzyme binding,GO:0030528~transcription regulator activity,GO:0042802~identical protein …	hsa04350:TGF-beta signaling pathway,hsa05016:Huntington's disease,
hsa-miR-218	NUP93	9688	qRT-PCR//Western blot	Non-Functional MTI	17998940	miRTarBase		GO:0006403~RNA localization,GO:0008104~protein localization,GO:0015031~protein transport,GO:0015931~nucleobase, nucleoside, nucleotide and nucleic acid transport,GO:0045184~establishment of protein localization,GO:0050657~nucleic acid transport,GO:0050658~RNA transport,GO:0051028~mRNA transport,GO:0051236~establishment of RNA localization,GO:0055085~transmembrane transport,	GO:0005635~nuclear envelope,GO:0005643~nuclear pore,GO:0012505~endomembrane system,GO:0016021~integral to membrane,GO:0031224~intrinsic to membrane,GO:0031967~organelle envelope,GO:0031975~envelope,GO:0046930~pore complex,
hsa-miR-218	MBNL2	10150	qRT-PCR//Western blot	Non-Functional MTI	17998940	miRTarBase	This gene encodes a C3H-type zinc finger protein, which is similar to the Drosophila melanogaster muscleblind B protein. Drosophila muscleblind is a gene required for photoreceptor differentiation. Several alternatively spliced transcript variants have been described but the full-length natures of only some have been determined. [provided by RefSeq],			GO:0003723~RNA binding,GO:0008270~zinc ion binding,GO:0043167~ion binding,GO:0043169~cation binding,GO:0046872~metal ion binding,GO:0046914~transition metal ion binding,
hsa-miR-218	STAM2	10254	Luciferase reporter assay//qRT-PCR	Non-Functional MTI	19890957	miRTarBase	The protein encoded by this gene is closely related to STAM, an adaptor protein involved in the downstream signaling of cytokine receptors, both of which contain a SH3 domain and the immunoreceptor tyrosine-based activation motif (ITAM). Similar to STAM, this protein acts downstream of JAK kinases, and is phosphorylated in response to cytokine stimulation. This protein and STAM thus are thought t…	GO:0006886~intracellular protein transport,GO:0008104~protein localization,GO:0015031~protein transport,GO:0034613~cellular protein localization,GO:0045184~establishment of protein localization,GO:0046907~intracellular transport,GO:0070727~cellular macromolecule localization,	GO:0005768~endosome,GO:0005829~cytosol,GO:0005886~plasma membrane,GO:0009898~internal side of plasma membrane,GO:0044459~plasma membrane part,		hsa04144:Endocytosis,hsa04630:Jak-STAT signaling pathway,
hsa-miR-218	EBP	10682	qRT-PCR//Western blot	Non-Functional MTI	17998940	miRTarBase	The protein encoded by this gene is an integral membrane protein of the endoplasmic reticulum. It is a high affinity binding protein for the antiischemic phenylalkylamine Ca2+ antagonist [3H]emopamil and the photoaffinity label [3H]azidopamil. It is similar to sigma receptors and may be a member of a superfamily of high affinity drug-binding proteins in the endoplasmic reticulum of different tiss…	GO:0001501~skeletal system development,GO:0002520~immune system development,GO:0006694~steroid biosynthetic process,GO:0006695~cholesterol biosynthetic process,GO:0008202~steroid metabolic process,GO:0008203~cholesterol metabolic process,GO:0008610~lipid biosynthetic process,GO:0016125~sterol metabolic process,GO:0016126~sterol biosynthetic process,GO:0030097~hemopoiesis,GO:0048534~hemopoietic or…	GO:0000267~cell fraction,GO:0005624~membrane fraction,GO:0005626~insoluble fraction,GO:0005783~endoplasmic reticulum,GO:0005792~microsome,GO:0005886~plasma membrane,GO:0005887~integral to plasma membrane,GO:0016021~integral to membrane,GO:0031224~intrinsic to membrane,GO:0031226~intrinsic to plasma membrane,GO:0042598~vesicular fraction,GO:0044459~plasma membrane part,	GO:0000247~C-8 sterol isomerase activity,GO:0004769~steroid delta-isomerase activity,GO:0015238~drug transporter activity,GO:0016860~intramolecular oxidoreductase activity,GO:0016863~intramolecular oxidoreductase activity, transposing C=C bonds,GO:0047750~cholestenol delta-isomerase activity,	hsa00100:Steroid biosynthesis,
hsa-miR-218	MRPS27	23107	qRT-PCR//Western blot	Non-Functional MTI	17998940	miRTarBase	Mammalian mitochondrial ribosomal proteins are encoded by nuclear genes and help in protein synthesis within the mitochondrion. Mitochondrial ribosomes (mitoribosomes) consist of a small 28S subunit and a large 39S subunit. They have an estimated 75% protein to rRNA composition compared to prokaryotic ribosomes, where this ratio is reversed. Another difference between mammalian mitoribosomes and …		GO:0005739~mitochondrion,GO:0005840~ribosome,GO:0030529~ribonucleoprotein complex,GO:0043228~non-membrane-bounded organelle,GO:0043232~intracellular non-membrane-bounded organelle,
hsa-miR-218	BIRC6	57448	Luciferase reporter assay//qRT-PCR	Non-Functional MTI	19890957	miRTarBase	This gene encodes a protein with a BIR (baculoviral inhibition of apoptosis protein repeat) domain and a UBCc (ubiquitin-conjugating enzyme E2, catalytic) domain. This protein inhibits apoptosis by facilitating the degradation of apoptotic proteins by ubiquitination. [provided by RefSeq],	GO:0006508~proteolysis,GO:0006915~apoptosis,GO:0006916~anti-apoptosis,GO:0008219~cell death,GO:0008284~positive regulation of cell proliferation,GO:0009057~macromolecule catabolic process,GO:0010941~regulation of cell death,GO:0012501~programmed cell death,GO:0016265~death,GO:0019941~modification-dependent protein catabolic process,GO:0030163~protein catabolic process,GO:0042127~regulation of cel…	GO:0000267~cell fraction,GO:0005624~membrane fraction,GO:0005626~insoluble fraction,	GO:0004842~ubiquitin-protein ligase activity,GO:0004857~enzyme inhibitor activity,GO:0004866~endopeptidase inhibitor activity,GO:0004869~cysteine-type endopeptidase inhibitor activity,GO:0016879~ligase activity, forming carbon-nitrogen bonds,GO:0016881~acid-amino acid ligase activity,GO:0019787~small conjugating protein ligase activity,GO:0030414~peptidase inhibitor activity,	hsa04120:Ubiquitin mediated proteolysis,
hsa-miR-218	VOPP1	81552	qRT-PCR	Functional MTI (Weak)	19168627	miRTarBase		GO:0006350~transcription,GO:0045449~regulation of transcription,	GO:0005768~endosome,GO:0016021~integral to membrane,GO:0031224~intrinsic to membrane,
hsa-miR-218	NACC1	112939	qRT-PCR	Functional MTI (Weak)	19168627	miRTarBase	Members of the BTB/POZ family of transcriptional regulators, including BTBD14B, contain a conserved motif in the N-terminal region critical for protein-protein interactions and assembly of high molecular mass complexes (Korutla et al., 2002 [PubMed 11906783]).[supplied by OMIM],	GO:0006350~transcription,GO:0006461~protein complex assembly,GO:0006917~induction of apoptosis,GO:0008284~positive regulation of cell proliferation,GO:0009890~negative regulation of biosynthetic process,GO:0010558~negative regulation of macromolecule biosynthetic process,GO:0010605~negative regulation of macromolecule metabolic process,GO:0010629~negative regulation of gene expression,GO:0010941~…	GO:0005654~nucleoplasm,GO:0005730~nucleolus,GO:0016604~nuclear body,GO:0031974~membrane-enclosed lumen,GO:0031981~nuclear lumen,GO:0043228~non-membrane-bounded organelle,GO:0043232~intracellular non-membrane-bounded organelle,GO:0043233~organelle lumen,GO:0044451~nucleoplasm part,GO:0070013~intracellular organelle lumen,	GO:0016564~transcription repressor activity,GO:0016566~specific transcriptional repressor activity,GO:0030528~transcription regulator activity,
hsa-miR-31	RHOA	387	Luciferase reporter assay//qRT-PCR//Western blot	Functional MTI	19524507	miRTarBase		GO:0000902~cell morphogenesis,GO:0006355~regulation of transcription, DNA-dependent,GO:0006357~regulation of transcription from RNA polymerase II promoter,GO:0007010~cytoskeleton organization,GO:0007015~actin filament organization,GO:0007155~cell adhesion,GO:0007160~cell-matrix adhesion,GO:0007242~intracellular signaling cascade,GO:0007264~small GTPase mediated signal transduction,GO:0007265~Ras …	GO:0005856~cytoskeleton,GO:0005886~plasma membrane,GO:0009898~internal side of plasma membrane,GO:0043228~non-membrane-bounded organelle,GO:0043232~intracellular non-membrane-bounded organelle,GO:0044459~plasma membrane part,	GO:0000166~nucleotide binding,GO:0000287~magnesium ion binding,GO:0003924~GTPase activity,GO:0005525~GTP binding,GO:0008092~cytoskeletal protein binding,GO:0017022~myosin binding,GO:0017076~purine nucleotide binding,GO:0019001~guanyl nucleotide binding,GO:0032553~ribonucleotide binding,GO:0032555~purine ribonucleotide binding,GO:0032561~guanyl ribonucleotide binding,GO:0043167~ion binding,GO:0043…	hsa04062:Chemokine signaling pathway,hsa04270:Vascular smooth muscle contraction,hsa04310:Wnt signaling pathway,hsa04350:TGF-beta signaling pathway,hsa04360:Axon guidance,hsa04510:Focal adhesion,hsa04520:Adherens junction,hsa04530:Tight junction,hsa04660:T cell receptor signaling pathway,hsa04670:Leukocyte transendothelial migration,hsa04722:Neurotrophin signaling pathway,hsa04810:Regulation of a…
hsa-miR-31	CASR	846	LacZ assay	Functional MTI	20145132	miRTarBase	The protein encoded by this gene is a G protein-coupled receptor that is expressed in the parathyroid hormone (PTH)-producing chief cells of the parathyroid gland, and the cells lining the kidney tubule. It senses small changes in circulating calcium concentration and couples this information to intracellular signaling pathways that modify PTH secretion or renal cation handling, thus this protein…	GO:0001501~skeletal system development,GO:0001503~ossification,GO:0005513~detection of calcium ion,GO:0006873~cellular ion homeostasis,GO:0006874~cellular calcium ion homeostasis,GO:0006875~cellular metal ion homeostasis,GO:0007166~cell surface receptor linked signal transduction,GO:0007186~G-protein coupled receptor protein signaling pathway,GO:0007242~intracellular signaling cascade,GO:0007610~…	GO:0005886~plasma membrane,GO:0005887~integral to plasma membrane,GO:0016021~integral to membrane,GO:0031224~intrinsic to membrane,GO:0031226~intrinsic to plasma membrane,GO:0044459~plasma membrane part,	GO:0004435~phosphoinositide phospholipase C activity,GO:0004620~phospholipase activity,GO:0004629~phospholipase C activity,GO:0008081~phosphoric diester hydrolase activity,GO:0016298~lipase activity,
hsa-miR-31	DMD	1756	Luciferase reporter assay//qRT-PCR//Western blot	Functional MTI	21212803	miRTarBase	The dystrophin gene is the largest gene found in nature, measuring 2.4 Mb. The gene was identified through a positional cloning approach, targeted at the isolation of the gene responsible for Duchenne (DMD) and Becker (BMD) Muscular Dystrophies. DMD is a recessive, fatal, X-linked disorder occurring at a frequency of about 1 in 3,500 new-born males. BMD is a milder allelic form. In general, DMD p…	GO:0000902~cell morphogenesis,GO:0006518~peptide metabolic process,GO:0007010~cytoskeleton organization,GO:0007016~cytoskeletal anchoring at plasma membrane,GO:0007267~cell-cell signaling,GO:0007268~synaptic transmission,GO:0007517~muscle organ development,GO:0007519~skeletal muscle tissue development,GO:0008104~protein localization,GO:0014706~striated muscle tissue development,GO:0019226~transmi…	GO:0000267~cell fraction,GO:0005624~membrane fraction,GO:0005626~insoluble fraction,GO:0005792~microsome,GO:0005856~cytoskeleton,GO:0005886~plasma membrane,GO:0009898~internal side of plasma membrane,GO:0009986~cell surface,GO:0016010~dystrophin-associated glycoprotein complex,GO:0016323~basolateral plasma membrane,GO:0030016~myofibril,GO:0030017~sarcomere,GO:0030018~Z disc,GO:0030054~cell juncti…	GO:0003779~actin binding,GO:0005198~structural molecule activity,GO:0005200~structural constituent of cytoskeleton,GO:0005509~calcium ion binding,GO:0008092~cytoskeletal protein binding,GO:0008270~zinc ion binding,GO:0008307~structural constituent of muscle,GO:0019899~enzyme binding,GO:0019904~protein domain specific binding,GO:0030165~PDZ domain binding,GO:0043167~ion binding,GO:0043169~cation b…	hsa05410:Hypertrophic cardiomyopathy (HCM),hsa05412:Arrhythmogenic right ventricular cardiomyopathy (ARVC),hsa05414:Dilated cardiomyopathy,hsa05416:Viral myocarditis,
hsa-miR-31	ETS1	2113	Luciferase reporter assay//qRT-PCR	Non-Functional MTI	19524507	miRTarBase	ETS transcriptions factors, such as ETS1, regulate numerous genes and are involved in stem cell development, cell senescence and death, and tumorigenesis. The conserved ETS domain within these proteins is a winged helix-turn-helix DNA-binding domain that recognizes the core consensus DNA sequence GGAA/T of target genes (Dwyer et al., 2007 [PubMed 17986575]).[supplied by OMIM],	GO:0006350~transcription,GO:0006351~transcription, DNA-dependent,GO:0006355~regulation of transcription, DNA-dependent,GO:0006357~regulation of transcription from RNA polymerase II promoter,GO:0006366~transcription from RNA polymerase II promoter,GO:0006917~induction of apoptosis,GO:0006928~cell motion,GO:0006955~immune response,GO:0006997~nucleus organization,GO:0008285~negative regulation of ce…		GO:0003677~DNA binding,GO:0003700~transcription factor activity,GO:0003702~RNA polymerase II transcription factor activity,GO:0008134~transcription factor binding,GO:0030528~transcription regulator activity,GO:0043565~sequence-specific DNA binding,	hsa04320:Dorso-ventral axis formation,hsa05200:Pathways in cancer,hsa05211:Renal cell carcinoma,
hsa-miR-31	HOXC13	3229	Luciferase reporter assay//qRT-PCR	Non-Functional MTI	19524507	miRTarBase	This gene belongs to the homeobox family of genes. The homeobox genes encode a highly conserved family of transcription factors that play an important role in morphogenesis in all multicellular organisms. Mammals possess four similar homeobox gene clusters, HOXA, HOXB, HOXC and HOXD, which are located on different chromosomes and consist of 9 to 11 genes arranged in tandem. This gene is one of se…	GO:0001942~hair follicle development,GO:0003002~regionalization,GO:0006350~transcription,GO:0006355~regulation of transcription, DNA-dependent,GO:0007389~pattern specification process,GO:0007398~ectoderm development,GO:0007423~sensory organ development,GO:0008544~epidermis development,GO:0009952~anterior/posterior pattern formation,GO:0022404~molting cycle process,GO:0022405~hair cycle process,GO…		GO:0003677~DNA binding,GO:0003700~transcription factor activity,GO:0003702~RNA polymerase II transcription factor activity,GO:0030528~transcription regulator activity,GO:0043565~sequence-specific DNA binding,
hsa-miR-31	ICAM1	3383	Luciferase reporter assay	Non-Functional MTI	19949084	miRTarBase	This gene encodes a cell surface glycoprotein which is typically expressed on endothelial cells and cells of the immune system. It binds to integrins of type CD11a / CD18, or CD11b / CD18 and is also exploited by Rhinovirus as a receptor. [provided by RefSeq],	GO:0001775~cell activation,GO:0001910~regulation of leukocyte mediated cytotoxicity,GO:0002250~adaptive immune response,GO:0002252~immune effector process,GO:0002263~cell activation during immune response,GO:0002285~lymphocyte activation during immune response,GO:0002286~T cell activation during immune response,GO:0002291~T cell activation via T cell receptor contact with antigen bound to MHC mol…	GO:0001772~immunological synapse,GO:0005576~extracellular region,GO:0005615~extracellular space,GO:0005886~plasma membrane,GO:0005887~integral to plasma membrane,GO:0009897~external side of plasma membrane,GO:0009986~cell surface,GO:0016021~integral to membrane,GO:0031224~intrinsic to membrane,GO:0031226~intrinsic to plasma membrane,GO:0044421~extracellular region part,GO:0044459~plasma membrane …	GO:0005178~integrin binding,GO:0032403~protein complex binding,	hsa04514:Cell adhesion molecules (CAMs),hsa04650:Natural killer cell mediated cytotoxicity,hsa04670:Leukocyte transendothelial migration,hsa05416:Viral myocarditis,
[truncated: 293 more rows]

## Sheet: bone
Bone
MiRNAs	Target Gene	Entrez Gene ID	Experiments	Support Type	References (PMID)	Source	ENTREZ_GENE_SUMMARY	GOTERM_BP_FAT	GOTERM_CC_FAT	GOTERM_MF_FAT	KEGG_PATHWAY
[truncated: 18 more rows]

## Sheet: heart
Heart
MiRNAs	Target Gene	Entrez Gene ID	Experiments	Support Type	References (PMID)	Source	ENTREZ_GENE_SUMMARY	GOTERM_BP_FAT	GOTERM_CC_FAT	GOTERM_MF_FAT	KEGG_PATHWAY
[truncated: 452 more rows]

## Sheet: Kidney
Kidney
MiRNAs	Target Gene	Entrez Gene ID	Experiments	Support Type	References (PMID)	Source	ENTREZ_GENE_SUMMARY	GOTERM_BP_FAT	GOTERM_CC_FAT	GOTERM_MF_FAT	KEGG_PATHWAY
[truncated: 112 more rows]

## Sheet: liver
Liver
MiRNAs	Target Gene	Entrez Gene ID	Experiments	Support Type	References (PMID)	Source	ENTREZ_GENE_SUMMARY	GOTERM_BP_FAT	GOTERM_CC_FAT	GOTERM_MF_FAT	KEGG_PATHWAY
[truncated: 127 more rows]

## Sheet: skeletal muscle
Skeletal muscle
MiRNAs	Target Gene	Entrez Gene ID	Experiments	Support Type	References (PMID)	Source	ENTREZ_GENE_SUMMARY	GOTERM_BP_FAT	GOTERM_CC_FAT	GOTERM_MF_FAT	KEGG_PATHWAY
[truncated: 245 more rows]

## Sheet: lung
Lung
MiRNAs	Target Gene	Entrez Gene ID	Experiments	Support Type	References (PMID)	Source	ENTREZ_GENE_SUMMARY	GOTERM_BP_FAT	GOTERM_CC_FAT	GOTERM_MF_FAT	KEGG_PATHWAY
[truncated: 18 more rows]

## Sheet: placenta
Placenta
[truncated: 1,033 more rows]

## Sheet: Testis
Testis
[truncated: 563 more rows]

## Sheet: Spleen
Spleen
[truncated: 32 more rows]

[truncated: 3 more sheets: Thymus, pancreas, Statistics]
